# Supplementary material for: Quantitative measures of clock protein dynamics in the mouse suprachiasmatic nucleus extends the circadian time-keeping model
Source: EMBO J. 2025 Apr 17;44(13):3614–44. doi: 10.1038/s44318-025-00426-z (PMC12218236; doi:10.1038/s44318-025-00426-z)
Supplement: Supplementary file 3 — Source data Fig. 1 [file 44318_2025_426_MOESM3_ESM.zip]

Archive with 23 entries (16 files):
- Figure 1/
- Figure 1/.DS_Store
- __MACOSX/Figure 1/._.DS_Store
- Figure 1/1H/
- Figure 1/1A/
- Figure 1/1G/
- Figure 1/1B/
- Figure 1/1E/
- Figure 1/1D/
- Figure 1/1H/Figure 1H.xlsx
- __MACOSX/Figure 1/1H/._Figure 1H.xlsx
- Figure 1/1G/Figure 1G.xlsx
- __MACOSX/Figure 1/1G/._Figure 1G.xlsx
- Figure 1/1B/Figure 1B lower.tif
- __MACOSX/Figure 1/1B/._Figure 1B lower.tif
- Figure 1/1B/Figure 1B upper.tif
- __MACOSX/Figure 1/1B/._Figure 1B upper.tif
- Figure 1/1E/Fig 1E.xlsx
- __MACOSX/Figure 1/1E/._Fig 1E.xlsx
- Figure 1/1D/Figure 1D lower.tif
- __MACOSX/Figure 1/1D/._Figure 1D lower.tif
- Figure 1/1D/Figure 1D upper.tif
- __MACOSX/Figure 1/1D/._Figure 1D upper.tif
