# Supplementary material for: Quantitative measures of clock protein dynamics in the mouse suprachiasmatic nucleus extends the circadian time-keeping model
Source: EMBO J. 2025 Apr 17;44(13):3614–44. doi: 10.1038/s44318-025-00426-z (PMC12218236; doi:10.1038/s44318-025-00426-z)
Supplement: Supplementary file 3 — Source data Fig. 1 [file 44318_2025_426_MOESM3_ESM.zip › Figure 1/1H/Figure 1H.xlsx]

## Sheet: Sheet1
C1 (fast)				C2 (slow)
PER2	CRY1	BMAL1		PER2	CRY1	BMAL1
0.112654	1.10811	5.68009		0.061109	0.0629223	0.0302463
1.73223	0.93194	8.14864		0.0591211	0.0773678	0.0294233
2.67086	0.462294	10.0021		0.0482228	0.0637348	0.0312137
1.5516	0.466395	0.263902		0.0679847	0.048721	0.0295873
1.41963	2.11215	1.29742		0.046858	0.0777464	0.0291774
0.130413	1.04358	0.533854		0.0521898	0.0650017	0.0236507
1.30906	2.29594	1.06535		0.0247904	0.0585662	0.024714
1.90007	1.57969	4.23499		0.075494	0.0391245	0.0295682
2.73468	1.408	0.982413		0.0738584	0.0610395	0.0356203
0.157755	0.338315	5.46342		0.0645456	0.0520231	0.021693
2.50866	1.618	1.65571		0.0820441	0.0611135	0.029794
0.367893	1.21281	0.974188		0.0547127	0.0504502	0.0347089
1.17517	0.620518	1.18881		0.0742384	0.0513381	0.0255526
	1.95009				0.0439878
	1.95009				0.0439878
	0.224184				0.0659097
