# Supplementary material for: Quantitative measures of clock protein dynamics in the mouse suprachiasmatic nucleus extends the circadian time-keeping model
Source: EMBO J. 2025 Apr 17;44(13):3614–44. doi: 10.1038/s44318-025-00426-z (PMC12218236; doi:10.1038/s44318-025-00426-z)
Supplement: Supplementary file 3 — Source data Fig. 1 [file 44318_2025_426_MOESM3_ESM.zip › Figure 1/1G/Figure 1G.xlsx]

## Sheet: Sheet1
C1 (fast)				C2 (slow)				Immobile
PER2	CRY1	BMAL1		PER2	CRY1	BMAL1		PER2	CRY1	BMAL1
10.0167	26.9244	18.9589		14.4567	21.2933	28.76		79.49	51.7833	57.774
29.0133	26.8267	16.044		8.49	23.1533	17.754		17.38	50.0183	66.204
29.93	39.7112	20.735		14.18	22.5325	20.4333		12.8525	37.7563	61.1356
37.255	24.795	21.0437		15.495	20.244	20.3502		48.56	54.961	61.2362
48.79	35.2567	22.1278		17.6767	17.67	20.945		28.4633	47.0722	59.141
20.0267	21.4677	23.565		11.8933	29.5808	27.861		43.8033	48.9538	48.573
32.0533	39.773	29.3912		26.24	15.723	22.545		38.505	44.507	52.0289
35.25	40.1225	23.505		24.93	16.4725	21.855		17.38	43.405	54.639
33.2	34.7566	25.4778		5.34333	19.8467	27.827		50.35	46.7783	44.102
40.7533	34.109	21.7638		29.2233	19.186	27.9365		30.1167	46.703	57.9275
37.58	19.009	18.7229		24.66	17.361	24.7894		7.38333	63.628	61.32
35.0589	35.911	27.3389		44.0367	18.032	23.284		26.5367	46.057	46.97
44.4833	24.2455	24.7744		25.38	22.3436	20.043			53.4091	57.66
	27.841				16.117				56.041
	27.841				16.117				56.041
	16.095				29.5175				54.3875
