# Supplementary material for: Quantitative measures of clock protein dynamics in the mouse suprachiasmatic nucleus extends the circadian time-keeping model
Source: EMBO J. 2025 Apr 17;44(13):3614–44. doi: 10.1038/s44318-025-00426-z (PMC12218236; doi:10.1038/s44318-025-00426-z)
Supplement: Supplementary file 3 — Source data Fig. 1 [file 44318_2025_426_MOESM3_ESM.zip › Figure 1/1E/Fig 1E.xlsx]

## Sheet: Nuc cyto ratio (slices)
PER2	CRY1	BMAL1
2.81196	18.1871
3.77906	16.0598
2.66809	15.0205
2.95146	15.6498
5.92605	10.7131
4.12902	7.52886
2.59775	10.1193
3.02362	15.2719
3.00066	9.98764
2.75455	4.91172
3.91517	7.72156
2.67651	14.4853
3.23604	11.5084
5.58084	16.8385
4.33893	14.356
3.51908	11.4582
6.90736	16.5969
3.09255	12.3141
3.99307	11.3675
2.75188	13.2845
2.12627	11.4125
6.56899	6.08569
	6.04124	20.1769
	13.8927	11.5412
	12.1339	21.0831
	17.8528	15.2641
	10.1839	13.7022
	9.22199	26.6539
	5.21943	31.6647
	14.9078	33.0712
	7.10803	23.4567
	8.62125	18.2448
	9.71847	16.6536
	12.5611	15.0038
	6.96501	12.4979
	11.2129	15.9296
	8.89955	16.4395
	8.89414	11.5058
	8.41787	5.69168
	6.45509	10.8003

## Sheet: Nuc cyto ratio per genotype
PER2 PC	CRY1 PC	CRY1 BC	BMAL1 BC
2.81196	11.3675	18.1871	33.0712
4.12902	13.2845	16.0598	23.4567
3.77906	11.4125	15.0205	18.2448
2.66809	6.08569	15.6498	16.6536
2.67651	6.04124	10.7131	15.0038
3.23604	13.8927	7.52886	15.9296
5.58084	12.1339	15.2719	16.4395
4.33893	17.8528	9.98764	11.5058
3.51908	10.1839	10.1193	12.4979
3.91517	9.22199	4.91172	5.69168
2.95146	5.21943	7.72156	10.8003
6.90736	14.9078	14.4853	20.1769
3.99307	7.10803	11.5084	11.5412
2.59775	8.62125	16.8385	21.0831
3.02362	9.71847	14.356	15.2641
3.09255	12.5611	11.4582	13.7022
3.00066	6.96501	16.5969	26.6539
5.92605	11.2129	12.3141	31.6647
2.75455	8.89955
2.75188	8.89414
2.12627	8.41787
6.56899	6.45509
