# Supplementary material for: Quantitative measures of clock protein dynamics in the mouse suprachiasmatic nucleus extends the circadian time-keeping model
Source: EMBO J. 2025 Apr 17;44(13):3614–44. doi: 10.1038/s44318-025-00426-z (PMC12218236; doi:10.1038/s44318-025-00426-z)
Supplement: Supplementary file 4 — Source data Fig. 2 [file 44318_2025_426_MOESM4_ESM.zip › Figure 2/2F/Figure 2F.xlsx]

## Sheet: Sheet1
CRY1	BMAL1
19.2926	18.4
18.2016	20.3
18.2957	18.2833
18.4992	20.45
18.4002	19.6
19.7464	19.6
18.668	19.7134
18.4982	19.5125
18.9989	19.8429
19.334	21.2714
18.6411	20.025
18.6411	19.98
18.5688	19.9
19.0653	19.8
18.7992	19
19.2072	19.4083
18.744	19.8875
18.7032	20.325
18.2976	19.5
18.7037	19.575
18.162	19.75
18.244	19.6444
18.08	19.5646
	19.8
	19.9778
	21.2833
	19.1167
	19.45
	19.7
