# Supplementary material for: Quantitative measures of clock protein dynamics in the mouse suprachiasmatic nucleus extends the circadian time-keeping model
Source: EMBO J. 2025 Apr 17;44(13):3614–44. doi: 10.1038/s44318-025-00426-z (PMC12218236; doi:10.1038/s44318-025-00426-z)
Supplement: Supplementary file 4 — Source data Fig. 2 [file 44318_2025_426_MOESM4_ESM.zip › Figure 2/2C/Figure 2C.xlsx]

## Sheet: Sheet1
	PC_Rep1			PC_Rep2			PC_Rep3			BC_Rep1			BC_Rep2			BC_Rep3
Time (days)	PER2	CRY1		PER2	CRY1		PER2	CRY1		CRY1	BMAL1		CRY1	BMAL1		CRY1	BMAL1
0	229.132	673.06		325.314	687.733		276.49	732.958		835.765	375.818		875.331	324.828		782.83	358.149
0.0208333	254.212	671.404		359.066	681.179		279.078	707.534		796.917	396.995		846.714	345.408		791.218	356.189
0.0416667	286.342	666.906		384.08	676.897		307.366	692.532		783.765	398.426		839.576	349.534		799.4	361.342
0.0625	324.99	665.318		423.468	670.957		324.216	682.055		766.84	384.531		837.188	349.332		804.205	363.21
0.0833333	367.566	662.485		454.968	662.423		348.27	673.006		741.268	396.212		821.166	356.707		808.565	362.426
0.104167	394.022	665.862		479.428	662.413		372.004	670.327		716.476	392.893		819.153	353.533		806.991	364.813
0.125	427.878	669.973		510.71	659.491		390.994	665.665		701.921	382.496		821.194	352.305		809.922	365.906
0.145833	475.496	670.541		540.668	661.044		420.932	663.383		696.569	395.828		823.364	366.667		803.776	367.195
0.166667	481.494	677.005		540.28	659.255		429.404	662.359		683.233	397.916		825.94	375.692		798.359	364.778
0.1875	492.102	678.52		547.294	659.944		442.208	661.079		670.152	386.798		824.458	375.818		788.458	358.727
0.208333	502.25	680.464		547.938	661.889		447.248	663.818		657.518	378.381		832.829	369.349		783.159	354.547
0.229167	493.94	682.807		550.138	662.996		458.062	666.878		647.914	389.065		837.394	373.917		779.871	359.754
0.25	481.084	685.469		536.316	667.354		461.588	670.225		643.097	376.683		849.791	371.021		769.668	357.477
0.270833	468.862	688.883		519.236	672.27		460.672	674.167		624.984	383.649		849.206	377.895		755.2	359.14
0.291667	455.092	691.63		504.458	675.979		456.39	680.029		632.567	380.147		853.68	375.358		749.422	357.634
0.3125	421.756	694.884		480.152	681.212		443.25	685.504		620.477	387.845		862.598	384.542		747.177	359.683
0.333333	405.68	698.572		448.346	685.514		426.442	689.13		623.69	389.589		870.617	388.977		733.685	348.65
0.354167	364.808	699.815		424.522	688.954		411.852	694.732		624.407	391.337		871.643	390.289		722.883	339.858
0.375	340.088	702.012		390.906	692.935		384.546	698.563		622.142	390.168		873.293	389.027		709.274	336.435
0.395833	311.654	703.306		361.776	695.029		371.308	700.32		627.767	384.756		880.344	390.585		693.707	331.91
0.416667	277.188	704.15		332.532	697.14		352.13	704.149		629.554	383.243		882.667	387.741		674.949	329.525
0.4375	252.4	703.312		308.386	698.24		333.874	706.19		636.83	380.16		886.128	383.393		658.455	329.289
0.458333	222.614	702.562		288.98	698.933		307.444	707.952		641.837	382.914		880.634	382.708		641.194	329.198
0.479167	201.312	701.594		260.334	698.809		290.974	707.467		653.079	387.801		871.911	389.62		633.958	318.736
0.5	172.118	698.803		238.37	699.824		272.65	706.223		660.419	387.974		869.33	382.164		618.797	328.243
0.520833	154.022	694.772		231.36	699.166		259.07	702.271		669.399	387.126		869.739	380.625		613.541	327.405
0.541667	149.216	691.165		212.566	694.804		240.708	700.646		678.501	390.941		857.262	383.372		608.326	324.461
0.5625	125.36	686.473		193.32	692.724		228.86	696.432		684.474	392.854		847.59	384.417		604.339	324.448
0.583333	126.638	681.511		199.642	685.536		215.722	691.95		697.316	399.873		834.538	384.552		590.134	325.197
0.604167	104.808	675.275		175.004	682.66		210.098	687.27		706.657	405.906		823.908	384.069		589.459	325.65
0.625	104.998	668.872		173.794	676.175		197.966	681.562		712.538	406.978		814.637	386.673		595.706	324.099
0.645833	94.138	662.838		175.192	669.919		194.194	675.47		712.126	410.584		806.08	388.538		594.417	322.283
0.666667	94.104	656.422		157.884	662.993		179.226	669.392		727.186	410.076		797.73	385.632		587.866	323.916
0.6875	96.744	648.833		159.962	660.109		186.954	662.213		722.621	414.446		785.863	384.811		590.199	319.374
0.708333	90.26	641.726		163.214	653.244		184.308	656.879		730.579	412.474		768.248	373.372		590.937	320.692
0.729167	87.502	634.312		164.906	645.704		187.524	648.938		729.222	414.639		751.459	379.407		600.984	321.239
0.75	86.424	628.013		155.718	639.29		189.132	641.353		736.812	410.386		741.913	368.035		603.803	320.416
0.770833	98.346	618.156		151.598	629.528		174.54	633.334		733.549	408.214		741.539	361.409		618.446	323.414
0.791667	96.696	612.094		154.99	622.544		189.182	626.635		729.213	407.276		722.697	358.41		630.485	313.884
0.8125	119.672	604.244		168.692	614.398		196.156	618.938		736.894	420.67		717.804	370.469		627.458	319.931
0.833333	136.11	598.055		173.278	605.166		197.692	611.887		738.464	414.793		703.6	370.175		651.145	332.784
0.854167	152.492	593.621		188.878	596.239		218.79	606.289		721.096	405.185		685.139	360.649		674.083	337.061
0.875	169.846	588.48		190.31	589.385		232.868	599.958		704.565	410.151		682.899	356.83		694.409	339.33
0.895833	199.194	582.81		218.77	583.213		257.014	593.582		709.751	411.88		680.424	360.723		704.123	342.269
0.916667	218.664	579.725		226.51	578.364		251.562	590.305		706.21	402.132		675.572	352.832		718.866	344.964
0.9375	237.416	578.045		249.588	573.494		277.132	584.821		690.857	392.568		669.291	354.393		739.616	348.825
0.958333	275.382	577.084		277.614	570.409		301.202	584.21		681.607	391.094		653.664	346.71		747.398	347.44
0.979167	301.98	575.436		298.982	564.593		315.784	580.458		660.516	397.199		648.871	358.782		768.584	349.552
1	342.328	574.972		332.824	562.703		346.114	577.818		663.654	392.363		658.199	349.866		768.614	354.624
1.02083	370.172	575.765		364.39	561.34		368.658	576.736		648.873	389.802		670.725	354.984		788.432	359.31
1.04167	399.364	576.822		383.744	559.254		388.356	575.155		651.084	390.397		675.593	355.59		802.144	357.228
1.0625	432.632	578.161		422.902	559.718		420.134	574.96		634.147	389.937		668.791	361.142		810.141	355.632
1.08333	462.286	580.13		443.334	558.788		435.83	574.918		624.971	386.26		684.281	357.649		821.686	356.46
1.10417	494.728	583.814		466.818	560.699		463.312	575.219		619.499	394.912		686.811	365.013		820.467	357.797
1.125	523.482	587.753		502.364	563.731		477.09	578.91		604.046	392.513		694.088	373.168		814.323	355.316
1.14583	550.858	592.475		522.22	568.912		507.13	582.348		595.546	381.904		703.18	366.394		813.846	357.511
1.16667	557.896	595.609		537.858	570.883		508.398	584.875		596.92	377.134		711.469	368.623		805.055	353.427
1.1875	563.418	601.92		560.522	575.657		521.998	589.151		575.051	380.187		727.75	373.566		804.374	353.449
1.20833	568.958	607.307		570.024	581.923		532.766	594.703		568.981	374.791		741.38	374.82		794.141	352.683
1.22917	573.474	613.831		582.276	590.699		553.118	601.89		561.777	372.74		741.996	375.733		787.167	349.669
1.25	561.584	619.566		579.124	596.965		544.318	608.771		558.363	368.401		765.335	383.692		786.611	350.899
1.27083	539.13	627.776		566.702	606.29		540.614	617.08		547.629	382.593		771.612	392.251		773.363	346.759
1.29167	521.414	634.69		572.114	614.398		530.046	624.726		546.779	386.437		788.282	398.968		761.478	360.804
1.3125	489.34	642.119		552.078	625.058		522.976	633.954		548.676	384.303		799.757	396.931		754.563	356.618
1.33333	455.99	647.818		532.778	631.468		504.46	641.047		549.156	384.587		811.15	402.79		739.944	355.293
1.35417	416.264	654.239		498.93	641.249		471.736	649.572		559.132	384.77		826.636	403.655		731.139	343.001
1.375	390.49	658.291		474.084	652.33		445.084	657.83		560.314	386.681		826.824	406.251		713.906	344.268
1.39583	340.658	664.102		435.918	660.667		422.558	664.994		558.971	387.855		831.137	407.289		707.743	343.926
1.41667	314.518	667.784		409.97	669.254		387.64	671.618		570.536	391.403		830.196	407.595		698.111	334.225
1.4375	272.852	670.076		380.112	675.698		353.572	677.598		575.161	392.469		839.616	406.042		674.019	331.945
1.45833	243.534	671.974		347.874	681.23		327.284	682.11		577.939	397.554		836.742	408.772		661.971	327.366
1.47917	221.518	672.421		324.544	683.336		306.628	685.596		597.789	400.713		833.15	408.517		657.559	335.094
1.5	196.142	672.769		296.53	688.042		287.43	688.001		602.391	401.588		834.034	408.244		642.954	336.813
1.52083	169.682	672.508		277.604	688.301		268.146	688.088		614.675	404.9		824.464	408.035		627.424	327.491
1.54167	164.892	670.662		254.616	688.403		254.668	688.84		633.473	406.269		817.975	405.183		620.307	320.195
1.5625	148.566	666.701		234.084	685.184		232.284	686.012		642.579	402.509		812.743	401.211		610.886	321.792
1.58333	129.154	663.414		223.554	682.986		216.838	685.944		649.43	410.926		801.518	404.225		604.533	325.72
1.60417	117.674	658.748		206.82	677.626		196.252	681.221		653.944	411.3		800.3	401.227		594.453	316.98
1.625	108.354	653.208		189.864	676.075		187.786	677.818		672.066	408.793		786.175	403.451		592.641	312.52
1.64583	105.762	648.27		195.148	670.613		186.008	671.822		675.492	411.567		774.445	401.063		595.825	314.305
1.66667	97.83	642.134		174.048	664.174		174.434	667.114		694.751	410.693		761.307	394.67		600.716	312.568
1.6875	91.396	637.822		175.642	661.944		177.182	662.334		688.28	408.218		751.097	384.944		597.194	313.966
1.70833	87.77	630.064		162.736	652.422		165.998	654.54		696.797	414.934		740.872	387.083		597.445	311.94
1.72917	92.652	622.819		159.226	644.278		162.714	646.58		701.252	413.097		728.668	383.664		605.555	314.647
1.75	98.958	615.626		154.004	636.126		164.854	639.337		708.647	416.325		719.468	380.923		617.888	313.293
1.77083	101.122	610.218		156.246	626.362		167.77	631.709		705.669	425.543		715.301	388.939		625.048	322.968
1.79167	106.172	603.661		164.52	618.787		171.906	624.01		712.486	425.704		707.954	388.782		625.864	320.685
1.8125	119.202	598.027		161.01	610.694		179.126	615.575		713.324	408.959		690.084	374.943		641.676	320.238
1.83333	124.422	591.983		168.07	601.609		192.112	609.132		715.704	405.766		691.293	367.907		652.781	324.951
1.85417	142.092	587.69		175.398	592.98		188.476	603.712		706.754	405.671		676.823	366.428		669.436	328.763
1.875	159.186	584.132		182.158	587.855		198.256	596.527		698.706	406.565		673.861	362.229		692.333	335.943
1.89583	184.636	581.905		196.32	581.138		199.394	591.767		689.568	404.909		666.4	360.212		698.592	343.752
1.91667	203.578	577.96		195.854	574.576		218.478	586.27		684.668	403.735		652.713	360.868		724.276	346.888
1.9375	227.168	576.6		227.936	568.15		230.736	582.151		679.708	409.155		657.048	361.615		738.003	348.918
1.95833	254.174	574.628		245.946	562.272		241.048	577.909		670.377	399.858		643.306	354.187		754.828	355.062
1.97917	281.63	573.511		257.844	558.194		257.046	574.841		662.28	407.278		641.764	366.319		768.249	355.44
2	320.26	574.274		286.51	556.098		272.414	571.622		660.853	408.884		654.405	368.499		780.4	358.974
2.02083	344.39	573.912		311.042	552.235		298.834	570.104		657.599	411.818		656.843	370.075		792.249	361.392
2.04167	374.834	574.994		328.62	549.19		316.434	568.792		639.756	407		664.735	369.591		805.615	359.488
2.0625	397.01	576.428		355.074	549.571		330.2	568.29		634.155	403.844		669.18	370.243		814.687	364.339
2.08333	431	579.466		387.24	549.359		356.338	568.811		623.716	404.621		667.461	373.329		813.695	363.904
2.10417	457.288	582.154		412.304	550.434		382.786	571.531		607.7	401.726		680.661	374.236		817.922	363.64
2.125	477.906	586.508		433.606	554.605		394.316	573.918		599.306	396.177		681.156	375.989		818.305	360.884
2.14583	523.82	592.232		467.348	555.448		430.28	577.996		601.324	398.661		688.786	378.302		817.224	360.812
2.16667	514.418	593.846		477.978	558.056		433.112	579.335		592.166	393.778		699.975	374.754		815.593	364.473
2.1875	515.024	600.096		497.192	563.39		439.418	582.804		572.649	388.632		706.05	376.209		815.006	355.857
2.20833	524.508	605.712		515.54	567.242		445.746	587.563		571.992	389.28		719.806	379.823		801.852	363.425
2.22917	530.872	613.036		528.058	576.13		450.062	594.098		556.934	380.382		724.967	380.424		801.014	358.307
2.25	527.944	618.835		550.43	581.848		454.546	600.47		553.1	373.925		745.442	383.718		795.721	353.502
2.27083	505.784	626.699		548.064	590.545		453.708	608.167		554.486	371.418		755.542	371.659		784.278	352.978
2.29167	487.37	633.365		552.294	597.782		443.588	616.564		554.153	371.723		763.382	374.215		779.378	347.26
2.3125	459.93	641.21		544.13	608.897		429.06	624.722		557.729	380.908		774.624	384.691		758.411	350.798
2.33333	428.522	646.298		538.588	616.442		421.476	632.13		558.596	380.795		782.46	388.332		752.063	350.181
2.35417	397.892	652.652		530.252	628.638		401.084	640.056		557.654	380.767		782.3	388.816		735.798	338.013
2.375	362.192	659.304		499.11	638.624		391.484	646.346		560.053	386.012		796.152	391.559		727.456	346.132
2.39583	320.27	663.571		469.012	646.463		361.912	652.951		567.881	381.001		809.733	390.91		706.276	341.684
2.41667	296.34	667.204		437.062	657.392		345.468	659.654		582.875	386.197		814.425	392.894		695.184	335.938
2.4375	265.114	670.652		423.392	666.304		341.73	664.213		579.708	389.675		812.539	390.195		680.819	336.323
2.45833	243.128	673.568		388.4	672.702		321.922	669.018		593.998	392.27		810.233	390.172		662.597	325.893
2.47917	221.756	673.828		353.95	677.614		297.55	671.783		608.453	399.353		809.056	389.01		649.694	318.366
2.5	197.202	674.614		333.542	682.865		285.314	674.172		631.535	406.228		808.359	395.176		636.89	322.409
2.52083	180.562	674.507		300.938	685.091		256.318	674.911		622.757	406.783		796.569	388.599		623.086	315.756
2.54167	165.568	672.06		275.932	687.564		244.822	675.66		648.676	405.108		792.549	387.51		616.193	317.245
2.5625	132.608	669.854		265.734	688.986		230.682	672.766		658.168	402.528		789.695	387.294		608.394	312.662
2.58333	124.838	667.681		246.092	687.613		220.346	672.314		676.282	405.751		776.615	381.428		591.582	307.577
2.60417	111.884	663.888		228.044	685.097		203.688	668.854		690.529	405.362		771.706	381.263		583.57	306.133
2.625	114.752	659.3		216.088	684.542		202.392	665.056		703.37	409.331		760.94	376.868		577.927	311.393
2.64583	110.968	655.782		202.214	679.316		199.198	659.197		704.921	408.753		744.427	372.828		574.648	307.454
2.66667	96.272	652.283		195.136	675.752		188.97	654.746		717.651	411.701		736.539	370.492		573.465	309.854
2.6875	101.482	646.234		182.148	669.569		188.236	648.186		726.357	413.946		726.201	369.227		568.488	313.711
2.70833	100.368	639.814		168.072	665.054		183.762	642.409		735.724	412.63		718.108	365.715		579.635	309.831
2.72917	94.81	634.411		170.322	657.648		196.892	635.8		731.55	416.054		710.624	367.037		585.626	300.114
2.75	99.98	628.78		169.97	649.525		195.274	627.428		739.833	412.793		696.632	363.023		587.203	313.738
2.77083	104.588	622.267		156.758	641.219		190.45	620.56		738.481	420.631		681.22	372.664		597.237	298.183
2.79167	110.276	616.649		167.094	633.782		202.19	614.446		745.576	432.084		683.744	374.385		598.987	314.584
2.8125	107.158	613.002		161.864	626.911		208.258	608.431		746.921	432.92		668.818	369.905		607.434	311.668
2.83333	121.64	608.25		164.55	619.73		222.826	602.108		736.226	419.276		663.633	360.396		622.454	313.981
2.85417	144.082	604.962		165.338	611.005		229.934	596.172		735.651	417.396		656.574	361.723		638.653	320.403
2.875	158.618	600.924		185.676	603.816		248.716	591.87		740.79	424.864		656.494	364.286		644.524	320.903
2.89583	184.482	597.41		184.878	595.256		255.996	585.863		729.062	415.058		648.774	356.189		670.138	323.859
2.91667	207.194	594.512		193.054	587.155		268.426	580.159		723.399	412.759		642.342	354.447		695.44	331.789
2.9375	225.142	592.014		216.44	581.561		289.814	575.303		720.796	413.804		647.231	352.027		714.008	336.14
2.95833	271.342	591.11		237.642	576.407		307.478	572.142		717.365	423.99		644.963	359.693		727.549	337.818
2.97917	278.696	590.741		239.34	573.214		320.55	570.767		706.374	423.276		643.207	365.485		742.045	342.079
3	308.602	591.739		271.336	569.804		342.718	570.047		690.437	418.675		634.814	359.455		762.509	343.818
3.02083	341.04	592.457		294.68	568.073		361.018	568.744		683.896	411.382		643.871	351.821		769.748	345.897
3.04167	356.436	592.922		310.392	565.292		385.356	566.46		673.816	413.329		653.222	356.915		782.216	348.931
3.0625	392.894	595.362		342.524	560.846		408.114	566.365		665.977	415.764		645.758	361.268		795.988	347.041
3.08333	428.688	596.038		364.64	561.277		429.472	568.078		650.277	405.664		647.59	350.688		808.63	350.706
3.10417	452.628	599.845		409.074	561.518		465.752	568.514		640.987	396.163		655.837	348.069		818.405	351.519
3.125	485.176	603.479		417.598	561.823		463.006	571.078		628.48	399.231		677.294	353.927		813.638	349.58
3.14583	480.286	606.487		446.594	565.225		473.068	573.223		627.487	389.754		685.913	358.135		815.91	350.778
3.16667	498.164	611.352		458.512	567.312		478.942	577.196		612.826	388.905		692.449	357.989		820.02	350.779
3.1875	508.12	616.644		486.17	570.31		490.344	582.684		599.839	387.007		708.985	358.831		817.107	350.57
3.20833	511.432	621.56		505.246	573.516		471.046	587.124		598.72	387.698		720.417	362.975		813.069	352.933
3.22917	514.356	627.197		523.004	579.742		471.568	591.847		601.13	386.06		731.164	358.941		811.665	350.711
3.25	516.292	633.094		535.944	585.803		458.164	597.73		590.559	393.9		741.233	367.471		794.325	348.011
3.27083	487.762	639.845		537.978	592.409		445.398	605.908		579.217	381.126		751.05	365.024		787.497	346.63
3.29167	465.034	646.622		548.362	599.822		428.558	612.736		587.728	378.923		764.288	367.042		781.815	334.768
3.3125	432.078	651.203		534.612	609.587		398.584	619.508		577.882	383.623		776.04	369.312		773.891	342.636
3.33333	407.78	657.083		532.38	617.66		380.472	625.685		587.963	380.538		779.339	372.056		749.356	332.245
3.35417	370.794	662.704		523.2	626.208		364.394	632.948		590.288	385.981		795.332	371.778		752.554	330.732
3.375	347.822	667.926		500.788	633.802		341.6	639.652		592.156	390.861		797.506	377.754		748.924	340.649
3.39583	305.484	672.116		477.254	640.158		320.768	643.16		603.023	393.39		807.897	379.288		717.44	336.613
3.41667	276.912	675.955		452.274	650.326		312.094	648.56		600.856	394.849		806.971	380.031		704.607	328.023
3.4375	255.86	679.28		425.192	653.971		300.802	650.891		610.24	397.779		808.483	381.638		686.178	322.252
3.45833	237.32	680.437		409.396	661.124		276.862	652.748		618.033	403.545		808.782	382.643		676.051	322.273
3.47917	203.282	680.753		369.926	666.71		266.682	656.066		622.114	407.142		792.918	382.171		660.408	323.415
3.5	178.82	680.729		341.076	670.882		236.398	656.052		639.435	410.579		789.698	381.785		642.143	310.851
3.52083	173.574	680.172		331.056	676.723		235.3	655.685		652.429	413.388		790.498	381.215		637.797	317.655
3.54167	153.478	677.846		298.306	678.976		230.54	654.719		653.879	416.781		784.787	380.871		624.552	315.141
3.5625	139.252	674.945		281.002	678.788		219.178	652.944		671.966	418.862		778.17	380.61		619.959	312.109
3.58333	127.86	672.92		245.166	678.145		199.792	649.026		692.876	420.018		764.197	377.255		602.991	315.542
3.60417	118.568	668.94		247.5	673.05		199.564	644.507		697.896	420.991		761.147	372.955		594.96	300.384
3.625	113.626	664.478		216.602	672.085		202.124	640.498		703.885	422.751		752.291	366.192		592.254	300.111
3.64583	107.944	659.686		204.872	666.812		180.764	633.829		713.159	424.038		730.338	371.388		579.755	298.442
3.66667	103.19	655.088		202.87	661.604		197.97	629.275		728.435	422.378		726.824	361.613		580.746	298.24
3.6875	95.16	649.834		191.698	658.759		187.622	622.776		727.646	431.474		708.6	367.621		575.079	296.545
3.70833	98.122	645.542		173.874	653.896		186.94	618.871		749.354	421.952		707.301	359.869		578.799	302.373
3.72917	92.98	639.806		168.16	645.223		195.81	611.851		748.032	424.844		704.326	354.712		586.199	305.066
3.75	112.588	633.613		176.666	639.684		211.846	605.249		759.792	423.299		690.056	356.11		586.432	303.015
3.77083	113.726	627.936		180.07	630.816		207.028	599.142		751.619	422.663		672.931	351.793		586.989	295.051
3.79167	118.894	622.249		165.55	623.557		207.002	592.444		746.507	428.893		673.045	355.195		599.524	304.673
3.8125	124.096	616.145		168.654	615.881		224.314	586.488		753.373	431.465		657.921	354.929		598.353	302.134
3.83333	142.062	612.334		161.266	606.781		238.578	580.447		746.39	421.91		644.775	349.367		612.646	306.221
3.85417	149.726	608.766		165.626	600.13		239.152	574.918		744.949	427.225		637.825	353.628		619.779	308.119
3.875	176.572	604.656		176.258	593.146		257.898	570.874		734.496	426.536		633.505	348.748		641.219	313.772
3.89583	184.814	603.284		192.966	586.47		278.59	565.44		727.051	424.531		630.304	346.242		653.014	314.184
3.91667	197.684	600.217		188.384	580.069		279.386	563.682		723.336	424.076		621.898	349.576		666.473	320.422
3.9375	227.238	598.049		203.884	574.726		315.042	560.192		722.455	409.376		628.717	336.706		695.945	323.559
3.95833	250.52	596.071		209.684	568.384		317.92	557.603		714.439	408.228		623.039	335.594		697.808	328.432
3.97917	268.358	594.817		212.42	563.252		332.136	555.229		708.39	407.228		617.128	337		720.559	329.834
4	306.912	594.869		237.698	558.932		360.67	553.168		699.137	402.632		628.945	336.045		728.274	329.26
4.02083	324.44	594.6		254.79	554.717		369.24	552.602		677.976	411.223		633.413	339.005		749.104	330.913
4.04167	346.36	595.427		273.284	552.095		388.332	552.755		677.377	401.727		635.407	338.773		767.007	334.28
4.0625	374.956	598.56		290.014	551.666		402.99	552.067		672.956	399.387		647.241	335.595		779.681	334.078
4.08333	398.756	601.168		300.806	549.288		418.942	553.822		648.576	397.485		644.069	337.409		790.553	336.567
4.10417	428.302	603.593		326.842	548.51		431.352	556.069		632.347	404.514		650.563	343.92		793.427	336.487
4.125	438.632	607.3		358.61	549.58		432.866	558.794		632.61	396.065		658.244	342.827		799.548	334.137
4.14583	453.176	612		374.03	553.322		428.772	563.084		626.301	398.945		670.076	349.335		801.405	337.117
4.16667	460.174	615.6		393.15	554.537		426.664	566.723		616.713	395.159		678.565	356.154		813.15	337.531
4.1875	459.418	621.029		414.528	559.134		420.374	570.943		586.176	386.827		696.636	352.372		808.775	332
4.20833	452.188	626.278		428.538	563.732		403.956	574.735		587.984	378.435		705.67	343.128		814.891	332.267
4.22917	447.874	632.533		444.5	567.595		379.45	580.745		600.799	391.992		724.008	357.83		810.213	329.227
4.25	438.794	637.546		458.078	572.626		371.516	587.282		589.449	373.545		728.108	342.784		793.454	329.351
4.27083	420.662	644.164		456.092	578.882		369.412	593.377		590.383	384.34		733.548	357.647		787.046	328.27
4.29167	406.562	650.09		459.116	585.058		335.672	599.7		581.41	386.141		748.253	354.702		778.255	332.853
4.3125	362.366	655.955		458.162	590.424		330.084	606.516		579.382	384.285		760.003	355.219		765.658	334.241
4.33333	339.352	661.751		465.178	595.825		312.84	611.348		578.356	385.085		773.9	363.266		763.318	332.922
4.35417	314.196	666.012		446.866	602.376		304.856	617.44		580.583	377.336		776.993	359.183		743.229	331.926
4.375	285.792	671.436		436.228	610.036		295.398	622.154		594.074	382.778		778.981	360.052		741.572	329.78
4.39583	274.74	673.825		420.006	617.083		269.81	626.696		594.464	388.355		784.016	365.686		730.06	328.364
4.41667	244.168	677.264		391.204	623.251		267.63	629.018		603.924	390.09		779.942	362.571		724.044	324.374
4.4375	212.012	678.898		370.576	628.004		244.938	631.76		605.904	391.627		782.913	365.624		706.01	321.867
4.45833	192.064	680.687		350.776	637.554		232.794	634.362		619.381	395.499		773.762	364.532		685.215	319.95
4.47917	182.63	680.256		326.766	642.493		226.588	634.61		628.332	399.86		777.498	364.662		670.411	315.717
4.5	172.978	680.053		310.678	646.734		218.146	635.068		646.019	402.945		773.143	364.374		660.38	311.586
4.52083	152.074	678.757		296.614	649.291		206.506	634.446		651.328	407.044		770.131	363.185		637.042	311.868
4.54167	144.968	677.357		284.414	650.689		210.202	632.042		670.372	406.773		758.215	361.561		636.999	309.156
4.5625	124.662	673.342		258.18	652.224		189.284	628.913		670.174	407.392		738.488	360.389		618.871	305.948
4.58333	118.602	669.383		239.868	653.62		194.608	627.132		703.808	413.24		742.242	357.822		610.619	305.988
4.60417	116.406	666.773		226.258	650.557		190.292	622.99		700.509	413.466		724.575	355.803		598.394	304.021
4.625	108.868	660.884		210.746	649.408		190.298	618.54		718.952	412.263		716.399	353.639		590.396	301.853
4.64583	107.21	657.75		204.278	645.94		193.658	614.641		726.809	409.469		703.905	348.097		580.177	299.691
4.66667	100.37	650.754		187.43	640.195		189.194	607.883		737.11	417.111		702.75	346.799		583.586	300.634
4.6875	100.05	648.197		178.864	638.465		195.196	604.518		746.275	421.608		677.441	346.349		586.764	299.69
4.70833	98.876	641.158		174.554	632.959		189.904	598.543		750.124	421.236		667.985	344.677		575.703	299.442
4.72917	111.188	635.148		177.444	626.015		214.962	590.844		757.6	420.383		664.848	340.619		570.223	299.451
4.75	108.278	629.047		167.15	617.233		194.992	584.942		755.491	421.588		652.875	342.058		576.093	298.938
4.77083	112.008	624.793		155.572	611.563		223.156	579.414		766.86	412.982		645.515	329.088		587.01	287.914
4.79167	141.704	620.366		153.07	607.252		230.102	575.752		757.277	419.324		632.806	337.894		582.795	293.535
4.8125	139.042	614.496		171.2	596.964		258.998	567.883		765.862	408.889		623.128	327.59		597.812	294.718
4.83333	149.79	611.284		172.694	590.143		242.024	563.786		761.534	407.368		623.241	324.936		598.445	294.738
4.85417	149.202	606.134		169.894	583.622		264.688	559.156		750.073	422.824		606.651	336.4		606.33	299.634
4.875	175.616	603.595		178.268	575.902		282.736	555.026		752.178	419.812		600.685	330.973		619.53	296.803
4.89583	188.722	599.935		183.376	569.545		297.042	550.43		748.113	415.818		600.994	322.928		630.424	299.231
4.91667	208.726	597.449		202.878	561.224		315.622	548.096		735.703	404.823		597.028	319.239		648.521	301.664
4.9375	231.896	596.017		197.664	555.414		317.016	544.907		727.26	418.638		598.799	326.117		661.632	305.879
4.95833	249.572	594.265		202.89	550.709		342.166	543.125		723.973	413.229		601.686	328.364		681.406	311.087
4.97917	272.27	595.132		223.524	546.84		354.56	540.967		720.643	399.51		603.151	315.074		701.027	308.944
5	297.886	595.418		230.086	542.742		374.218	541.116		708.385	409.909		612.852	325.022		714.927	309.565
5.02083	327.714	596.834		251.394	540.284		369.324	541.825		699.619	406.629		617.939	324.201		732.164	319.108
5.04167	349.754	597.702		271.286	537.725		396.294	543.455		695.335	402.754		614.877	326.079		747.638	319.528
5.0625	371.806	600.383		281.71	537.079		391.086	544.159		688.002	408.611		618.214	331.496		757.267	316.028
5.08333	374.124	603.349		296.25	537.156		390.172	545.502		668.527	391.176		632.85	320.17		772.014	318.714
5.10417	385.586	606.512		313.246	537.654		389.07	547.994		669.394	389.885		635.017	319.812		775.415	315.911
5.125	398.044	610.558		333.212	536.974		388.526	550.884		652.492	386.3		643.14	321.78		779.831	318.846
5.14583	430.334	614.678		361.984	540.211		400.586	554.068		640.854	385.315		651.359	325.023		794.326	324.135
5.16667	416.154	619.622		359.16	541.849		368.032	557.772		628.925	379.005		666.942	322.522		791.119	319.997
5.1875	428.022	624.456		381.564	546.433		356.112	563		613.738	385.386		676.094	329.976		798.807	322.861
5.20833	411.116	630.974		397.654	549.371		345.14	566.79		614.731	384.088		686.966	329.516		799.21	324.37
5.22917	403.93	636.869		405.072	554.576		331.052	573.66		602.971	388.264		699.791	331.917		794.016	321.909
5.25	375.756	643.844		413.656	559.921		314.642	580.026		611.409	371.411		708.636	322.868		788.732	317.111
5.27083	362.27	649.351		413.48	565.609		307.376	585.889		610.026	376.562		718.664	333.487		774.95	317.368
5.29167	326.366	656.249		414.21	573.091		297.108	592.22		600.492	374.81		723.313	329.95		768.424	330.472
5.3125	305.618	662.267		415.28	579.28		280.476	598.819		602.212	381.248		732.844	334.464		767.87	315.292
5.33333	288.394	667.201		406.362	587.958		274.782	603.878		606.889	381.82		735.81	339.801		758.992	314.536
5.35417	263.456	672.641		398.586	596.045		254.014	609.012		603.188	381.103		747.193	340.516		756.022	315.697
5.375	236.988	676.164		388.762	602.821		241.46	614.21		606.422	381.26		752.967	339.463		738.463	316.615
5.39583	219.1	679.288		369.59	608.872		229.488	618.08		605.22	384.769		742.648	340.026		725.171	309.153
5.41667	190.656	681.571		356.706	618.49		224.902	620.568		623.656	384.275		748.65	339.222		707.185	312.995
5.4375	184.63	684.954		336.326	625.152		221.194	623.06		625.902	387.98		745.464	339.981		697.079	313.834
5.45833	161.782	685.542		313.96	631.709		203.292	624.168		625.374	389.498		737.719	338.309		691.413	315.891
5.47917	156.924	684.194		298.094	638.048		207.128	623.795		648.423	395.075		737.089	337.711		672.73	308.321
5.5	137.738	683.44		283.944	642.108		194.462	622.78		652.329	394.47		733.213	336.401		654.011	308.743
5.52083	122.7	682.657		267.732	646.309		191.668	622.271		670.468	393.916		718.103	333.333		639.951	298.1
5.54167	116.672	679.608		250.096	649.351		175.466	619.426		686.488	399.454		713.444	332.447		638.14	296.568
5.5625	112.232	677.833		235.252	651.739		173.24	617.326		692.082	401.6		703.698	329.969		630.076	288.626
5.58333	100.912	673.606		217.258	651.971		176.266	614.328		705.83	400.29		691.202	324.362		610.841	291.221
5.60417	91.1	668.938		206.948	649.631		193.884	611.112		719.789	402.836		687.743	319.963		601.743	288.716
5.625	104.624	664.369		194.642	648.89		190.032	604.934		730.44	405.002		669.507	319.728		593.103	288.723
5.64583	95.552	659.704		187.28	645.824		190.678	599.796		730.552	405.414		662.614	318.646		590.973	283.722
5.66667	86.706	653.801		172.91	640.622		197.422	594.749		751.868	399.673		657.837	312.43		575.592	284.851
5.6875										756.268	404.673		640.878	313.276		574.977	282.617
5.70833										768.875	400.009		636.843	307.419		568.889	280.596
5.72917										768.53	399.864		619.818	306.588		573.315	281.029
5.75										762.507	398.675		615.398	303.644		559.115	279.716
5.77083										768.988	398.417		601.357	306.436		569.004	288.051
5.79167										761.069	409.556		601.735	307.442		579.01	283.194
5.8125										764.538	411.436		591.787	304.615		584.294	277.42
5.83333										763.014	409.813		573.283	308.077		586.562	280.321
5.85417										769.442	406.918		580.426	307.625		597.63	280.852
5.875										765.403	407.996		584.461	306.47		611.689	286.998
5.89583										762.277	402.986		576.489	302.981		612.642	287.978
5.91667										756.993	403.801		564.622	302.763		628.316	295.637
5.9375										747.274	402.944		574.185	302.408		647.328	299.728
5.95833										731.105	402.343		577.843	300.685		664.95	302.592
5.97917										730.764	401.275		577.546	296.756		675.589	303.293
6										717.353	400.904		573.659	297.896		690.887	304.481
6.02083										713.22	399.482		584.614	298.766		706.764	308.421
6.04167										710.92	396.882		582.902	297.117		716.014	309.915
6.0625										688.715	394.495		594.667	301.893		738.484	313.893
6.08333										671.845	393.151		597.511	303.313		753.577	316.793
6.10417										670.731	390.627		599.841	303.267		755.953	316.863
6.125										658.811	387.143		619.333	303.104		775.515	318.37
6.14583										647.042	386.95		624.35	304.684		773.369	317.444
6.16667										637.88	384.608		643.624	304.963		767.667	321.709
6.1875										637.061	381.673		656.766	304.125		786.458	321.371
6.20833										619.113	380.606		659.497	306.315		784.932	318.487
6.22917										618.648	378.594		666.922	306.426		786.158	319.501
6.25										620.977	370.317		681.052	299.149		779.164	316.835
6.27083										601.713	367.721		688.116	303.623		771.068	322.499
6.29167										601.593	369.232		693.89	303.045		767.629	317.281
6.3125										599.025	367.515		711.483	305.194		757.362	306.795
6.33333										600.093	369.831		708.296	310.189		765.802	318.3
6.35417										599.137	361.983		711.101	307.822		757.29	317.849
6.375										601.844	359.529		703.131	306.683		743.471	317.526
6.39583										616.109	366.07		713.946	305.326		729.446	315.101
6.41667										619.836	367.366		712.346	303.467		718.184	315.927
6.4375										625.256	371.46		714.155	305.989		708.968	315.59
6.45833										626.103	368.982		698.953	302.777		692.422	314.421
6.47917										636.739	374.772		699.391	298.454		682.468	301.143
6.5										651.247	383.869		692.64	303.626		664.864	295.342
6.52083										664.156	383.731		684.382	299.652		652.906	294.433
6.54167										669.967	381.409		680.675	296.93		642.458	293.718
6.5625										686.034	381.438		662.178	296.204		631.03	289.055
6.58333										698.898	381.072		661.899	294.493		615.92	292.365
6.60417										705.687	385.732		648.475	291.465		615.486	290.265
6.625										724.808	392.73		635.405	291.255		599.531	288.335
6.64583										727.262	391.363		619.162	287.018		593.664	283.547
6.66667										731.973	395.688		613.105	285.912		577.949	282.765
6.6875										745.301	394.399		602.347	285.151		573.789	278.613
6.70833										751.148	388.747		590.72	282.622		570.883	278.262
6.72917										751.75	387.025		582.293	277.515		573.623	277.352
6.75										768.198	390.231		580.966	277.261		569.58	278.094
6.77083										769.427	395.404		568.244	288.514		574.314	288.879
6.79167										771.071	388.903		563.599	276.187		573.146	283.495
6.8125										774.846	389.141		560.557	275.409		570.487	280.595
6.83333										776.859	389.282		547.734	274.789		574.771	279.837
6.85417										768.932	389.673		541.149	276.026		587.745	283.217
6.875										759.806	387.613		548.67	269.977		602.945	279.778
6.89583										751.926	399.565		532.884	274.039		601.324	282.554
6.91667										751.256	397.948		541.533	272.753		620.174	281.948
6.9375										745.386	398.433		530.974	275.584		636.097	284.4
6.95833										737.997	389.356		538.259	270.884		643.689	287.421
6.97917										724.289	396.73		532.771	276.106		662.618	290.373
7										720.679	380.689		539.004	266.053		677.621	292.229
7.02083										705.223	386.628		544.98	268.031		693.409	293.81
7.04167										706.747	375.909		561.098	263.154		706.376	296.004
7.0625										690.958	373.14		561.967	266.968		720.288	297.448
7.08333										691.863	375.047		579.304	269.823		732.657	300.349
7.10417										669.857	373.788		581.879	271.604		755.855	303.025
7.125										660.8	368.542		590.114	267.662		763.439	305.982
7.14583										655.196	368.515		600.888	270.341		773.301	309.266
7.16667										635.358	367.925		599.486	268.724		776.446	305.712
7.1875										637.011	362.906		610.629	269.972		777.732	318.679
7.20833										638.866	363.849		631.928	269.513		775.272	310.549
7.22917										629.743	359.856		637.263	268.578		771.057	312.497
7.25										627.122	361.286		644.508	279.26		776.837	315.114
7.27083										630.944	366.23		654.633	275.289		776.066	314.453
7.29167										630.916	357.693		658.219	270.389		763.728	319.19
7.3125										627.906	357.914		672.727	274.38		765.667	307.294
7.33333										629.786	356.6		683.152	273.792		758.659	316.395
7.35417										628.162	359.78		673.531	277.592		749.872	316.955
7.375										628.016	362.424		677.434	277.161		740.48	311.926
7.39583										636.677	363.114		675.832	279.664		734.44	310.186
7.41667										642.58	367.668		664.473	282.254		720.953	307.279
7.4375										648.723	367.259		671.209	281.833		704.951	310.784
7.45833										654.011	364.223		666.622	280.363		696.762	309.416
7.47917										657.942	369.676		656.79	279.771		688.885	306.889
7.5										670.345	377.462		649.467	277.572		678.813	305.683
7.52083										670.432	380.122		637.394	272.971		664.554	303.995
7.54167										680.365	384.262		625.983	274.948		647.687	300.752
7.5625										693.798	391.646		625.102	274.753		629.839	296.966
7.58333										708.255	390.595		612.013	274.178		626.772	294.215
7.60417										723.591	392.773		603.186	274.486		604.118	279.316
7.625										717.814	388.4		600.416	273.485		596.592	282.026
7.64583										727.299	391.225		583.391	271.319		582.307	282.704
7.66667										750.169	394.99		578.2	271.056		576.071	279.088
7.6875										759.653	389.856		567.325	265.986		580.768	275.481
7.70833										761.813	390.353		561.386	263.241		579.131	275.101
7.72917										766.324	390.923		557.978	257.607		571.688	273.423
7.75										766.188	394.145		547.909	265.785		562.856	272.501
7.77083										773.36	387.434		525.501	254.971		561.83	280.194
7.79167										788.831	391.988		519.205	246.114		569.878	280.963
7.8125										781.146	400.841		519.397	256.959		567.113	283.606
7.83333										784.021	403.643		517.53	258.898		581.285	282.131
7.85417										782.739	403.51		516.379	258.231		569.635	283.979
7.875										771.707	402.255		517.329	255.634		591.073	284.333
7.89583										769.576	401.462		514.536	256.239		588.483	286.264
7.91667										771.888	403.737		516.977	255.058		606.952	289.799
7.9375										761.27	402.264		510.537	255.303		620.304	288.219
7.95833										762.92	386.739		519.285	247.554		624.647	290.135
7.97917										748.154	384.312		510.953	243.071		641.537	293.232
8										739.67	383.246		521.346	246.905		655.44	298.286
8.02083										738.07	379.654		528.214	248.325		670.709	303.011
8.04167										721.549	375.694		530.336	245.86		684.31	303.79
8.0625										718.809	386.389		544.835	252.739		702.366	302.504
8.08333										707.714	379.846		558.875	254.334		715.678	303.959
8.10417										699.811	372.967		565.996	254.569		731.28	303.266
8.125										681.226	369.617		564.27	250.145		739.908	307.155
8.14583										679.151	367.602		585.66	250.923		750.935	309.272
8.16667										663.709	365.892		595.825	250.323		765.067	308.697
8.1875										653.209	359.76		600.947	250.924		772.628	312.088
8.20833										651.861	360.319		609.213	251.152		770.218	315.24
8.22917										631.591	362.124		618.453	251.165		776.469	314.259
8.25										631.554	368.127		621.526	262.741		762.512	307.118
8.27083										626.988	372.783		628.469	259.082		759.32	315.324
8.29167										619.699	362.763		628.718	255.97		748.543	303.917
8.3125										620.031	356.157		638.362	254.03		744.133	302.867
8.33333										619.101	355.464		644.163	257.802		739.423	301.691
8.35417										616.81	350.842		633.28	253.564
8.375										630.026	351.647		642.509	258.567
8.39583										628.283	350.62		636.591	252.055
8.41667										631.605	352.795		640.768	251.632
8.4375										639.039	352.993		627.484	250.234
8.45833										637.804	354.619		624.722	251.392
8.47917										641.64	357.664		616.862	248.68
8.5										661.867	359.853		616.631	249.002
8.52083										662.739	361.454		601.355	247.23
8.54167										683.256	366.221		598.659	245.601
8.5625										687.73	367.734		584.528	244.621
8.58333										701.875	371.847		581.261	244.855
8.60417										709.533	376.937		567.293	246.184
8.625										725.338	378.15		560.658	245.748
8.64583										737.756	377.954		549.211	240.267
8.66667										738.259	384.008		546.795	245.681
8.6875										744.822	380.994		537.12	239.134
8.70833										758.832	384.877		527.292	241.375
8.72917										757.166	388.773		528.622	239.461
8.75										766.405	387.533		516.248	240.408
8.77083										776.516	387.54		505.721	241.954
8.79167										782.639	387.704		496.57	232.981
8.8125										781.609	394.352		503.183	239.289
8.83333										782.8	395.782		494.687	239.915
8.85417										774.012	396.73		493.707	236.632
8.875										773.281	391.114		488.562	235.958
8.89583										774.04	390.268		484.358	233.227
8.91667										766.508	393.682		480.391	234.742
8.9375										763.466	394.71		487.606	235.469
8.95833										743.963	390.34		483.977	233.401
8.97917										739.393	389.086		488.824	234.749
9										737.857	388.808		497.77	234.617
9.02083										727.902	387.53		498.423	235.658
9.04167										718.862	381.431		504.745	236.11
9.0625										708.838	381.68		516.126	236.972
9.08333										699.845	368.023		525.247	226.318
9.10417										691.681	365.787		519.833	229.41
9.125										682.214	363.157		539.504	230.131
9.14583										678.153	367.388		551.453	229.224
9.16667										659.691	358.087		561.273	228.204
9.1875										655.055	356.789		568.167	228.212
9.20833										642.013	353.439		576.285	228.007
9.22917										644.391	351.806		578.72	228.524
9.25										630.742	354.937		579.228	233.708
9.27083										613.233	367.053		592.622	239.778
9.29167										620.57	361.231		598.241	237.94
9.3125										622.218	359.33		600.087	238.004
9.33333										618.132	357.858		604.338	239.964
9.35417										620.838	358.234		601.872	239.095
9.375										616.639	358.078		596.661	240.056
9.39583										611.594	357.081		599.149	239.638
9.41667										610.138	353.797		593.275	238.412
9.4375										613.186	358.655		586.453	236.478
9.45833										629.53	359.386		585.892	235.099
9.47917										635.938	363.695		576.435	234.374
9.5										646.695	367.207		579.077	236.167
9.52083										658.798	369.915		565.246	234.836
9.54167										670.18	371.772		565.452	233.275
9.5625										663.949	371.105		545.159	230.597
9.58333										686.937	372.167		547.842	229.128
9.60417										696.575	371.795		533.382	229.103
9.625										704.98	377.227		520.014	227.528
9.64583										716.761	380.788		515.979	223.286
9.66667										722.877	379.981		514.309	223.229
9.6875										732.924	383.284		491.857	223.875
9.70833										747.91	386.051		491.335	222.751
9.72917										745.301	368.557		484.564	214.385
9.75										750.828	386.757		471.307	221.365
9.77083										744.009	384.487		466.71	213.316
9.79167										747.895	376.57		448.44	209.067
9.8125										761.606	376.29		451.687	208.573
9.83333
9.85417
9.875
9.89583
9.91667
9.9375
9.95833
9.97917
10
10.0208
10.0417
10.0625
10.0833
10.1042
10.125
10.1458
10.1667
10.1875
10.2083
10.2292
10.25
10.2708
10.2917
10.3125
10.3333
10.3542
10.375
10.3958
10.4167
10.4375
10.4583
10.4792
10.5
10.5208
10.5417
10.5625
10.5833
10.6042
10.625
10.6458
10.6667
10.6875
10.7083
10.7292
10.75
10.7708
10.7917
10.8125
10.8333
10.8542
10.875
10.8958
10.9167
10.9375
10.9583
10.9792
11
11.0208
11.0417
11.0625
11.0833
11.1042
11.125
11.1458
11.1667
11.1875
11.2083
11.2292
11.25
11.2708
11.2917
11.3125
11.3333
11.3542
11.375
11.3958
11.4167
11.4375
11.4583
11.4792
11.5
11.5208
11.5417
11.5625
11.5833
11.6042
11.625
11.6458
11.6667
11.6875
11.7083
11.7292
11.75
11.7708
11.7917
11.8125
11.8333
11.8542
11.875
11.8958
11.9167
11.9375
11.9583
11.9792
12
12.0208
12.0417
12.0625
12.0833
12.1042
12.125
12.1458
12.1667
12.1875
12.2083
12.2292
12.25
12.2708
12.2917
12.3125
12.3333
12.3542
12.375
12.3958
12.4167
12.4375
12.4583
12.4792
12.5
12.5208
12.5417
12.5625
12.5833
12.6042
12.625
12.6458
12.6667
12.6875
12.7083
12.7292
12.75
12.7708
12.7917
12.8125
12.8333
12.8542
12.875
12.8958
12.9167
12.9375
12.9583
12.9792
13
13.0208
13.0417
13.0625
13.0833
13.1042
13.125
13.1458
13.1667
13.1875
13.2083
13.2292
13.25
13.2708
13.2917
13.3125
13.3333
13.3542
13.375
13.3958
13.4167
13.4375
13.4583
13.4792
13.5
13.5208
13.5417
13.5625
13.5833
13.6042
13.625
13.6458
13.6667
13.6875
13.7083
13.7292
13.75
13.7708
13.7917
13.8125
13.8333
13.8542
13.875
