# Supplementary material for: Quantitative measures of clock protein dynamics in the mouse suprachiasmatic nucleus extends the circadian time-keeping model
Source: EMBO J. 2025 Apr 17;44(13):3614–44. doi: 10.1038/s44318-025-00426-z (PMC12218236; doi:10.1038/s44318-025-00426-z)
Supplement: Supplementary file 4 — Source data Fig. 2 [file 44318_2025_426_MOESM4_ESM.zip › Figure 2/2D/Figure 2D.xlsx]

## Sheet: Sheet1
PER2	CRY1	BMAL1
23.752	23.752
23.7787	23.7787
23.5961	23.69
23.8899	23.9992
23.8333	23.9443
24.1982	24.0994
24.6998	24.599
24.375	24.2502
24.2508	24.5022
23.9026	24.2986
24.332	24.332
24.416	24.5
24.4988	24.2512
24.582	24.4152
24.3	23.7984
24.375	24.516
24.624	24
23.874	23.814
23.748	24
23.754	23.628
24.6228	24.3732
23.401	23.1994
23.701	23.3494
	23.875	22.75
	23.6	23.7
	23.6	23.7
	23.9	24
	23.9167	23.9167
	24.0714	24
	24.3333	24.5667
	23.6012	23.6262
	24	24.4167
	23.8333	24.4167
	24.2	24.1
	24	23.875
	23.875	23.875
	24.125	23.875
	23.875	24
	24.0375	23.85
	23.6667	23.8333
	24.3125	24.1875
	23.7714	23.7857
	24.125	24.625
	24	24.1875
	23.7	23.2
	24.3	23.7
	23.8333	24
	24.3333	23.8333
note: aligned to signify paired recordings
