# Supplementary material for: Quantitative measures of clock protein dynamics in the mouse suprachiasmatic nucleus extends the circadian time-keeping model
Source: EMBO J. 2025 Apr 17;44(13):3614–44. doi: 10.1038/s44318-025-00426-z (PMC12218236; doi:10.1038/s44318-025-00426-z)
Supplement: Supplementary file 4 — Source data Fig. 2 [file 44318_2025_426_MOESM4_ESM.zip › Figure 2/2E/Figure 2E.xlsx]

## Sheet: Sheet1
	PER2	PER2	PER2	PER2	PER2	PER2	PER2	PER2	PER2	PER2	PER2	PER2	PER2	PER2	PER2	PER2	PER2	PER2	PER2	PER2	PER2	PER2	PER2	CRY1	CRY1	CRY1	CRY1	CRY1	CRY1	CRY1	CRY1	CRY1	CRY1	CRY1	CRY1	CRY1	CRY1	CRY1	CRY1	CRY1	CRY1	CRY1	CRY1	CRY1	CRY1	CRY1	CRY1	CRY1	CRY1
CT (h)	n1	n2	n3	n4	n5	n6	n7	n8	n9	n10	n11	n12	n13	n14	n15	n16	n17	n18	n19	n20	n21	n22	n23	n1	n2	n3	n4	n5	n6	n7	n8	n9	n10	n11	n12	n13	n14	n15	n16	n17	n18	n19	n20	n21	n22	n23	n24	n25	n26
0	11.1559	14.5579	7.92059	10.1536	5.08633	7.92059	15.6396	8.44134	9.71972	10.9711	8.66657	4.35539	4.08826	3.4603	4.28777	18.5713	19.3501	19.2869	10.6835	4.71076	7.29199	6.1761	5.59028	51.7726	78.4438	81.915	57.3397	45.727	81.915	57.79	44.1212	45.5478	46.4405	56.0079	45.7294	57.0979	52.1062	56.4552	53.6578	51.5457	56.9693	63.5445	54.4524	53.0317	52.7371	59.9775	57.9859	59.6541	65.2715
0.5	10.6468	15.3462	8.40151	10.3114	5.60115	8.40151	15.7237	7.69117	8.52471	10.1089	9.29421	5.14455	4.31375	3.92148	4.3349	19.0306	19.7315	19.6482	9.63132	6.40439	6.82214	7.71274	5.23132	45.9492	73.1748	76.0754	52.1663	40.6335	76.0754	52.0162	40.7845	36.6475	41.516	43.7253	39.8021	49.5673	47.0414	49.779	49.5542	47.679	51.8016	58.4089	49.9512	48.1582	52.0107	55.9398	54.588	60.2988	61.7106
1	10.5699	16.7749	9.68278	11.5517	6.80559	9.68278	15.7465	8.96799	8.83951	11.6258	10.6242	6.64258	4.88817	4.73341	4.89322	19.5931	20.6128	20.2715	9.128	7.44558	6.72683	8.7995	5.74655	40.0072	68.3859	66.6812	45.1148	34.8452	66.6812	47.2825	34.3762	35.7418	38.9962	41.2837	34.96	43.8763	42.267	44.0195	43.5701	42.8202	45.5274	52.2265	44.1115	43.0766	49.4445	50.8497	50.9477	53.1354	58.0521
1.5	11.0585	18.9194	12.207	13.1773	8.69777	12.207	16.463	11.0369	9.80566	12.6387	11.9352	8.62934	6.08928	6.55007	5.78864	20.6733	21.9168	21.257	7.78756	8.48183	8.10129	9.01591	4.83568	34.5754	63.2166	63.6891	42.1256	30.5731	63.6891	46.583	31.3512	31.2018	30.8684	41.5126	31.4813	37.8664	37.3538	37.8295	39.0646	36.9447	40.3057	47.2139	38.7969	37.8056	44.3618	45.9936	48.8619	49.2666	51.2232
2	12.2243	21.6607	15.0966	15.2775	11.4006	15.0966	17.1984	13.0301	11.8039	14.5345	14.0864	10.6023	7.77179	9.09732	7.35743	21.9891	23.3247	22.5682	9.3114	9.98848	10.9155	12.4658	6.394	29.3064	58.5721	60.4923	38.1888	26.2856	60.4923	39.0376	29.5407	29.2291	26.7327	35.6316	27.4291	34.1168	32.1747	33.0198	35.8166	34.3987	36.5735	42.7989	34.093	32.8742	40.0802	41.3642	43.8114	43.8147	46.7493
2.5	13.1711	25.1132	18.3958	17.6913	14.5447	18.3958	18.8411	15.6132	13.7522	16.6765	16.2515	13.681	9.63375	12.0734	9.47226	23.6878	25.1925	24.5009	10.3426	12.8047	12.0726	12.3009	7.96851	24.3402	52.1631	54.9198	33.2821	22.2	54.9198	35.2535	21.3385	23.312	28.8857	33.6142	23.0181	30.1912	26.9678	29.2237	29.0865	27.9609	30.1302	37.1414	29.3721	27.8434	35.4679	36.3872	39.8319	37.615	42.3128
3	15.6393	29.4405	22.7657	20.6258	18.4578	22.7657	20.7034	18.5322	16.3924	19.2413	19.0652	14.7486	12.556	13.4997	12.0759	25.6935	27.3177	26.4934	10.8074	15.1484	14.2238	15.4031	8.92151	18.4595	47.1778	49.8635	28.2294	18.5695	49.8635	32.7495	21.3892	20.6009	18.3431	26.338	25.0179	25.477	27.8321	26.1965	24.4893	24.5712	27.2018	31.8171	25.1969	23.1844	31.9805	31.6436	36.8687	34.7198	37.9726
3.5	18.976	34.4086	27.5248	24.0129	22.8666	27.5248	22.8296	22.4136	19.8021	22.1393	22.1153	18.3845	14.7179	17.9892	15.5128	28.0584	29.7916	29.0716	11.8766	18.2276	15.8087	18.2551	11.7854	15.5463	46.972	45.6179	24.7077	14.7901	45.6179	27.9984	16.5265	20.1638	19.9105	30.8494	19.8323	27.9612	23.9676	20.8819	22.9886	22.3768	22.2675	26.7923	21.7672	19.19	28.5121	27.0528	34.0988	30.3317	30.7341
4	24.8995	39.5965	33.2722	28.1838	28.0684	33.2722	25.3409	26.3095	23.332	25.7111	25.4499	22.8039	18.3572	23.2818	19.3735	30.7684	32.7191	31.5909	14.7686	21.7026	20.448	22.732	14.0737	12.777	44.9371	42.7876	21.5494	11.8484	42.7876	25.6501	17.463	13.0087	13.8708	24.4601	17.3399	23.0057	17.2418	15.9455	19.9407	19.3987	19.0069	23.0199	18.261	15.6459	24.8996	23.31	31.4064	29.3391	25.99
4.5	30.16	45.0656	39.3049	32.7789	33.7244	39.3049	28.7456	30.8549	27.5993	28.9845	29.2159	27.5337	22.5527	29.3337	20.799	34.2552	36.3687	34.6394	15.7938	26.2286	23.0758	23.0121	18.5192	10.6367	41.7904	39.2324	18.5322	9.35323	39.2324	20.3554	13.6593	13.8386	21.5198	22.7816	12.9069	19.7225	17.0563	19.5504	16.0925	15.5112	16.2859	19.0801	15.3782	12.7059	22.3029	19.9229	29.5073	23.2596	19.9974
5	35.7838	50.8186	45.7402	37.2661	39.6356	45.7402	32.4926	35.4532	32.4279	32.687	33.074	32.5913	27.2806	35.1372	26.0362	37.583	39.6994	38.0139	19.2855	29.4646	27.7218	27.7169	22.1697	8.69594	41.4913	37.9175	16.0222	8.01355	37.9175	14.8199	11.8404	9.95451	12.0625	24.7963	12.1918	15.873	14.308	16.549	12.6757	13.2758	15.2125	14.5246	13.5581	10.2155	19.9126	16.6105	25.4076	19.6627	19.0518
5.5	41.8287	56.7812	52.0516	41.9273	45.6543	52.0516	36.4838	40.5886	36.9406	37.1233	36.937	37.8011	32.5582	41.4219	31.7456	41.6197	43.5056	41.8283	21.9704	35.1621	32.9381	32.5675	26.9435	6.83458	40.6074	36.5977	14.1939	6.23718	36.5977	15.7692	11.7807	15.2425	17.8596	23.701	11.3969	15.2102	13.9415	13.8381	11.3836	10.7088	11.9316	11.6985	11.9372	8.68023	18.3276	14.5667	24.9647	14.469	15.0082
6	48.1774	62.7579	58.9776	47.2875	51.7512	58.9776	41.2179	38.601	41.938	41.9522	41.5306	42.9901	38.0666	47.7053	37.8384	45.2143	47.6715	46.0297	26.2129	39.682	36.8528	31.8553	32.4208	5.04212	39.2788	34.8609	12.8879	5.65581	34.8609	15.5085	13.1634	9.84387	15.6331	22.0007	10.5441	14.1534	13.5466	12.2141	9.43961	9.9835	11.4211	9.18911	10.7791	6.931	24.0226	13.0955	24.3361	19.0908	17.8588
6.5	54.4239	68.8784	66.6215	53.4369	58.1645	66.6215	39.822	44.2955	46.9592	38.6521	45.8886	48.4002	43.6513	53.4319	43.5704	50.6735	52.0695	49.6371	30.8837	45.6117	35.1536	36.9692	37.6253	3.8886	37.8151	33.8688	11.64	5.25332	33.8688	15.7257	13.4129	12.5638	15.9682	23.5887	9.31013	11.6512	12.9336	10.8315	8.7179	9.57266	8.59904	7.27509	10.3777	12.2634	21.3001	11.7806	22.6166	21.6194	17.2789
7	60.7176	74.8123	73.9654	59.3155	65.0863	73.9654	45.4559	49.819	45.7623	44.4699	43.9823	53.5548	49.349	58.9679	49.5376	53.9061	55.6231	54.1278	35.0822	42.8439	41.3036	41.5741	38.6191	3.29276	38.5716	35.033	12.6998	5.70018	35.033	13.5805	12.5647	15.9726	18.6554	22.7231	10.4116	11.0671	12.9527	11.2031	9.27401	9.06937	8.2797	5.3647	13.7432	11.6213	20.0071	18.0078	22.8293	17.4026	12.1328
7.5	67.0867	80.5014	80.7574	64.9286	71.033	80.7574	51.4073	55.6829	51.3989	50.4501	49.9594	58.7856	54.9876	64.4604	55.4562	58.5844	59.8735	58.0443	38.3894	48.5919	48.0138	46.5173	44.7243	3.29178	39.4342	36.9403	13.2257	7.00224	36.9403	17.5184	15.4436	14.0214	16.5276	23.7015	11.3076	11.1274	12.6864	11.499	8.17761	8.98966	9.50672	11.7292	14.1718	11.138	18.8918	16.4103	22.1447	17.1006	14.3211
8	73.6994	86.4788	86.5906	70.5231	76.7058	86.5906	58.1151	60.7149	56.5246	56.4725	55.4648	64.2846	60.6554	69.9425	61.1003	62.8351	64.2029	62.8046	42.8125	54.5612	54.1102	52.4306	50.2797	6.57813	41.7882	38.9907	14.6186	8.04486	38.9907	12.9466	16.1341	18.7551	20.0738	25.3439	12.2388	11.832	15.7521	12.3144	9.08656	9.96987	9.32348	9.48291	14.6762	11.6734	18.9971	16.3713	22.4834	17.2545	14.3899
8.5	79.3923	92.5217	93.1857	76.0532	82.2583	93.1857	63.2491	66.0258	61.1589	61.7634	60.6249	68.9895	66.2767	75.0381	66.4081	67.0183	68.0616	66.3871	48.2844	60.8694	58.8108	57.565	56.8501	7.10395	43.5324	41.3265	15.9472	9.87548	41.3265	10.71	15.931	18.5362	20.9347	23.6088	14.164	12.51	16.2371	13.2725	9.83143	11.2275	11.2328	9.68262	15.7554	11.9756	19.4353	17.0372	22.163	17.6869	15.0024
9	84.6525	97.4062	99.0285	81.5529	87.5479	99.0285	69.0156	70.1888	65.3657	67.2393	65.82	73.6412	71.3965	81.5799	71.6951	70.3688	71.4208	70.786	54.4384	66.9649	64.1861	62.3539	61.801	8.6974	48.6172	44.1433	18.9362	11.4338	44.1433	14.7666	20.2936	22.8583	18.8486	30.0411	14.5854	13.7171	20.3908	15.1319	10.415	12.2972	11.9741	10.1945	17.922	13.7853	20.7199	18.2443	23.4978	19.9499	15.9503
9.5	89.1107	101.978	103.999	86.4932	92.0297	103.999	74.2904	73.4991	68.5669	72.7597	70.2588	77.9784	76.122	84.0067	76.3164	74.5227	75.0617	74.6763	58.8055	71.6906	69.4684	68.1829	66.7812	12.4906	50.9674	49.2556	22.3384	14.6919	49.2556	14.5213	23.6733	26.3026	19.7867	34.7789	16.7443	14.5862	21.072	17.6917	13.2192	14.8361	14.4843	11.8647	21.227	15.496	22.6211	20.4468	24.0497	20.6633	18.7765
10	92.6755	105.525	108.222	90.7903	96.2852	108.222	79.286	76.6299	72.3431	76.005	76.5125	81.7358	80.4321	86.1801	80.194	77.7522	78.2832	77.8313	64.2069	76.6954	73.8708	71.8653	70.6644	16.5348	54.0129	54.2701	25.49	18.5902	54.2701	13.3065	24.7121	27.8381	22.4763	26.1405	20.8888	16.0716	25.1781	17.8372	15.2356	16.9945	16.5065	14.1334	24.8593	18.4847	24.5725	23.4883	24.5285	25.3702	19.6451
10.5	95.417	108.244	110.779	94.3182	99.7099	110.779	83.838	79.0211	74.178	79.4654	77.8075	84.0161	84.0251	88.4953	82.9873	80.5073	80.6933	81.0026	68.9271	79.808	76.8738	73.6835	75.2742	20.8412	57.2011	58.0755	29.2049	23.9719	58.0755	19.3379	29.1894	29.9706	25.7007	29.6822	25.0282	20.1088	30.6012	21.4742	18.9548	21.0821	19.9555	17.4161	27.7017	21.0299	26.8375	26.6527	25.7451	29.0153	21.6536
11	96.6872	109.798	112.422	96.9201	102.222	112.422	87.621	80.92	75.4232	82.0031	79.4951	86.2289	85.7626	90.7172	85.7887	83.1866	82.8771	83.1314	72.1196	82.3544	79.1147	75.1936	77.921	25.3015	62.4394	62.5395	32.7187	27.3174	62.5395	22.2485	35.1232	36.0987	31.9258	36.7269	29.937	24.6896	34.9533	26.215	23.7587	25.8365	22.567	20.6144	32.7963	24.9252	30.5065	30.4798	29.0093	36.107	23.697
11.5	97.038	110.13	112.164	98.4231	103.584	112.164	90.2393	81.9222	76.4374	83.4118	80.7948	87.0223	87.523	91.6884	86.9632	84.5862	84.0201	84.6278	72.4518	83.3449	80.8085	76.8472	79.2612	32.196	69.4555	68.393	37.8039	30.6096	68.393	22.9112	39.4328	39.1563	33.8128	36.5403	34.6547	28.5983	39.6262	31.0196	28.9077	30.5786	28.2791	24.2661	36.811	29.0203	34.4536	34.5005	32.4125	38.1192	27.0013
12	95.7272	108.516	111.022	98.9595	104.063	111.022	92.0418	81.8758	76.5089	83.6108	80.8276	86.6035	88.42	91.8126	87.48	85.134	84.0717	85.0085	74.348	84.7662	81.9175	77.83	78.8676	38.5732	75.1618	75.6003	43.1131	36.3197	75.6003	27.5273	41.6987	44.294	39.3654	42.136	39.6412	34.3697	45.6901	36.6599	31.9841	34.2834	33.1933	29.7073	41.663	33.4912	38.5656	39.0864	37.0578	43.6933	31.1076
12.5	93.1007	105.724	106.184	96.0134	102.407	106.184	92.4934	81.1024	75.4701	81.7403	79.2682	84.6079	88.1891	91.049	87.2724	84.1482	82.9551	84.1824	73.7172	83.5411	81.1542	76.1724	78.1685	44.7451	80.8837	84.8756	50.0842	42.3055	84.8756	32.687	48.5266	49.12	45.565	48.3049	46.624	39.9819	50.7071	40.9362	35.9563	38.7142	39.7418	34.2258	46.4785	38.43	43.2646	44.0593	41.9847	48.2361	37.5961
13	89.1707	101.844	100.406	92.8254	99.9335	100.406	91.9091	79.1184	73.1799	79.4734	76.4545	81.296	86.6866	89.7971	85.7882	82.3657	80.6854	82.0773	72.5065	80.5974	79.0084	74.2175	76.9746	51.0273	86.5877	89.9734	53.7943	48.2188	89.9734	36.8328	54.1663	54.6486	50.0888	52.1635	52.3155	46.1239	56.2841	46.8047	42.5757	45.74	44.9541	39.9395	52.187	44.0928	48.064	49.04	46.8561	53.1718	36.1583
13.5	84.4453	96.4227	94.0189	89.335	93.0994	94.0189	89.6065	75.4268	70.4551	75.6394	72.8179	76.7034	84.0044	87.4586	84.1293	78.9622	77.2144	79.3056	70.2035	77.2938	77.637	70.9297	74.2165	57.5577	93.5077	92.5887	58.0243	53.8138	92.5887	38.4248	56.8623	58.9468	53.3896	58.6694	57.7319	51.2877	60.3951	53.2285	48.1293	50.3249	49.7121	45.2235	57.6004	49.0733	52.9288	54.266	50.7826	58.9691	44.0317
14	79.0459	90.649	87.5125	84.509	88.2996	87.5125	86.1152	71.3222	66.6434	71.1497	68.1096	71.35	80.1201	84.2858	80.9933	75.2105	73.6269	75.6464	66.3105	73.0171	73.8488	67.8451	70.3212	62.7783	99.4371	99.2991	63.5893	59.3069	99.2991	46.1468	60.0114	63.8987	57.5388	62.1491	62.568	58.3983	65.5157	58.7897	54.4493	57.5076	56.5632	51.4235	62.844	54.7847	57.8969	59.5943	56.8896	62.0203	49.8405
14.5	73.3813	83.3108	80.4969	79.0706	81.843	80.4969	81.9893	66.167	61.9318	66.2656	63.103	65.1751	75.3688	80.5135	77.1773	70.6907	68.9693	71.3744	62.9201	67.6031	68.7021	64.2572	65.7184	70.9059	107.607	103.794	68.7143	64.7621	103.794	51.9743	68.0417	67.677	64.1827	67.0036	68.7339	63.5983	69.9281	63.7853	59.4658	61.7734	61.2258	57.4458	67.776	59.7867	62.8367	64.7385	60.8495	66.7822	56.2124
15	65.3642	76.354	73.5446	73.0783	75.2614	73.5446	77.09	61.0361	57.1362	61.2189	58.0867	58.96	69.8645	76.4064	72.4087	66.0959	64.4445	66.5979	59.0772	61.6627	63.3187	58.5401	61.3261	74.9586	109.817	108.732	73.3813	69.3602	108.732	54.9518	70.6736	70.5387	65.917	70.2626	73.9127	69.2302	74.7503	69.8353	67.5447	68.4134	67.3133	63.3028	72.8728	64.7466	66.8154	69.4938	65.338	71.4902	63.2174
15.5	58.336	70.0883	66.475	67.1567	68.3306	66.475	72.2894	55.4711	51.9731	55.6118	52.8813	52.6667	64.0304	71.8543	67.3676	61.1772	59.7938	61.5923	54.3714	56.4704	57.7133	55.2822	56.4621	78.3267	113.643	113.701	78.6181	73.4733	113.701	58.7018	72.6004	73.8224	71.4755	70.8868	79.4182	74.3534	80.0242	73.4918	70.8543	72.5876	71.5385	68.6193	77.0483	70.0473	71.0338	74.1	71.8749	77.9805	69.9356
16	52.4173	63.3086	59.4913	60.9135	61.4369	59.4913	66.3919	49.6217	47.1026	50.7514	47.3869	46.5592	57.9	66.578	61.7673	55.9147	54.5541	56.4978	49.0615	49.8536	52.9433	50.0584	49.851	82.8219	116.616	117.348	82.3272	77.0189	117.348	66.475	74.66	76.0405	72.7773	77.383	83.9034	78.7331	82.8281	79.3263	76.5124	76.994	77.0475	73.4429	80.9472	74.4004	74.2469	78.3165	75.8256	84.4528	75.3048
16.5	46.5991	57.322	53.2124	54.7815	54.8819	53.2124	61.2244	44.2736	42.2836	45.619	42.8236	40.7676	51.7915	61.226	55.7777	50.9485	49.8468	51.6694	44.9321	44.7795	47.3186	45.8439	45.4849	86.3534	119.111	119.768	85.7194	79.3247	119.768	70.7901	80.4002	79.4186	72.4851	79.0552	87.2914	82.929	84.6502	82.35	77.5338	77.4211	79.8324	77.4019	84.1166	77.942	76.9571	81.3209	82.9637	88.1108	82.0549
17	41.2414	50.8498	47.0854	49.3715	48.4941	47.0854	55.9259	39.2189	37.9754	40.4485	37.775	35.3887	45.939	55.9005	50.1375	45.6391	44.8352	46.5916	40.2574	39.8575	42.1391	41.6738	40.0719	89.2545	119.454	121.873	88.0642	81.8564	121.873	73.8002	81.1741	79.7369	79.2888	76.4726	89.1819	86.02	87.3083	87.0015	82.6336	83.0142	82.3176	81.2888	86.3771	80.5777	78.8613	84.3777	87.7003	89.623	84.9945
17.5	35.8534	45.2221	41.1346	43.7499	42.3621	41.1346	50.8319	34.6076	33.8361	35.7553	32.9419	30.3852	40.3778	50.3674	44.6268	41.1591	40.5134	41.8063	36.7238	35.0588	38.2588	37.1316	35.9644	90.7293	119.929	123.328	90.3974	82.9972	123.328	75.8509	84.4035	77.6529	82.2535	78.7329	91.9053	87.8852	89.0519	88.4059	85.879	85.0592	84.0951	84.1408	87.9369	83.0009	80.2529	86.1756	89.9774	93.396	87.148
18	31.2795	39.7839	35.6235	38.5795	36.6119	35.6235	46.057	30.2706	29.9896	31.6476	29.1258	25.9034	35.223	45.034	38.9497	40.1917	39.4778	37.3436	32.7919	30.5335	32.6763	33.0391	31.6317	91.5123	119.118	123.008	91.2049	83.6	123.008	79.5093	84.8306	81.3463	79.5883	86.263	91.9364	89.2886	90.8983	90.6432	86.3244	85.882	84.9939	85.8916	88.6471	84.0772	80.5365	87.0982	92.1497	94.5743	92.1777
18.5	27.5118	35.0445	30.9235	33.7633	31.4675	30.9235	41.4891	26.5102	26.6351	28.0149	25.315	21.7586	30.3869	39.6081	33.8427	36.9255	36.024	33.2722	30.1346	26.2382	28.1802	29.7526	28.3117	93.6996	117.441	122.239	90.8662	83.9598	122.239	80.7483	80.9599	82.0917	79.6781	82.5165	92.6067	90.7423	90.6167	91.0133	88.701	88.1804	86.6849	86.3082	88.9236	85.0414	80.9889	87.2811	93.175	92.917	93.1606
19	23.7747	30.7055	26.4289	29.5441	26.779	26.4289	37.4821	23.1965	23.8453	24.6613	21.8775	18.265	26.0762	34.7176	29.1777	32.7216	32.6372	32.5974	27.4824	23.4794	24.8766	25.1885	23.3575	93.2825	115.53	120.484	90.5184	82.5403	120.484	85.6083	83.2914	77.6074	82.8742	81.4928	92.0025	91.4336	91.3521	92.6977	87.9765	86.2191	89.9825	86.9397	87.9844	84.2753	80.2144	86.4485	92.9294	92.1933	91.6881
19.5	20.4578	26.8464	22.4567	25.7384	22.635	22.4567	33.9468	20.4364	21.31	21.6281	18.7404	15.122	22.2452	29.7999	25.0314	30.3329	29.9842	29.3042	24.7589	20.8899	21.8993	22.7751	21.2936	91.2006	112.696	118.964	89.3621	80.5529	118.964	86.7508	83.7153	76.6411	78.1834	82.763	90.5955	89.8265	89.648	92.3283	85.9828	86.1146	88.1685	86.07	86.1123	82.5993	79.2268	84.9312	91.5753	92.5126	93.5322
20	17.6077	23.4232	19.2092	22.2417	19.0086	19.2092	30.6823	18.1411	19.0745	19.055	16.1255	12.4308	18.6848	25.2821	21.1894	27.5498	27.3531	26.8367	21.9459	17.7326	18.3495	20.4935	18.173	88.6758	110.454	116.09	87.6669	78.2986	116.09	83.8017	79.9164	75.6885	80.9755	78.7961	87.7547	88.2678	88.1907	90.7707	87.3681	86.3962	86.7352	84.6257	83.7482	80.5823	77.6361	82.9715	88.6806	88.4477	91.8142
20.5	15.1856	20.364	16.3775	19.3647	15.9036	16.3775	27.536	15.8248	17.3637	17.011	14.528	10.2028	15.7211	21.261	17.7144	24.9236	24.8484	24.1308	19.3877	15.5239	16.386	17.8769	15.5417	85.4391	106.424	113.088	85.4906	75.7062	113.088	84.2737	78.7761	71.6436	80.6658	80.544	86.4787	86.9832	88.024	88.684	85.8095	83.6401	86.6788	81.7744	81.0815	77.2755	74.9041	80.1939	87.0007	88.4307	91.269
21	13.2137	18.0843	13.8162	16.777	13.2278	13.8162	25.4204	14.0493	15.9271	15.5933	12.6528	8.39412	13.1819	17.3084	14.6843	22.9256	22.9978	22.2102	18.3803	13.9253	12.8919	15.2327	14.7983	81.5825	102.439	109.162	82.3003	72.8599	109.162	83.2207	75.0122	70.9792	76.8187	81.2402	83.5364	84.8629	83.3767	86.0114	84.5021	82.3605	84.0321	78.6957	77.4124	82.0769	71.9429	76.9232	84.589	84.4092	90.9094
21.5	11.6763	15.8746	12.0091	14.868	11.1372	12.0091	23.7283	12.8639	14.4673	14.4584	11.3929	6.95026	10.9829	14.4642	12.1255	20.9714	20.8719	20.6522	16.5849	12.5506	11.1994	13.3127	13.1251	77.4045	96.8277	104.979	79.0572	68.5641	104.979	79.528	72.1788	67.8036	70.8023	75.9676	79.9391	82.6179	80.9961	83.2756	79.5554	78.091	82.9875	75.6387	72.8511	79.5998	68.8056	73.4308	81.3293	83.5715	87.8064
22	10.4405	14.2314	10.2	12.9983	9.22417	10.2	22.6156	11.8526	13.8889	13.3959	10.6264	5.66923	9.24865	11.8412	10.2738	19.3373	19.5264	19.4408	16.5917	12.062	10.3541	12.9471	11.7814	72.5709	91.6404	99.6436	74.9929	64.1402	99.6436	78.3262	67.7678	63.1926	73.0519	67.9223	77.4621	80.4498	78.6504	80.9478	74.6452	72.891	75.505	73.1512	68.5741	75.754	64.4855	69.9994	77.567	77.5208	83.0093
22.5	9.77746	13.1404	9.04468	11.6498	7.97532	9.04468	21.3099	11.1606	13.0373	13.0984	9.32889	4.8147	7.61212	9.28292	8.31912	18.1413	18.5091	18.1055	15.0541	11.307	7.43066	11.6393	11.1926	67.3033	86.3959	94.4465	70.2722	59.2545	94.4465	69.5156	61.3335	60.4225	63.582	71.5186	69.352	77.1666	77.7744	79.9418	74.0041	71.9977	75.3699	68.1993	63.7057	71.1162	60.9952	65.6525	73.227	73.2109	78.8105
23	9.22069	12.4859	8.14913	10.5261	7.01187	8.14913	20.3186	10.8663	12.5411	12.7912	9.59771	4.30918	6.29172	7.42735	6.75053	17.5231	18.008	17.3024	14.0008	10.9636	7.62831	13.3384	10.1332	61.2544	80.4954	89.8845	65.6835	51.7109	89.8845	65.7099	56.1843	57.9528	60.3092	65.5636	64.1956	71.332	68.9713	71.941	69.7973	67.4856	69.6597	63.2202	58.9427	68.0906	56.6537	61.3687	69.7096	68.416	74.7257
23.5	9.24227	11.7395	7.43611	9.85866	7.24965	7.43611	19.6958	10.8651	12.5221	12.8563	10.7139	4.09062	5.42374	6.12168	5.60771	17.2076	17.6891	16.8365	12.4098	10.7062	7.29594			55.9221	70.9846	84.7443	60.5218	49.2059	84.7443	63.5375	52.4731	51.0816	50.9448	62.8501	60.487	66.4813	64.6745	67.8732	63.3928	61.3764	65.9094	57.054	52.4345	63.1089			64.8872	64.3486	71.4362
24	9.56219	14.5579	7.92059	10.1536	5.08633	7.92059	15.6396	8.44134	9.71972	10.9711	8.66657	4.35539	4.08826	3.4603	4.28777	18.5713	19.3501	19.2869	10.6835	4.71076	7.29199	6.1761	52.7371	51.7726	78.4438	81.915	57.3397	45.727	81.915	57.79	44.1212	45.5478	46.4405	56.0079	45.7294	57.0979	52.1062	56.4552	53.6578	51.5457	56.9693	63.5445	54.4524	53.0317		5.59028	57.9859	59.6541	65.2715
[truncated: 55 more columns]
