# Supplementary material for: Quantitative measures of clock protein dynamics in the mouse suprachiasmatic nucleus extends the circadian time-keeping model
Source: EMBO J. 2025 Apr 17;44(13):3614–44. doi: 10.1038/s44318-025-00426-z (PMC12218236; doi:10.1038/s44318-025-00426-z)
Supplement: Supplementary file 5 — Source data Fig. 3 [file 44318_2025_426_MOESM5_ESM.zip]

Archive with 37 entries (26 files):
- Figure 3/
- Figure 3/3E/
- Figure 3/3B/
- Figure 3/3C/
- Figure 3/3D/
- Figure 3/3C-E/
- Figure 3/.DS_Store
- __MACOSX/Figure 3/._.DS_Store
- Figure 3/3H/
- Figure 3/3A/
- Figure 3/3F/
- Figure 3/3G/
- Figure 3/3I/
- Figure 3/3E/Figure 3E.xlsx
- __MACOSX/Figure 3/3E/._Figure 3E.xlsx
- Figure 3/3B/Figure 3B.xlsx
- __MACOSX/Figure 3/3B/._Figure 3B.xlsx
- Figure 3/3C/Figure 3C.xlsx
- __MACOSX/Figure 3/3C/._Figure 3C.xlsx
- Figure 3/3D/Figure 3D.xlsx
- __MACOSX/Figure 3/3D/._Figure 3D.xlsx
- Figure 3/3C-E/Figure 3C-3E.tiff
- __MACOSX/Figure 3/3C-E/._Figure 3C-3E.tiff
- Figure 3/3H/Figure 3H right.tif
- __MACOSX/Figure 3/3H/._Figure 3H right.tif
- Figure 3/3H/Figure 3H left.tif
- __MACOSX/Figure 3/3H/._Figure 3H left.tif
- Figure 3/3A/Figure 3A.xlsx
- __MACOSX/Figure 3/3A/._Figure 3A.xlsx
- Figure 3/3F/Figure 3F.tif
- __MACOSX/Figure 3/3F/._Figure 3F.tif
- Figure 3/3G/Figure 3G.tif
- __MACOSX/Figure 3/3G/._Figure 3G.tif
- Figure 3/3I/Figure 3I right.tif
- __MACOSX/Figure 3/3I/._Figure 3I right.tif
- Figure 3/3I/Figure 3I left.tif
- __MACOSX/Figure 3/3I/._Figure 3I left.tif
