# Supplementary material for: Quantitative measures of clock protein dynamics in the mouse suprachiasmatic nucleus extends the circadian time-keeping model
Source: EMBO J. 2025 Apr 17;44(13):3614–44. doi: 10.1038/s44318-025-00426-z (PMC12218236; doi:10.1038/s44318-025-00426-z)
Supplement: Supplementary file 5 — Source data Fig. 3 [file 44318_2025_426_MOESM5_ESM.zip › Figure 3/3E/Figure 3E.xlsx]

## Sheet: left SCN
								-0.401219
						0.715776			3.93939	3.25561	1.38807	1.97747
								-0.564407	-2.46062	0.275862	0.531987	0.94603	3.592	1.29964
				2.08863	1.33895		-0.330421	0.80067	2.91674	0.627729	0.962021		0.71639	-0.205895	2.38612
				0.975921	1.33311	-0.577217	-0.415718	1.19128	2.1126	0.195019	1.18711	0.641333	-0.235506	0.861095		-0.255072
			1.95371	0.52562	-0.285305	0.485257	1.66321	0.764865	1.88724	-0.958171	-0.124185						0.157216	1.61142
		-0.383559		0.435811		-0.394463	-1.77064	1.32601	-0.0200007	1.35556	0.762244	-0.0968699	-1.56857	-0.182675		1.2665
		-0.132412	1.93976	0.0691643	0.930361	0.716368	-2.67919	0.712307	0.0714286	-0.100087	0.6897	0.516306	0.201656	-0.138564	1.49666		0.468948	-2.35239	-1.15169
	-3.01943		-1.79789		1.6199	-1.26122			0.75975	0.515178		-0.351697	1.17435		1.29637	1.14573	2.59693
	1.22332	0.415228	-1.3975	0.0943033	0.302095	1.72752	-1.38353	1.37278		-3.22968	1.09606	0.220845	0.945449	-0.111345	1.36244	0.213382	1.64351	0.580063	-0.543064
	-0.852779	-1.0881	-0.753622	-1.39464	2.36116	1.55727	-0.192086	0.14652	0.917645	1.66406	3.30711	0.290956	1.6028	0.495012	0.835171	-0.652824	-1.33976	0.689453	-0.922455	-1.27187
	0.415264	-1.42004	-1.27756	-0.409375		-0.413433	2.19488	0.978066	1.53378	0.192829	-0.187777	-0.509263	-0.859644	-0.118692	0.739202	1.18504	0.527121	1.25904	1.05624
2.40284	-1.26795	0.725462	1.23528	-0.929762	1.59888	2.24465	0.355607	-0.466359	-0.666014	2.11462	0.540448	-0.668673	-0.640218	0.40438	1.00246	0.681525	1.31637	0.733597	-0.244447
	-0.54198	-0.297384	-0.853796	1.53351	2.06265	3.68162	-0.988125		0.961463	0.580538	1.1317		0.508596	-1.24625	0.472083	0.391308	1.23495	0.134521	-0.224366	1.34376	-0.3182	-2.83488
-2.79029	1.57278				0.21819	-4.26191	-0.983761	-1.32431	0.50817	1.10567	0.485044	0.0143263	-0.344006	1.18744	1.13849	-1.30028	-0.351941	-0.30782	-0.471196	1.21624	-0.0614319	-0.0315989
	0.218542			-1.21922		-4.81807	-3.49847	-3.56505	-0.188232	1.59117	-0.577341	0.158832	-1.0132	0.0738316	1.32328	0.198707	0.235699	-0.422336	0.864361	-0.289094	-0.511374	0.456273
-0.65215	-1.84943				-1.58677	1.08831	-2.06591	-1.28269	1.40305	-1.67098	1.80621	0.657272	-0.0166431	0.995578	-0.57241	-0.489979	-1.7937	-0.435428	-1.07273	0.618898	0.283633	-1.30696
				1.70533	-0.147362		-3.454	1.25602	0.835166	-1.17951	-0.271449	-0.109272	0.347694	-0.0132908	-0.660174	-0.819757	0.460346	-0.242491	-0.728442	-1.48428	-0.387718	-0.718507	2.13311
-0.823646			0.138408			-0.318725	-3.07365	-1.82005	1.32271	0.964093	-0.173182	-0.252463	0.0697341	-0.467665	-0.778689	-0.730299	-0.101418	-0.0278107	-1.01825	-0.75672	0.494585	-0.33657	1.49091
	0.145394		6.15556		-1.94894	1.48623	-0.947209	2.04037	-1.0434	2.033	1.68628	0.846245	0.380179	0.564318	1.1614	0.480308	-0.682376	-1.87769	0.00130737	0.0109258	-1.4438	-0.337526	1.42277
0.512484		0.0586047		-0.459104	1.50611		1.42866	1.60773	-1.37316	-2.36134		1.33008	-0.259065	-0.638408	0.818268	0.651535	-0.794715	1.94552	0.917451	1.16256	-0.21156	0.930477	0.360336
	0.303913		-0.410637			-3.54888		0.542063	-1.54312	0.828387	-0.040233	1.71089	0.299264	0.872763	0.641355	-0.759327	-0.121985	0.0904293	0.54232	0.58009	-0.140644	-1.28666
-3.65913	-1.15773					-0.371425	-0.65642	1.64172	-0.130935	0.522208	4.1634	0.907858	-3.31931	1.04614	0.48355	-0.694035	0.0951752	0.310213	-0.328202	-1.53695	-0.859564	-2.40716
			0.308073			-2.08849	2.19522	-0.119154	0.352031	1.447	2.80468	-0.673354	-3.23082	-2.23011	0.448702	0.225592	-0.747075	-0.87174	-0.790869	-0.217959	-0.0901976	0.454189	-0.38012
-1.87227	2.45808		2.2072			-1.93453	1.83982	-0.0267998	0.737273	-0.211588	-1.50373	-1.72408	0.311837	-0.462724	1.50598	1.36543	-0.256406	1.13181	-0.0895752	-0.37901	-0.781173	-1.83678
						0.718299	-2.13456	0.829033	0.820563	1.07367	2.5607	0.202519	-0.166124	-2.30597	0.414828	0.502292	1.10193	-0.755066	1.72267	1.16848	-0.479222	-0.374431	-0.102258
-2.12275	5.1941				1.33374		2.71412	0.59907	-0.138037	0.0157007	2.54821	-0.238457	-0.742371	0.89101	-0.801398	-2.0949	-1.27237	-0.314895	1.08197	-1.67905	-0.0469149	0.0777668	-0.580363
-0.989099	2.26202	2.12023				-0.117407	-0.58356	-0.258843	-0.156212	-0.27439		0.724384		-0.634662	-1.06459	-0.884669	-0.62766	-0.378202	0.0250776	-0.729077	-2.10423	-1.46567	0.717959
-2.89519			-1.58628				-0.028454		-0.0043667	0.752194	-1.84644	-0.926737	0.691829	0.814214	-1.66352	-1.11078	0.354979	-0.475557	-0.0515512	0.174267	0.846576	0.28128
-0.408867	0.894558			0.967349	1.38544	3.43805	0.590701	0.99487	-1.66621	-2.43693	-0.600026	-1.43582	-0.516671	0.280985	-0.969724	1.24561	-0.904796	-1.51688	-0.920161	-1.44594	-1.33606	-0.10563
-1.72995						-0.988354	0.211461		0.04914	-0.954105	-0.344852	2.13044	-1.66151	0.530291	0.136009	-0.916867	0.479548	-0.730438	-2.34593	0.0311231	1.31448	-1.46258	-0.578206
	0.0261868	0.616336			2.29399		-0.566637	0.0612594	0.657669	-0.751382	-0.940322	-1.00264	1.51421	-0.278738	-1.42834	0.144076	-0.698552	-0.810191	1.32799	0.473905	0.47809	-0.328887	-0.998738
1.08984	0.644803	-0.155074		2.18305		1.81894	-3.23486	-1.2405	0.138524	-1.56347	1.21963	-1.7152	-0.641175	-0.417683	0.657546	-0.489007	-1.4097	-0.869151	-0.014335	-0.146418	0.191132	0.00772772	-1.34501
	1.96098	-1.8499		-0.970217		-0.230169	-2.83484	-5.11864	1.17021		-1.584	-0.506586	-1.62631	-1.18688	-0.18426	1.38439	1.28066	-0.343137	-0.203982	0.730665	0.420975	-0.452298	-1.88302
-0.990147	-1.37197			2.31608	0.498369		-0.984221		2.3882	-2.45649	0.6149	0.971634	-0.972575	-1.05627	-0.14735	-1.18006	0.565286	-1.60684	0.963201	0.551405	-1.37472	-1.76526
	1.212	0.214674		1.97129	1.89308		-4.14488		1.91152	0.817449	1.51878	-0.748597	-2.43533	-1.71379	1.13999	0.587457	-1.11953	-0.479997	2.16062	0.556455	0.0402621	-0.288346	-1.47231
	0.535303	1.35381		1.07185			-0.53792		3.2882	-0.0325522	-1.73415	-1.46645	-2.94876	-0.851056	-3.30518	2.21684	1.67168	-3.31604	0.283375		-1.65196	-1.2531
		0.106971		-0.805885				1.60426		-1.03192	-0.460502		-1.44827	0.139962	-0.63753	-0.427103	-0.125613	-0.130439	-0.250509	-0.557464	1.49834
				0.221909	1.35337	-3.09959		0.33579	1.31911	-0.378557	-1.2824	-1.32096	-0.646828	0.740731	1.0056	1.44616	-0.949683	0.0161683			-1.71069
							2.2324		-0.341933	1.7778		-1.25389	-2.86709	2.83733	-0.626619	-0.351869		-0.784283	-0.919625	0.926655
									-0.0098645	-1.72575	-0.783458	0.00796147	-0.32747	-2.57139	-0.115081	-0.868225	-1.62257	1.34546	-2.11235
											-2.65593		1.82539		1.81229	-1.29338	0.948548	-0.0705361

## Sheet: right SCN
									1.43085	-0.755241	-4.43326	2.95005	1.35195	2.33844
							-4.4078	1.22522	0.310494	0.451935	-2.16492	-0.615814	0.517336	-0.674854
						0.874725	0.5615	-1.23111	0.546136	-0.835876	-4.17357	-0.30849	0.00857903	0.603077	1.61561	0.921119
						3.03231	1.60894	0.157105	1.31027	-1.62056	0.340457	0.2885	-0.381714	1.02098	0.107215	-1.29354	-1.19801	6.41334
					-2.24334		14.6695	3.38667	1.20443	1.80006	0.909802	0.713312	-0.516772	-1.39477	1.05505	-1.26676	0.322308	8.64639	2.0919
				-0.545785	0.504787	0.0973036	-0.146349	1.5612	1.87696	0.00234118	0.118025	-1.89642	-1.84643	-0.759917	1.36388	0.731568	-0.0545676	-1.80942	0.125201
				-4.76214	2.58679	1.82399	1.20175	-3.16832	0.523672	-0.134223	0.767814	1.87441		-0.57789	1.21343	1.23259	2.25571	1.39288	0.492572	-0.428378	3.55707
			14.6819	0.748779	0.720127	0.00351339	-1.23876	0.239376	-0.508183	0.417137	1.75427	1.05593	-1.03038	1.48358	0.342049	1.70572	-0.0811412	-3.66036	-2.03296	1.07058	2.04116	2.44228
				3.09932		0.492409	0.0825326	0.543094	0.36187	2.45371	1.63885	0.967758	-0.685147	0.94243	0.226749	-0.171773	1.61743	0.462241	1.64301	0.210157	4.43373	-0.966005
			1.19114	-1.65974	-0.306559	-1.03834	0.8464	-0.543007	1.66299	0.149076	0.0721111	1.19242	-1.14011	-0.673802	0.272636	-0.815439	-0.804264	-0.0884845	1.25729	-1.1537	2.76321	-5.92552	-1.55489
		-0.273089	5.18987	2.97965	1.46036	0.253381	1.58693	-0.0299441	-0.3684	1.50167	0.771662	-0.29453	0.221126	-0.877542	-0.105522	0.302932	-0.597647	0.507099	0.712415	-1.18952	1.58572
			2.18794	0.485347	-0.117951	-0.475214	0.00820133	0.342864	0.473766	-0.383909	-0.836713	-0.401937	0.447234	-0.0735599	-0.744688	0.785225	-2.07922	1.64773	2.98015	-0.0006691	7.95925	0.675031	0.13589
			-0.188656	-0.480719	0.416591	0.97047	2.45121	-2.08164	-3.39457	1.47069	-0.508729	0.376724	-0.178249	0.782321	-1.77092	-0.167201	1.33403	-1.98947	0.412103		1.91772	2.53438	1.93829
	-0.409512	-3.01508	-1.71949	0.0659858	-0.927784	1.57778	2.50941	-1.9296	0.170177	0.468293	-0.932305	1.14697	-0.839116	-0.0622905	0.405523	-0.0513832	-0.811184	-0.499807	-0.648119	-2.49729	0.922748	-1.73849	-1.45118
7.16776	2.60099	0.53587	-0.523127	-1.13776	-1.90727	-0.216461	1.75482	-0.291901	0.645193	-0.698241	-0.602484	-2.31385	-0.136263	-0.675699	-1.23859	-0.058816		-0.325986	-1.28582		-17.2462	-4.17532	1.24417
-0.322476	-2.43651	-1.09979	0.893624	0.649866	-3.67414	0.209542	0.116556	-0.0637819	-0.962981	-0.517958	-0.724495		-1.45102	-3.5038	-0.592338	2.01129	-0.12822	1.23667		0.689424		0.293873	0.658005
-0.83314	-1.04563	-0.510846	0.333594	0.800844	-0.266777	-0.47087	-0.542532	-0.235227	-1.50991	-0.904615	1.22517	-0.508673	-1.44309	-0.916379	-0.037227	0.114478	1.64139	2.06641		0.735587	-1.20867	-1.63334	-4.87932
0.504214	0.492968	-0.730043	0.415268	0.417957	-0.47044	-0.771349	-0.678776	1.5318	-0.766526	0.019817	-0.144343	0.0691221	1.26517	-0.664185	0.637944	1.14747	-0.660818	-0.271112	2.74785	0.242436	-1.50745	2.77974	-2.08354
-1.62482	-0.123426	-0.43334	0.0490587	0.412617	-0.131583	-0.536434	-2.42008	1.48411	1.39937		-1.79411	-0.0223189	-0.65156	0.928661	1.10711	0.189003		0.609205	-2.456		-0.597279	-1.91641	0.552895
-0.315929	-0.515454	-1.09123	-1.04459	0.737375	-0.279195	0.444605	-0.258045	-0.470857	-1.81321	-1.28933	0.751462	-0.0894411	0.405997	-1.16556	-0.266896	0.0596606	-2.49692	-0.690696	0.332684	-2.3638	-2.81081	-0.346784	-0.724872
-0.113148	-0.691206	-3.35483	-1.34989	-0.496335	-1.88333	-0.609808	-0.0153493	-0.0531999	-1.19796	-0.339311	0.826624	0.419825	0.0684876	0.527419	0.672405	-0.559982		1.24533	-1.33882	-1.99957	-1.65947	-1.39854	4.98382
-0.711181	-2.2427	0.0430282	-0.697479	-0.903182	-1.32331	-1.23466	1.00177	-0.36916	0.52167	0.892716	-0.891632	-0.616089	0.465425	-0.50433	0.478597	-0.177999	0.77232	1.356	-1.39008	-3.3102	0.859938	1.17549	0.448031
2.42526	-0.213387	-1.84215	0.128079		-0.872389	-2.20624	-0.790431	0.36944	-0.697739	0.0407092	-0.10287	-0.227836	-0.893388	0.818316	0.27461	3.03721	0.133223	0.396536	-1.00975	-2.20365	6.45612	-0.0828646	1.29544
-2.95805	-1.9038	-0.233685	-0.556319	-1.06727	-1.11414	-0.154476	-1.16131	2.05475	0.540988	-1.52786	-2.0156	0.197162	0.171163	0.754902	-0.253785	-0.746247	-0.408611	-0.784389	-1.76627	-0.245542	-1.23152		-4.64966
8.13893	-1.44674	-1.0301	0.361273	-0.307328	-1.13599	-0.558087	-1.74965	-0.475523	-0.453942	0.35474	0.409124	-0.445538	0.727537	1.28181	-1.72019	0.917966	-0.370667	-2.05778		-2.67508	-0.979859	-1.29226	-1.25067
-2.50307	-0.450902	-1.60636	-2.24616	-0.808092	-1.79547	-1.22361	-1.10406	-0.181157	-0.790111	-0.109158	-3.24271		0.421742	-2.27396	-0.435135	-0.915235	-0.864429	-0.1134	3.84276	-0.981657	-2.50968	0.597035
-0.849477	-1.56785	-0.0658883	-1.10112	-0.0972124	-1.96487	-0.834715	-0.333333	-0.0097999	-0.608467	-0.164061	-2.03503	-0.533821	0.873576	0.421996	1.36119	0.624198	0.0746446	1.96591	-0.158176	-0.181646	2.93149	-3.06384	-3.08346
4.55489	-0.39676	0.121722	-0.747501	-2.13426	-0.884933	-0.613664	0.928573	-0.503101	-0.48624	0.765371	0.921908	-1.59342	-1.634	1.12771	0.510638	-1.23902	-0.0316112	-0.313593	-0.476451	-0.577152	3.04272	-0.769172
-2.34436	0.767033	-1.71826	-2.10688	-0.270266	-0.635965	-1.03969	-1.5036	-0.655975	-2.14236	-1.00224	-1.23886	-1.39551	0.635542	-0.268614	2.25177	0.531148	0.0852498	-0.808185	-0.419671	1.20797	4.32627	-0.115884	3.13913
		0.701843	-0.469891	0.732241	-0.105603	1.33041	-0.554995	-1.65433	-0.694943	0.151918	5.55428	2.13717	0.0766587	-0.515695	-0.734084	-0.642061	-2.19238	0.171647	-1.99493		1.07871	-0.534033	-0.0398871
	-0.282527	-1.80181	-0.14646	-1.7358	-0.107098	0.0358718	0.428064	0.616285	-0.121177	1.05746	1.99863	-0.253203	1.05017	-0.758694	-0.446447	-1.9406	-1.09207	0.273045	-1.65554	-0.934076	-0.397011	-1.89108	-0.0337225
	1.43175	-0.679199	-0.873231	-0.934003	-0.255827	0.0441651	-1.23065	-1.91708	-0.470079	-0.0274937	-0.26042	-1.39275	-1.30716	-1.9743	2.55099	-0.286714	4.74823	-0.294171	0.743719	0.933521	-1.4705	-0.312217	-2.52711
	2.56753	0.190276	0.417807	-1.2679	-1.24291		-2.16879	-2.58519	-2.00374	0.382428	0.839028	-1.36005	-1.75841	0.575367	-1.92123	0.374184	-0.422523	-1.03791	-6.9005	-1.06815			-1.12885
	-0.132185	-1.19195	4.8606	0.616409	-2.91306	-0.23336	-1.60537	0.685016	0.34118	-0.194358	-0.0614745	0.104923	1.31176	-0.418076	3.09323	-1.15486		-0.133378	-2.65184	-1.14559	-1.70097	-0.877386	0.601702
	2.43169	1.2191	-0.0770474		-0.147211	1.53968	-0.878482	-0.711515	-1.86981	-0.406001	-1.7247	-0.463852	-0.163386	0.337869	1.01196	-0.427708		-2.4246	1.24114	-2.78229	-2.82389	0.198193	-3.14902
		-1.40514	-2.10235	-0.881011	-1.08001	-0.11481	-0.752769	-2.44846	2.04268	-7.96564	-0.985767	-0.35131	-1.84359	1.3585	1.27111	-2.86972	-0.135212	0.590719		5.44118	0.422133	0.74265	-4.10832
		2.36515	-2.51279	-1.59212	-0.706326	-1.14608	3.6825	-0.12005	0.00198876	0.263312	0.790349	-0.0288287	0.592252	0.206573	-0.221777	-3.63869	-0.243819	-0.724988	-1.31081	1.26844	-0.631954	-4.72563
			0.623804	0.535406	2.14045	-0.0046146		0.365218	-0.145914	1.4556	0.0605743		-0.580004	-1.48345	0.527732	-0.362559	-1.12689	0.496968			-0.947909	-2.85972
					0.697266	-0.502353	-1.93409	0.652348	-2.12127	-1.94371	0.171354		0.0938344		1.68753	3.90474	0.163715	1.08285	6.61012		-2.98859	1.81266
				-0.708276	-0.522965		-0.350741	-0.643449	0.678559	-0.163014	-1.21026	0.199865	1.14512	-2.46409	1.02603	-3.97261	-2.14108	0.192719	-1.83737	0.734933	6.11751
						2.13358	-2.42603	-0.214612	-0.17765	0.270414	1.152	0.792678	0.864539	0.898675		-0.870222	-0.446642	0.226277
								0.332648		0.524432		-1.89662	2.06359	0.994437	11.683	2.83376	2.49465
