# Supplementary material for: Quantitative measures of clock protein dynamics in the mouse suprachiasmatic nucleus extends the circadian time-keeping model
Source: EMBO J. 2025 Apr 17;44(13):3614–44. doi: 10.1038/s44318-025-00426-z (PMC12218236; doi:10.1038/s44318-025-00426-z)
Supplement: Supplementary file 5 — Source data Fig. 3 [file 44318_2025_426_MOESM5_ESM.zip › Figure 3/3B/Figure 3B.xlsx]

## Sheet: Delta phase
	PER2-CRY1				CRY1-BMAL1
cycle number	cell 1	cell2	cell3		cell 1	cell2	cell3
1	7.512	7.488	7.512		0.504	1.992	0.504
2	7.512	7.512	6		0	2.496	0.888
3	5.496	4.992	4.992		0.504	1.992	1.68
4	5.496	7.488	6		1.392	0.96	2.136
5	8.016	7.008	5.496		0.192	1.488	3
6	5.496	5.496	7.104		3.6	1.992	2.256
7	6	6.504	4.512		0.072	1.488	0.6
8	6	5.496	7.008
average	6.441	6.498	6.078		0.894857	1.77257	1.58057

## Sheet: CT phase
	CRY1				BMAL1
cycle number	cell 1	cell2	cell3		cell 1	cell2	cell3
1	19.512	19.488	18.672		19.004	20.492	19.004
2	19.512	19.512	19.512		18.5	20.996	19.388
3	17.496	16.992	18		19.004	20.492	20.18
4	17.496	19.488	16.992		19.892	19.46	20.636
5	20.016	19.008	18		18.692	19.988	21.5
6	17.496	17.496	17.496		22.1	20.492	20.756
7	18	18.504	19.104		18.572	19.988	19.1
8	18	17.496	16.512
average	18.441	18.498	18.036		19.3949	20.2726	20.0806
