# Supplementary material for: Quantitative measures of clock protein dynamics in the mouse suprachiasmatic nucleus extends the circadian time-keeping model
Source: EMBO J. 2025 Apr 17;44(13):3614–44. doi: 10.1038/s44318-025-00426-z (PMC12218236; doi:10.1038/s44318-025-00426-z)
Supplement: Supplementary file 5 — Source data Fig. 3 [file 44318_2025_426_MOESM5_ESM.zip › Figure 3/3C/Figure 3C.xlsx]

## Sheet: PC-KI PER2 left SCN
										11.1436	11.8403	10.7877	11.0655	11.6282	9.72716	10.3247
							9.22038	10.1499	11.7973	9.38788	10.3803	11.3584	10.6445	11.2535	9.30039	10.2408	8.24711	7.774
						10.5038	10.0797	9.87031	9.21356	10.4827	10.1562	10.3202	10.5025	11.3731	11.2574	9.05068	11.94	8.05331	6.27528
					12.4826	9.76969	9.51269	11.4878	10.3386	9.87097	10.112	10.2533	12.1207	11.644	10.9581	11.1224	12.5811	9.54981	7.75835	7.20051
				9.4155	9.83552	11.2745	10.4312	10.7005	11.3744	10.1908	10.3043	11.213	11.9107	10.9418	9.5944	10.7633	12.0903	10.6948	9.02322	8.14879
				11.6221	10.1256	11.7956	11.5053	10.847	11.0154	11.1084	10.7083	11.5762	11.4171	12.0103	10.9932	11.1166	12.3903	10.0549	8.84346	6.93413	6.9039
			9.86312	10.6402	10.4377	11.1487	10.7919	10.615	11.2005	10.6857	11.1086	11.2497	11.6777	11.0661	10.9307	11.4233	11.6772	11.1745	10.5289	10.1834	8.31924	10.2709
		9.98985	10.7775	10.1576	11.1129	10.8859	10.9834	11.4913	11.5282	11.7191	12.2101	11.8671	12.1126	11.0413	11.5157	12.179	13.0116	11.6398	10.2678	11.2775	10.7792	11.626
	8.51256	9.90318	10.676	11.3379	11.2503	10.6652	11.9588	10.9388	11.2245	11.941	12.0486	11.9669	12.5045	11.1129	11.4758	13.3137	12.2826	11.8924	10.9782	11.7035	12.3049	11.137
	10.7364	10.8595	11.0392	11.4638	10.3508	12.0972	11.7592	11.1042	11.2271	12.2519	11.2586	11.4953	11.9286	12.0306	11.8751	11.8395	13.2821	12.1329	12.0974	12.0308	11.2808	10.7424
9.20541	11.5329	10.98	10.7694	11.6301	9.61367	11.2427	11.3821	12.4667	10.2043	11.4555	12.3292	12.3131	12.8747	12.8484	12.1764	11.6303	12.2431	12.7726	12.895	11.6229	10.743	9.55966	11.6605
11.8325	9.94744	11.4919	10.1517	11.421	9.93243	10.89	11.4968	12.6826	11.6856	11.486	12.4231	12.5501	12.9436	11.8773	11.5932	12.2804	11.7245	13.3217	11.5518	10.3756	11.6834	10.0372	9.5777	9.72149
11.7064	11.1304	10.6268	11.3957	10.8712	10.5197	11.0013	11.8698	12.2104	11.6381	12.0178	12.5854	12.526	12.3244	12.8381	12.3646	12.8528	12.7494	12.2932	13.2727	10.8466	10.7025	11.2798	12.649	11.0656	7.83668
8.68808	7.75388	9.90013	10.9652	12.1336	11.1829	12.215	11.1727	12.6593	12.4832	11.6934	11.7535	13.6751	12.4674	12.4749	12.1473	12.3837	13.1796	12.5019	12.0229	11.2059	10.5133	12.5036	12.8528	12.1609	9.36306
6.73061	9.90013	11.1713	12.1869	10.3673	12.6366	13.444	11.9104	11.6381	12.4143	12.3223	12.5594	12.3843	11.9772	12.7519	13.6989	12.9186	13.3106	12.971	12.6463	11.3356	11.2554	11.7316	11.555	11.1567	9.89962
11.3503	11.448	11.5526	11.4936	10.8671	12.4253	12.6707	12.5716	11.7956	12.0204	12.9085	12.5269	11.7389	12.5519	12.8893	12.5055	12.6281	12.7784	13.3092	13.1448	12.1452	12.2445	12.1981	11.5826	11.2134	9.8595
11.8002	11.5235	11.6368	11.6742	10.3932	11.6314	11.6711	12.0482	12.5436	12.3227	12.8659	13.3279	12.0229	12.5074	13.5045	12.8878	13.3626	13.0318	13.2551	13.1857	12.074	11.6698	11.2073	9.52764	11.9063	12.5959
12.0591	10.7387	10.2365	10.9578	12.3605	11.972	12.2025	12.2245	12.5808	11.74	13.1815	12.3244	12.2702	13.2389	14.2197	13.3453	12.5547	12.5297	13.2123	12.3469	12.2974	13.2031	12.8513	13.3949	11.8879	11.7727
13.0989	10.91	10.6442	12.1735	12.9156	12.62	11.9261	12.7081	12.0306	12.2658	12.2283	12.447	12.7713	14.0103	13.5708	13.4169	12.9231	13.3146	12.8746	12.1528	12.626	11.5729	12.434	13.1153	11.3311	11.6417
14.531	12.7797	12.1991	13.157	12.3755	12.2666	14.0069	12.6235	12.2906	12.6587	12.6889	11.9314	13.6317	13.3279	12.2169	13.2255	12.1732	13.3611	13.7231	13.6038	13.566	11.9364	12.5278	11.9924	10.7576	12.9272
11.4793	12.0539	12.0306	12.2823	13.1157	11.8728	12.2524	12.3314	12.5204	12.3023	11.3029	12.1222	13.0051	13.3102	12.4525	13.1949	12.9463	12.6593	13.6494	13.6215	11.522	12.3142	10.9937	11.7429	11.1917	10.3241
14.9302	12.2542	11.7906	11.7235	13.6032	12.7372	10.8608	12.3244	12.374	11.7298	12.4293	12.3653	12.1919	12.566	11.5902	13.0516	12.579	12.7041	12.9829	13.1939	11.7051	12.0969	12.4768	13.4044	12.4887	12.1606
14.5582	12.9055	12.6249	12.7462	13.2901	12.3292	12.398	12.4266	12.3529	12.334	13.0347	12.1886	12.9598	11.8596	11.4642	13.199	12.0739	13.1744	12.7257	12.5204	12.765	10.7858	11.4407	12.3713	12.5714	11.7506
12.0025	13.0412	11.182	12.5882	11.4023	12.0382	12.3795	11.4023	12.3911	11.8213	12.3584	12.0716	13.2215	12.7593	12.2631	12.4231	12.6667	13.4981	12.5249	13.5779	13.4068	13.4091	11.0943	12.0788	11.8219	10.6886
11.7995	10.9487	12.1778	11.9797	12.4851	12.8571	13	11.8951	12.3377	12.5371	12.2192	11.3909	12.1893	11.9132	11.8376	12.2719	13.4648	13.1315	11.0355	13.5038	11.3379	12.2516	11.2103	12.1609	12.4658	12.6038
12.8762	13.6964	13.8116	12.1307	12.4686	12.2203	12.051	11.9515	11.8268	12.268	11.5259	11.2262	12.8484	12.5612	13.1058	13.0336	12.4395	13.2287	11.2462	12.1481	12.5862	12.8615	11.1617	11.2824	11.9669	12.2074
14.6943	14.9691	14.8131	12.6905	12.7971	12.1562	11.619	12.2018	10.6033	12.0892	12.305	10.6782	12.4857	12.0204	12.1606	11.3582	12.7663	11.6842	12.1096	11.9642	12.0967	10.8957	11.3944	11.8445	11.0004	11.4708
13.8637	13.5773	13.5573	12.3586	11.977	10.7572	11.6507	11.8953	12.0203	11.8928	12.0153	12.62	12.7737	12.4266	12.6513	12.3795	11.1829	13.4131	12.7532	10.4237	10.968	10.2502	10.7188	11.4174	10.3349	10.8819
12.4895	11.3672	11.5283	13.5242	13.1088	12.1355	11.7482	12.5538	12.8058	11.2551	11.9312	14.0445	12.5175	12.066	13.3208	11.9898	12.1609	12.051	12.6991	11.0596	10.4524	9.91691	9.97633	9.15816	8.43434	9.38657
9.25888	11.667	12.2184	11.9465	12.9229	11.5533	11.8801	11.6339	13.601	12.7106	13.0034	12.7656	12.445	11.8653	12.5017	10.9834	10.7166	11.5047	8.3073	10.1152	10.7163	9.63051	11.1864	10.2597	9.01268	9.78305
	11.0311	9.86043	10.893	12.3309	11.8976	11.6513	11.5973	12.2724	13.1476	12.6944	13.7941	11.8002	10.3701	11.5322	11.3141	11.2462	10.9367	10.3111	9.38501	9.81194	10.1355	10.997	10.9592	9.05068	8.94684
	10.8164	11.614	9.47024	10.252	11.1751	9.90153	10.857	13.2451	13.11	11.7616	11.9974	9.47621	10.2221	10.8919	10.1404	9.98475	9.20677	8.86869	9.16828	10.6275	10.7228	9.6775	8.49916	8.89743
	12.2667	12.8864	10.8863	11.9287	10.7613	10.3302	11.7547	11.812	12.8251	11.9974	12.5557	10.5204	10.4248	10.1593	9.50699	9.81242	8.53485	8.76806	9.40102	10.2875	10.3294	9.60559	8.87838	9.47342
		12.3243	12.3008	12.2418	11.6381	11.4099	12.0154	11.2178	11.7396	10.7168	9.65915	9.20607	8.63959	9.33701	8.14141	8.8044	8.77863	10.5051	9.26441	9.8045	10.2245	9.66879	9.20677
			10.4399	12.5085	13.1437	12.652	10.8528	11.0478	12.3136	10.051	9.4155	9.60511	9.04569	9.21084	9.49425	9.66015	10.2857	8.86901	9.10923	8.35732	7.01223	8.5108	6.0401
				14.0137	13.8551	10.715	11.726	10.4823	10.1306	9.93376	9.11543	9.8045	9.58773	8.19104	9.1145	9.47074	8.97714	8.32421	8.97714	8.37262	7.53494	9.55632
					10.997	9.52135	10.8409	11.4708	12.2081	10.0543	10.9708	9.97446	10.4784	9.04068	8.87675	7.84304	9.62553	7.65936	8.64286	9.5601	8.76061	8.954
						7.97	9.55216	10.4221	8.97987	9.67274	9.84772	11.5764	10.4576	9.00126	9.98813	8.50974	10.0205	8.36962	7.67325	8.74112	8.68581
								10.3571	8.35433	10.072	9.33673	9.71745	8.34958	9.67816	9.88445	10.6068	8.9672	8.04903	9.33333	10.2462
											8.94647	9.1844	8.06441	8.72081	9.20742	9.62685	8.59679	7.73531	8.78571

## Sheet: PC-KI PER2 right SCN
											7.79899	3.46068	10.0668	10.1695
							9.10176	9.35219	9.43737	10.9944	8.3075	6.58611	10.0603	8.67458	8.79572	11.3126
					5.26878	8.93356	9.9828	11.3448	9.22646	9.86007	9.24904	7.48485	8.91589	7.55556	11.2988	11.6737	10.3267	11.2449
					7.74545	6.99619	9.33247	9.96923	8.45397	8.26644	9.32854	8.22053	8.45789	7.68403	11.733	11.0726	10.8678	12.018	9.34177
			10.0362	10.2353	11.4848	6.07029	8.74403	9.2292	9.22902	9.40678	10.5685	10.6527	8.8348	7.21914	9.48255	10.5262	9.97108	9.53631	7.4506	-0.415553
		6.66055	7.36306	7.30612	10.1943	9.93024	7.58108	11.2698	10.9412	10.6596	11.829	12.0463	11.3311	10.3981	11.0738	10.463	11.1238	9.388	6.84929	6.02003	8.53642
		9.44763	6.87236	8.37654	7.69821	7.72735	6.768	9.84701	11.2397	11.3654	10.6268	11.145	10.049	9.96097	9.70093	9.86172	10.9927	11.3311	11.265	11.1231	10.1898
		9.95367	7.81401	8.79022	7.2766	8.38872	8.18367	10.1248	11.0337	9.6524	11.3038	11.1399	10.4275	11.4778	11.7284	10.8675	9.88997	10.0832	10.3848	10.9705	10.3145	9.42713
	12.4112	9.83305	9.43731	8.41232	7.35254	9.27596	8.6802	10.6303	11.38	10.3757	12.0819	10.6735	10.6937	10.5089	11.7576	11.1429	9.49682	11.0822	10.6794	10.9276	11.0213	10.9701
	9.00128	8.27985	10.3833	8.43981	8.16335	9.38057	10.4372	9.95234	11.566	11.9053	11.7956	10.3507	11.2573	11.7903	11.8492	10.493	11.9258	10.7512	10.3525	10.567	11.1809	10.8532	10.6485
	9.19326	9.11318	8.91933	9.52218	8.69811	7.40463	9.71271	11.977	10.7288	11.2833	11.9744	10.969	11.0841	10.9915	10.9364	11.8973	11.9719	11.0263	11.0844	10.9309	10.3969	10.0614	8.92183
	8.52417	10.1287	9.98807	9.38908	10.3905	8.70951	10.2973	10.7652	10.8163	11.0418	11.7338	11.1094	11.9387	11.8213	11.1944	11.751	11.4076	11.0767	11.0698	10.604	9.87951	9.19524	9.86207	10.6075
		10.0943	9.8861	8.59459	9.74619	11.5416	10.1386	10.4061	10.8609	10.962	12.0204	11.7269	10.8932	11.6296	10.802	11.4051	11.5565	11.0483	10.8791	10.6593	11.2014	10.0322	9.06448	9.05882
	10.9945	10.5899	10.4237	10.8388	12.0178	12.3592	11.0746	12.3458	12.6133	12.1424	11.6668	11.5306	11.7706	11.7405	11.6483	11.5228	11.9489	12.0944	11.9005	10.7531	10.606	9.80278	10.0864	9.89796
10.949	11.9668	9.50106	10.674	11.3075	12.764	11.8753	12.2954	12.8921	12.4796	12.7032	11.9184	10.7614	11.6856	12.4082	11.2351	11.0034	11.3516	11.4638	11.7906	11.6188	10.5496	10.5229	10.4866	9.8713
11.2254	11.6885	10.5962	10.7108	11.659	12.7609	12.1958	12.5204	12.6158	12.5926	12.0432	12.6066	11.551	11.6099	12.0333	11.5017	11.5432	11.7333	11.4369	11.2506	10.8163	11.2564	10.1015	11.9387	9.52349
13.8429	11.3447	10.798	10.3553	12.2113	12.5436	12.5157	12.2502	12.8134	11.6783	11.7046	11.967	10.9975	10.5203	11.9005	11.6638	11.9593	11.4915	12.0128	12.1557	11.1829	11.1057	12.2211	10.3506	9.95929	9.38357
9.28475	10.0558	12.206	11.3164	12.2746	12.0051	11.4825	11.4819	11.4615	11.4342	12.9766	12.3912	10.9466	11.7653	11.9337	13.157	12.1962	11.8596	11.9436	11.9745	11.7449	10.8978	11.3798	8.98997	10.2712	8.10189
9.12171	11.8881	12.0076	11.4213	12.9846	12.674	9.80118	11.8624	11.5259	11.3333	11.4726	11.5135	11.0516	12.1735	12.7008	12.9358	11.8494	11.5463	12.2078	12.2245	11.5541	10.8225	10.8879	11.2673	11.0424	8.72498
9.22883	12.5492	11.6136	12.2396	11.6357	13.0944	11.3537	11.4624	12.4592	12.1662	11.9517	12.0688	12.284	12.1201	12.3728	12.3517	11.7356	12.2932	11.6105	11.6207	11.201	11.6735	12.2835	12.5714	11.8721	11.0034
9.47049	11.9667	12.4375	12.1478	11.3446	11.8348	11.8955	10.9953	12.1429	11.1079	11.3435	11.305	11.6555	10.8223	12.6581	13.0925	12.5473	11.4924	11.8519	12.4666	12.0025	11.9061	10.893	11.3413	11.0983	10.5254
9.10849	11.2982	11.0505	10.3139	11.5047	12.1583	11.1785	10.9017	13.1051	11.7425	11.8047	11.3186	11.5932	12.4862	11.6393	11.3333	12.8294	12.749	10.969	12.2094	12.7392	12.5315	12.3394	12.1804	11.347	10.586
10.7939	11.5455	12.7844	10.5564	11.1523	12.079	11.5932	11.3639	12.9213	10.7003	11.7584	12.13	12.3475	11.7861	12.1272	12.6309	11.9136	11.7075	11.738	11.4439	11.8803	12.6366	12.0612	11.936	11.6483	11.6885
8.86989	9.70946	11.6105	11.1749	10.8814	11.9514	12.3045	11.8624	11.7959	11.4532	11.1683	11.8571	11.4194	13.287	13.606	12.8134	12.5705	11.442	12.2188	12.8221	12.4674	12.471	12.3605	11.2063	12.8748	10.4924
9.68919	9.94075	10.6961	11.0943	10.975	11.5714	12.5111	10.9592	11.0505	11.6896	11.3525	12.3653	11.7269	12.3249	12.5957	13.0679	11.9568	12.0051	12.3319	10.7085	11.6802	10.7148	10.7489	10.6462	10.5622	10.4955
9.86638	11.4642	10.0489	10.6981	12.1764	11.4592	11.9617	10.7939	12.1227	12.3072	11.4633	11.2837	11.7094	11.9359	12.5918	12.7784	12.4639	12.3523	12.312	12.0561	12.432	11.1922	10.7878	10.0153	9.5117	11.171
8.79916	10.9424	9.84486	10.7735	10.6173	9.79644	10.2748	11.1639	12.3217	12.0204	11.7148	11.424	12.0128	11.1057	11.4541	11.3967	12.436	11.7201	11.5643	11.0318	12.458	12.2154	10.0944	9.17854	10.446	11.4662
9.14009	11.014	10.5501	10.0489	11.0714	11.0183	11.6753	10.5584	11.4629	11.0365	10.5501	12.3508	11.8191	11.8906	11.6818	11.6968	12.9522	11.4854	12.1962	12.2158	13.1662	13.5736	11.3884	11.6537	11.6207	8.81407
8.36049	9.54015	10.0747	10.739	12.4068	11.3016	10.6452	10.3489	9.93376	11.1925	10.1404	10.8776	11.6764	10.8629	11.7362	12.5185	12.917	11.8603	12.1376	13.2511	11.7616	11.8549	12.451	11.7303	10.9236	12.1541
8.76142	9.25148	10.0749	10.9445	11.0779	10.3793	11.0553	10.3794	9.50996	11.2165	10.6142	10.7083	11.2835	9.86113	11.6627	12.8031	12.8031	12.158	12.7212	12.8367	12.6217	12.0972	13.3673	11.5485	10.8489	12.5905
9.05622	8.7829	9.66653	11.0714	10.8326	11.3593	10.334	9.36913	9.71344	11.0204	9.21483	10.2508	11.1239	10.7878	10.7837	10.9283	11.8232	12.8703	12.1395	11.8452	12.6366	12.949	11.5182	11.2462	14.0103
9.26856	8.52524	8.89463	10.4025	10.2079	9.82535	9.46633	9.61727	10.2999	9.80711	10.4071	10.4847	10.5884	10.6777	11.0612	10.4493	10.5617	11.5432	12.7233	12.5149	12.5492	12.0178	10.3279	12.1124	11.0789
	8.56853	8.61726	9.24132	8.91247	9.84694	10.493	10.2497	9.52611	9.13838	10.5025	9.90343	9.98475	11.051	11.121	10.7654	11.7645	12.5055	12.0281	12.976	12.43	12.7766	11.7274	11.6344	10.3388
	8.71946	9.54048	9.51418	8.7275	8.19469	8.88973	9.49554	8.70951	8.68134	9.80178	9.09052	11.5897	10.6797	10.3812	12.105	13.3388	12.2772	11.5743	12.1227	10.887	11.504	12.7081	12.9333
	10.1443	9.54615	9.35451	7.6182	8.16253	9.57904	9.63513	8.34221	8.35433	8.78716	8.15228	9.60051	9.25286	9.50824	12.3412	12.0713	11.4662	12.3836	12.7532	11.3097	13.3083	11.2974	11.602
		9.32854	10.8123	9.00511	8.11824	8.64071	8.5707	8.90076	8.89953	9.35714	9.52641	8.95821	9.35025	9.86604	9.75635	10.2449	9.88697	11.5722	13.6275	11.7844	12.1222	9.74183	11.2583
		9.92561	9.40245	10.5748	8.45685	7.96022	9.09284	8.92733	10.567	7.91716	9.02666	8.22995	10.2023	8.92015	8.70064	8.1598	9.72589	10.5019	11.6482	12.9012	13.4846	12.8528
				9.5315	8.46492	9.31774	7.46835	8.26205	8.19475	8.09137	7.84459	8.03304	9.44605	9.34718	10.1256	9.37325	9.78947	12	9.36486	10.3424	12.4837
					12.0615	9.8249	9.50402	7.39511	8.03458	9.5102	8.11257	8.45085	7.51077	8.48731	9.72361	9.27458	10.89	10.57	10.586	10.8102
							8.87145	6.8971	9.09284	8.29787	5.76826	8.10811	7.07718	8.06408	10.6822	8.13961	10.6695	10.1774
										8.26087	7.56943	8.0203	8.42628	8.83369	9.29452	8.27656

## Sheet: PC-KI CRY1 left SCN
										15.9451	11.5316	19.2123	20.1305
							12.4813		15.6305	14.5685	17.6513	19.0065	18.2055	18.65	16.7059	17.2263	19.9814	18.6422
						15.9564	13.872	17.543	8.18182	15.9609	15.6851	14.9937	18.5729	19.2591	18.5067	9.07692	20.6321	15.7264	13.4232
					18.6604	18.2558	19.563	20.9894	18.6159	14.4753	17.8558	19.3001	18.3636	18.8773	18.0928	19.1696	21.3717	17.1577	14.0207	9.10518
				2.55124	15.7849	16.4968	14.6537	18.1272	17.2041	18.2317	18.1228	17.7466	17.9186	16.6223	15.7471	17.1687	19.701	14.3408	17.3728	11.3322	14.2565
				10.2975	14.6686	18.6655	16.8542	16.9248	15.9349	16.9594	19.0759	18.9405	18.879	19.1779	16.5127	17.3271	18.5052	16.4961	16.6054	18.1315	11.321	17.854
			14.1704	14.7729	16.2496	17.9592	16.0538	16.5981	17.4596	21.7098	19.9837	19.3402	20.1255	18.3711	16.4626	19.5983	18.4861	18.5303	16.0596	17.6376	13.8386
		18.4639		18.3193	18.3282	19.0815	17.6534	18.0408	18.0613	19.1132	18.5506	18.5457	18.0305	17.6221	18.3061	18.6584	21.2642	19.91	16.5261	17.959
	2.8725	21.9446	14.4912	15.9647	18.0512	18.9365	18.2204	16.5311	18.4145	18.276	18.2703	17.9645	19.5532	19.0292	18.2586	21.5809	21.3785	19.9717	17.2	18.9358	16.4449	18.9247	16.1997
	18.0411	16.5915	15.0718	16.2642	17.7066	19.534	18.3074	19.1003	17.6563	19.6373	17.4562	18.1989	20.7289	19.7772	17.9038	18.2182	20.1554	18.7179	18.8491	17.9897	15.9663	20.7571
			15.1097	18.3874	16.8417	18.644	19.3504	19.7143	17.863	20.2062	19.014	19.5267	19.09	19.3821	19.076	17.3828	19.1067	19.7317	20.1105	19.2909	18.6596	16.4484
19.0306	20.1501		16.2054	16.8729	15.4947	20.8136	17.6537	18.8469	16.8198	19.0909	19.1177	19.9592	20.1846	19.0277	18.4211	18.9614	17.5402	21.1065	19.0446	19.0111	18.6098	16.4602	15.3904	14.2963
18.9398	17.0384	12.2752	13.4175	13.8739	16.9598	18.5763	18.9885	19.5572	18.5661	19.6017	19.7231	20.3385	18.88	19.726	19.0114	19.9651	19.4701	20.1586	19.5573	19.6485	20.6164	17.4407	19.7143	18.1186	9.1068
10.6375	14.228	16.6134	19.0068	20.6407	16.6745	18.3878	19.7362	19.9206	19.1438	18.4486	19.0161	21.6517	18.4414	18.3966	19.4067	19.2973	19.8219	19.9618	19.2351	19.4237	17.3684	20.0085	18.6927	17.3252
	18.4582	19.015	19.3915	16.0936	16.4484	18.7497	18.8751	20.6626	20.3897	19.5211	19.3923	18.3618	18.2125	19.8791	21.283	20.3198	19.6589	20.8055	19.418	18.9741	18.5381	19.6271	18.3373	17.5718	16.8896
19.9338	18.7216	16.9331	16.1143	17.7715	19.3231	19.0009	20.4824	19.6702	17.9593	19.4334	19.102	19.0503	20.5532	18.8651	19.3934	20.2382	20.8347	22.2574	19.6619	17.5953	21.0218	20.2898	19.0525	18.7161	22.7634
18.657	20.5244	18.281	18.7814	16.4924	19.3391	17.6853	18.8746	18.6187	18.9881	20.0204	19.4351	19.0289	20.2769	20.3671	20.1489	20.5021	21.2588	20.7905	20.9089	18.8163	19.5064	19.0468	17.9696	18.5521	15.7462
17.5126	19.8729	17.052	15.4261	20.1649	19.305	20.4144	19.843	19.55	20.721	19.0993	19.3185	19.4412	19.41	20.2937	20.714	19.9924	20.4674	21.5021	20.0707	20.6402	20.5244	19.9594	20.4492	19.2589	17.2846
19.8101	17.6516	15.3527	19.9906	20.8674	20.5795	19.9614	18.802	18.6848	19.116	19.6436	19.078	19.6125	21.3399	21.3695	20.7298	21.1115	20.7787	19.9253	19.4644	19.6403	20.2933	20.1412	19.6359	21.5665	20.1655
19.1821	17.0317	19.3208	20.6176	19.3799	19.6575	21.5959	19.0233	19.4376	19.5466	19.7392	19.1455	21.4979	21.3984	19.0566	20.453	19.4046	20.2615	20.4842	20.4164	22.0103	19.7698	21.8825	19.8803	20.257	19.6678
13.9933	16.8173	17.8423	18.946	20.4124	18.9958	18.0608	20.4573	21.2409	19.9023	19.0835	19.3005	21.7536	19.0175	18.0253	19.5891	19.5555	20.6212	21.146	21.9039	18.9498	20.5535	19.3061	18.7905	21.2427	17.0909
20.7914	19.3448	17.3802	19.2199	19.1659	18.7293	17.417	18.779	19.2901	19.6748	19.6177	18.5651	19.1606	19.1068	19.4229	20.1201	20.4144	18.7345	19.8846	21.5021	18.9719	19.5492	21.3161	21.1807	19.9847	21.7764
0.0156386	21.3302	18.0461	19.9607	20.6158	19.9949	19.0204	19.4936	19.289	19.7844	20.1304	18.4837	19.3027	20.0232	20.0899	21.9451	19.8033	20.4838	20.1098	18.9113	21.268	21.4712	19.0306	18.2333	20.0595	21.1579
15.4965	20.2011	15.4469	20.2931	17.4594	20.0375	19.9305	19.83	19.1771	20.0344	18.8955	18.8878	19.825	19.9923	19.298	19.0605	20.4123	19.9727	19.8085	19.6546	22.2701	21.749	18.8582	19.7755	20.2226	18.7017
19.9248	17.54	19.7348	19.0076	19.6136	21.8238	20.5222	18.1172	19.4962	21.036	20.2522	18.7478	19.5224	18.4853	18.638	19.8728	20.5408	20.515	18.2895	21.7552	17.8986	19.5834	19.0854	18.7966	20.7021	20.2218
20.369	18.9059	20.1122	16.9443	19.2814	18.9294	19.8796	18.9945	19.8715	20.8621	17.7309	18.9576	20.9948	19.1557	19.988	20.6234	19.8092	20.951	18.3937	20.3589	21.1104	21.0129	19.2779	18.3461	19.9625	22.1104
20.4351	20.7322	20.4617	19.1672	18.3835	18.8082	18.9647	19.9325	17.0051	19.4584	18.6613	17.5753	19.5334	19.2844	19.8753	18.5753	19.7713	20.2326	19.5969	19.1419	19.4025	18.8116	18.493	19.7913	18	20.8096
19.8219	20.5685	20.0146	19.5901	19.4121	16.3844	18.7782	19.0965	18.289	18.7407	19.4809	18.7809	18.8034	20.2789	20.2644	20.4968	18.8177	19.6448	19.6733	17.9695	17.2409	18.0611	18.7041	18.9333	18.686	18.1578
16.9442	18.6926	18.9294	19.92	20.035	19.6116	18.4012	19.0397	18.7113	17.6037	18.6783	22.0723	18.8034	19.4172	20.4596	19.9276	19.1975	20.2968	20.0633	19.2705	18.0356	17.7252	17.787	18.7203	17.0699	17.415
16.7104	16.3567	17.6076	16.362	19.891	18.458	20.9703	19.1719	21.0256	19.7685	19.6122	19.7391	19.2675	19.4168	20.0094	17.8265	16.5095	18.102	16.4321	18.1331	18.5627	17.4072	19.5147	17.1912	18.056	18.1022
	17.9332	16.2872	17.6109	18.5182	19.354	18.2603	18.8136	19.7391	19.9991	20.7763	19.754	19.2561	17.0489	18.6914	19.3584	17.8376	18.1638	17.5192	17.7541	17.562	17.6944	19.6368	16.9949	16.0733	18.4661
	15.2121	18.5744	16.9958	18.9247	19.6383	16.1809	17.9847	20.1001	20.7034	18.7608	18.2197	18.3323	17.2863	19.8163	18.2551	17.5827	15.724	16.0085	14.6879	17.6545	18.7191	20.8041	17.6834	16.1261
	-0.72	18.4804	14.9231	18.4357	20.1386	16.3823	19.4157	20.1683	19.9352	18.5826	18.5675	16.7913	17.8519	17.9029	17.258	17.685	15.6913	15.9279	15.3053	17.9438	18.7548	18.1435	17.9231	16.9559
		19.8651	17.7369	19.6687	17.1027	19.1795	19.6107	18.0557	16.2915	17.2411	16.6007	17.4529	17.4501	14.796	15.3688	15.8824	15.7228	14.8751	15.8973	19.4632	17.6928	17.4898	15.7856
				18.8847	19.0034	17.3668	18.2719	18.2291	20.6667	16.5376	17.6923	19.159	16.728	15.2035	16.4597	17.0848	17.1925	15.6101	16.3657	15.8686	15.1477	16.0839	13.9966
				20.2964	17.8111	16.9119	19.1912	19.1573	16.4427	18.2972	15.4865	15.3851	17.6186	14.1389	15.0216	16.8265	14.1375	13.512	14.6869	15.0228	11.2143	14.9616
					18.9623	16.0273	17.3319	19.1556	16.9711	16.3729	16.337	15.9923	18.113	14.4605	15.014	14.6311	15.9244	15.6657	11.5391	16.1915	17.7828	13.6695
						16.8417	16.8433	14.1553		19.863	18.3537	12.6951	15.4436	17.2881	15.5389	16.9128	16.8404	16.0467	18.2011	16.5973
								15.2049	13.4843	13.9832	16.4143		19.7069	16.4705	17.5548	18.0818	12.3106	16.2623	16.0708	16.1684
										13.858	12.9509		17.7473		15.9207	16.3176	15.1059	15.1683

## Sheet: PC-KI CRY1 right SCN
											12.9217		15.159	18.2553
								15.4326	16.7433	18.3586	13.2514	10.6165	17.6024	15.7192
							13.7582	17.3241		18.8413	15.292	14.2713	14.7153	14.6509	20.3834			17.2622
					18.3146	16.0585	16.5019	16.6427	18	15.2619	17.198	15.478	17.8304	17.7788	18.5046				7.6799
			12.605	15.4592	12.9866	13.1226	15.5734	15.7589	19.1106	15.1633	17.6386	15.3328	17.5981	10.3808	14.8778	16.3878			17.0441	13.9674
		8.51174	15.1986		16.5077	18.7423	15.4384	18.9086	17.3237	16.9119	18.9522	18.9738	18.5622	16.9796	17.8871	18.17					15.6578
			13.2153	16.2154	13.3885	13.1858	13.8647	17.813	17.0572	17.4496	18.6758	17.6981	15.1682	19.354	15.7462	18.6595	19.4014	17.7898	14.2779	12.8372
		16.7871	15.0885	14.9037	13.6902	15.0667	15.394	16.9538	18.2311	15.9401	17.4955	20.3545	19.7025	18.8955	18.0816	16.9452	15.6826			16.9184	15.053
		17.9432	18.3768	15.4499	16.4994	16.7867	15.4705	17.0934	19.3941	17.1858	18.1785	18.1025	18.65	17.2197	18.8422	20.7684	16.4955	16.9732	18.916	15.4782	15.9475
		17.2316	17.3056	14.9076	13.0808	16.3655	18.0771	18.118	19.7348	20.1538	17.934	17.8061	17.1269	19.5032	18.1226	18	18.1073	17.3186	17.1363	17.0809	16.6508	15.7951
	19.2213	17.1666	16.7412	12.4685		18.515	17.4184	18.9065	19.8612	20.5383	19.6615	18.1992	18.0202	19.3152	15.3201	18.4837	17.5087	17.5778	17.465	17.7597	19.6263	17.7574
		16.9534	15.9314	16.239	17.3727	17.3116	15.4282	16.9342	19.6024	19.0403	18.8586	20.3027	19.4834	19.5853	17.9645	18.4311	18.5367	17.7458	18.1895	17.601	10.993	17.6634	14.796	14.0506
	21.6146	17.7269	17.2286	19.4433	15.9108	18.2999	20.3876	18.1429	17.4228	20.0435	20	20.489	19.053	19.9132	18.4229	19.3299	17.0404	17.8169	19.1412	17.6487	16.9008	16.6746	13.9331	12.0682
	20.2545	16.9368	19.3424	18.4368	19.9813	19.3729	19.0055	19.401	20.1315	19.2305	18.6369	18.5404	18.1624	19.129	19.4846	18.7401	20.3546	19.0259	18.9655	18.8868	17.8927	15.7815	16.5247	14.6174
	19.4217	16.3089	16.9853	18.0756	19.5577	20.226	19.1787	19.9949	20.046	20.8473	19.9744	17.4796	19.037	19.0462	18.5425	17.9797	19.23	19.1049	19.0537	19.4042	16.3625	18.3224	18.813	16.1886
	19.9683	18.4162	18.6069	20.1767	20.5023	21.0347	21.4381	20.2249	20.5532	20.4246	20.3447	18.6689	18.8838	19.4647	19.7465	20.3236	18.5392	16.7878	19.1775	18.1226	16.6667	19.3105	18.7911	16.8714
16.6927	19.868	18.5129	18.0918	19.6736	20.2305	20.2139	20.5483	20.1374	18.8	20.7084	18.5372	19.339	18.7436	19.4936	19.2788	19.6575	18.9396	17.624	19.0021	18.3864	17.7105	18.3736	17.4251	19.0965	16.7186
	17.5963	18.7297	17.0537	20.4592	19.2712	18.9215	19.1497	19.1805	18.1827	20.6803	20.4877	17.7866	19.0956	19.9718	21.0103	19.8953	18.7095	19.4314	18.9325	19.0195	18.2703	20.1583	15.1438	16.9045
	20.6269	20.1716	19.3582	20.5495	21.2145	16.7082	20.1383	18.9577	17.1113	19.525	19.3989	18.6729	19.7128	19.6808	19.9466	20.365	19.7538	19.791	20.1641	18.779	18.0564	17.1185	17.3878	20.2622	14.7455
15.7994	20.812	20.5846	20.1279	20.3713	20.1001	19.9923	19.8564	20.2101	18.4268	18.7608	19.9821	20.2725	19.2912	20.275	20.2343	19.774	20.234	19.438	18.0609	17.6545	17.7964	19.0946	20.5868	18.883	17.8318
	20.7156	21.227	19.9592	20.3775	19.9813	19.0909	19.1949	19.8462	19.1712	17.9696	20.1644	18.728	17.6545	18.9622	21.4985	20.0229	19.1863	19.5666	20.2526	20.2465	18.9137	18.0506	17.5707	17.714	14.7766
	20.2542	18.8116	16.5696	20.2516	20.081	18.2287	18.3615	20.8488	19.8985	18.9192	19.0555	19.6368	19.1616	19.2424	18.5554	21.0244	19.8937	18.5928	19.4904	19.9533	20.0068	20.4842	18.7053	18.2982	11.5278
14.9372	18.4849	20.2551	16.9513	18.5399	19.0863	18.8706	19.2189	20.0443	17.9642	19.9071	20.2606	20.2333	19.1336	20.8552	20.5277	19.6822	19.3538	18.7871	18.7557	19.5377	20.4288	19.8619	18.2297	17.6931	16.9027
16.2828	18.589	19.6924	19.9761	18.8862	21.0193	20.4677	20.7613	20.6289	18.6621	18.7293	19.8694	18.6122	20.3345	21.2175	19.0262	20.5736	19.1908	19.6238	20.8547	19.8899	20.3713	20.2911	17.1331	18.4804	21.761
19.7173	18.1382	18.6653	20.7913	17.4377	19.8395	21.6052	19.033	18.6074	17.535	18.8265	20.0894	19.0826	19.0446	20.7637	21.3196	19.8179	18.9349	18.97	16.6824	18.9152	18.4124	17.8465	17.9485	18.1903	17.8565
	20.4225	17.9341	18.3884	19.5057	19.2234	19.9914	18.7653	16.3315	18.4947	18.8244	18.8637	19.4015	17.7663	20.3038	19.7114	19.5502	20.9588	19.7685	19.442	19.9471	18.1066	17.5224	16.0924	16.5109	17.9377
	17.9086	18.3461	14.5342	18.6305	17.9898	17.2366	19.2051	20.114	19.2428	19.6003	17.484	19.8619	17.9643	19.2449	19.0297	20.3264	19.3719	19.5096	18.4535	20.4886	21.5117	17.711	15.5119	19.5621
16.59	19.6034	19.4445	18.8429	17.1262	19.2435	18.2147	19.3765	20.7978	18.5262	17.1743	19.9974	18.9708	19.9292	19.1336	19.4936	21.1812	19.1047	20.0503	19.4708	22.3829	20.4469	19.9787	20.6844
16.7593	16.8695	17.2122	18.3606	19.4552	19.6938	18.4751	17.7961	18.8906	18.2249	18.6235	19.3037	19.0408	18.9137	19.6687	20.1201	20.3837	20.2554	19.9701	21.0333	20.5002	21.0129	18.5579	17.0957
13.2232	17.3206	17.3086	18.412	17.1279	18.2249	17.6589	17.9795	17.1215	19.1573	18.6744	19.0844	19.388	18.1022	19.3937	20.3877	19.0347	21.1042	20.093	19.3017	20.8009	19.3299	18.1118	17.8586		14.0202
	17.2382	17.7243	19.3504	18.6488	19.8851	17.0276	17.7852	18.6473	18.9914	15.9764	18.0153	19.0779	19.103	16.9073	18.4433	19.6922	20.8895	20.3448	19.5153	21.0064	18.6756	18.7837	17.9083	17.2643
20.6729	18.3024	17.1319	18.3082	17.8826	19.2545	15.9475	18.2507	19.5795	19.121	17.7453	18.6284	17.7657	18.8963	19.7099	18.3917	18.2855	19.7275	20.6442	20.6264	21.0231	18.9215	17.5758	18.5462	16.8106
	17.3013	16.3263	18.591	16.4746	16.7143	19.1938	17.7599	17.8614	16.0983	18.1532	16.6734	16.2048	18.2141	19.7055	18.5	18.4861	19.8367	20.4762	21.6895	19.5217	19.6219	18.6327	19.3528	16.8999
	16.3896	16.6848	18.3074	17.2408	15.8961	17.4608	17.39	16.0221	15.8812	17.2917	16.6496	18.9507	19.5777	18.1581	17.3764	20.6701	19.6269	20.2692	20.8366	18.3095	19.5986	19.5915	20.8862
	18.2091	17.2522	16.1871	13.4226	15.768	15.7286	15.7909	15.1511	16.8394	17.0273	13.4427	13.4843	17.4023	17.5371	19.3197	21.2521	20.4946	20.5769	18.6819	18.8095	18.8122	17.8735	18.9152
		16.6249	17.3959	16.9585	14.2384	15.7344	16.6633	16.0128	16.569	16.425	15.8799	16.2422	17.4125	17.0581	16.4746	18.675	17.7663	18.0305	20.6176	19.6252	21.054	15.8008	17.0903
		17.6641	18.4619	17.6186	15.5777	16.1613	16.2595	16.4089	18.0668	15.6203	16.1679	15.0535	17.1202	15.7901	15.6716	15.8799	17.2929	18.7609	18.7446	20.3237	21.178	19.0974
				17.6073	17.432	16.274	13.7608	15.3294	14.4915	15.7751	15.0825	16.3165	15.5633	16.4592	18.2558	16.4268	17.2449	19.9002	16.1138	18.2349	18.0963
						16.8673	16.5808	16.5925	14.7882	18.0976	14.9096	16.2916	16.5497	17.0959	15.6384	15.4844	18.7471	17.0722	17.8925	17.0115
							15.6203	12.7091	15.1516	16.1992	14.115	14.3514	12.9492	17.0085	17.4778		18.2507	14.0201
										14.3602	10.0565	15.9572	15.0556	15.4297		5.68354

## Sheet: BC-KI  BMAL1 left SCN
								18.6494
						18.696			19.64	19.9441	19.5564	18.7015
								17.4294	20.1823	17.9754	18.1659	18.4002	21.5994	18.4094
				19.3444	19.3743		19.0883	19.8816	20.9171	18.2198	18.5512		16.3803	18.2647	20.1371
				19.6078	21.8381	19.0547	17.9498	18.9299	21.5136	18.5328	19.7944	18.2093	17.5745	17.2334		17.639
			20.627	18.7256	18.2859	19.6689	19.9046	20.6295	19.9567	18.329	18.0102						19.575	19.6258
		18.947		20.6969		19.5515	15.4354	20.0417	17.1262	20.1551	19.6523	19.3031	17.8155	18.7485		17.5813
		19.5033	22.7157	20.7744	20.7151	20.0161	18.0397	21.4054	20.2143	18.3372	19.9388	19.1845	18.5185	18.0816	19.0311		18.7995	17.5588	16.7875
	17.0391		17.2103		20.9463	19.1392			22.1683	20.2928		18.3963	19.701		19.5082	17.9303	17.4397
	18.9693	19.4603	18.4295	19.7445	20.7674	21.4148	19.5802	21.4452		17.2382	20.1343	17.7388	19.1765	17.8907	19.4817	17.4725	17.5588	18.3393	17.5937
	18.441	18.6105	19.6438	18.5968	22.8449	20.9918	19.8363	20.5006	20.1511	21.1665	22.9826	18.2946	19.7358	17.9367	21.2779	18.8115	17.8727	17.8863	16.5695	14.7762
	18.9624	19.4678	18.5223	19.402		18.4357	21.0298	20.9056	21.9652	19.9927	19.9667	18.669	18.7171	18.1424	18.6339	20.4542	18.5497	19.1109	18.5728
21.0133	18.6215	20.9431	21.3041	19.1934	21.3288	22.3953	19.6753	20.9755	18.7978	21.2973	19.9266	17.7633	18.3068	19.6788	19.2604	19.053	17.6293	18.432	18.4548
	18.8424	22.1653	19.6296	23.5623	22.2881	24.5031	19.3229		21.6629	20.4202	20.7766		19.5478	16.2205	18.5134	19.0024	20.2489	18.476	18.2382	18.5219	19.1035	18.6241
19.2217	22.4403				20.5306	18.4367	21.7334	18.9319	18.3344	20.4412	19.6678	19.3603	18.9309	20.6603	20.1483	18.7604	18.464	19.0221	17.9549	20.5856	18.0847	19.264
	18.3328			18.5968		17.3482	19.2253	17.9814	20.034	20.8262	19.2335	19.3282	18.5572	19.735	20.5843	18.3509	19.6612	18.1033	20.5793	19.3853	18.473	19.0081
22.4806	18.7334				18.8069	21.798	19.0032	18.635	22.106	19.3736	21.215	20.1296	19.3941	20.2058	18.448	18.5117	17.0389	18.6481	18.0372	19.4598	18.951	16.6534
				22.1984	22.319		17.431	22.9339	20.65	19.5569	18.0316	19.3279	19.8057	18.7497	17.6954	18.8469	19.453	19.7342	19.8264	17.2531	19.4947	18.7198	22.2886
20.0049		20.9834	21.4234			20.3296	17.4584	19.6977	20.8732	20.4858	19.4454	19.0594	19.6352	19.1553	18.1757	19.4986	20.0749	20.1485	18.5883	18.2107	19.4464	18.4438	20.8662
	20.4638		28.3348		17.3885	21.5621	18.497	20.9417	18.5808	22.0354	22.2113	19.1001	19.2811	19.7381	21.0214	20.5676	17.9996	17.8206	20.1743	20.0565	17.388	19.3128	20.0123
20.9031		22.1407		21.7131	21.4122		21.8894	21.5085	19.4794	17.386		21.4477	18.2489	18.9846	20.3935	20.198	18.3258	21.6242	20.7491	20.3222	18.8583	20.3246	20.0467
	19.8513		20.9754			17.7542		19.4676	17.2488	20.8652	19.6557	20.2146	19.9386	20.5177	19.5206	18.2627	18.2817	19.461	18.938	19.6546	19.2268	19.0434
18.8476	20.1456					18.7087	20.4815	21.4329	17.5966	21.049	22.8259	18.2765	17.5613	20.9054	19.5505	19.6051	19.6081	18.9526	19.1738	18.1461	18.4738	17.1639
			20.1987			16.9327	22.4129	20.0501	19.5025	21.1028	24.6992	18.4025	16.1819	16.7715	18.6842	19.3826	19.0921	17.5435	18.3723	18.5012	19.4108	19.3883	19.2551
18.8366	21.7136		22.8866			18.2845	22.8778	19.3263	21.4539	20.754	18.6007	17.4924	21.0261	19.1526	21	20.1432	20.168	20.6271	18.9536	17.1066	18.5531	17.0773
						18.9149	18.841	20.9283	20.8882	21.9532	21.6002	19.1479	19.9171	17.1352	19.3489	20.1118	20.7106	18.5909	20.7448	19.8311	18.4427	18.4106	19.6208
18.4861	26.0753				20.9667		23.8143	19.5144	20.153	20.1935	23.1147	19.5217	18.7239	19.613	18.6202	18.4745	17.8346	19.1845	19.4305	17.9778	20.0553	18.6268	18.7384
19.9419	22.2178	21.9098				19.6797	19.4861	20.8392	19.8438	20.918		20.0939		19.9852	17.8703	17.6196	18.3764	18.8687	19.1471	18.7719	17.5439	18.3388	19.3863
20.4635			19.9752				19.4029		19.6612	21.443	19.5289	18.9493	20.8474	21.3807	17.6213	19.6481	19.7756	18.3015	19.5869	19.5	21.9597	21.3206
19.5972	21.6924			23.058	19.5845	22.4518	21.077	20.926	19.1139	17.8568	19.4638	19.4523	20.7616	21.0279	19.0082	22.159	17.4193	18.2246	18.764	17.5238	17.1725	19.4068
19.1598						21.7883	20.307		21	19.9951	20.7801	23.4797	18.4928	21.2272	20.4663	19.7965	19.6963	18.7303	18.2202	19.7468	22.0836	19.0253	18.7611
	18.8559	19.984			20.4327		18.4106	20.599	21.1031	19.9061	19.6341	19.6882	21.4614	20.085	18.8729	19.8718	20.7791	19.3546	20.7692	19.098	20.824	19.5401	19.1535
21.808	20.3651	20.6825		19.4577		20.5808	18.2404	19.7677	19.4895	18.8609	23	19.109	19.8436	18.5897	20.4937	19.3305	18.3558	17.5123	20.1811	20.5764	19.209	19.3676	18.7829
	22.6593	19.5083		18.406		17.4182	17.9376	15.1568	23.3967		20.9752	21.361	21.3539	19.2515	21.1641	22.8627	21.2892	19.4706	20.6325	21.4647	20.056	18.9146	18.3692
23.6683	19.8627			19.645	18.8172		18.4375		20.2443	18.1136	20.7107	22.9184	19.23	20.1674	20.2966	19.9951	21.5424	19.603	22.0668	21.2987	18.0861	19.2067
	21.7443	21.7061		17.029	19.0878	24.4805	16.5867		21.0364	19.1535	22.3181	19.6786	17.9197	18.5091	21.9682	23.4808	18.6414	21.0797	25.0167	21.8429	21.5776	20.5753	19.6721
	20.3421	22.1191		19.398			18.6619		17.2513	17.5863	18.9824	18.4566	18.2015	18.4775	17.5588	21.7823	22.1115	17.2747	19.9565		17.9908	18.8671
		18.3747		18.0878				20.9667		17.8075	17.777		17.6374	20.4229	20.8076	21.0512	19.5161	19.4382	21.4956	19.231	23.6377
				17.4255	20.0593	18.401		20.1908	21.0558	18.9286	18.615	17.2987	19.7465	20.3293	21.555	22.5973	17.719	20.5717			19.0202
							19.2904		18.0693	19.5432		19.7914	17.0387	20.9602	18.8216	18.9496		18.0333	18.7601	19.6375
									19.2834	17.3078	18.5929	20.338	19.6121	18.6851	19.3626	17.5839	18.5126	18.648	16.7406
											15.788		20.2852		19.6392	17.7931	19.73	19.0541

## Sheet: BC-KI BMAL1 right SCN
							14.5609	14.2129	13.8721	15.3683	18.2711	21.2651	18.4613	20.8875
						18.4843	10.9308	18.6366	18.0196	18.4495	17.4775	16.9707	17.4098	19.2537
						17.746	17.3741	17.049	17.4972	17.274	12.5458	17.8871	18.5922	18.5427	21.2394	20.7714
						18.7992	18.3235	16.6536	19.6964	14.5014	19.9532	19.3832	18.5805	19.2298	18.2365	18.4654	21.3536	26.7991
					18.4337		30.5858	19.7561	19.5367	16.5029	18.7262	18.5031	17.6897	17.4045	20.3919	17.9635	19.6262	29.4134	22.5974
				18.0636	15.9847	16.3613	17.7935	18.228	19.6579	15.5837	18.524	16.7868	19.3971	18.8552	20.1274	19.891	20.6672	17.967	17.8957
				11.5181	16.3597	16.9407	17.2144	13.7228	19.2528	19.401	20.2686	19.8148		18.5637	21.2517	20.9255	22.4682	21.5259	19.8247	19.6012	18.826
			29.1971	16.7074	18.7727	15.3671	15.8998	19.5728	18.5856	19.4709	21.048	20.7662	17.7521	20.652	19.4273	20.5819	20.4189	17.3066	18.7254	22.0329	23.1353	19.9838
			15.4602	22.0209		17.4924	18.5788	18.0037	17.3716	18.7605	19.5823	19.6841	19.2019	21.1812	19.1174	18.969	20.8999	20.1746	21.4005	21.7901	25.0959	20.2419
			18.5579	13.6834	16.7534	16.577	18.5338	17.7087	21.1321	18.9658	20.2531	20.3431	19.9555	19.2418	20.2283	18.9134	18.0607	19.3283	21.6324	19.3607	23.9144	15.9142	21.7207
		15.994	21.6251	18.3411	19.5881	18.4234	20.3596	19.0712	19.0355	21.1782	20.3484	19.82	19.8922	18.2667	20.4925	20.3029	19.4233	20.7405	20.5574	19.8867	23.5455
			16.8346	17.1472	17.8907	17.4108	17.3208	18.8779	19.4689	19.8062	18.3317	19.9426	20.6788	19.3412	18.9394	20.7828	18.1627	21.6169	23.9539	20.6622	30.4962	20.7781	21.0539
	10.1495		14.8968	17.9462	18.1936	18.9934	21.1451	15.8539	15.7668	21.7304	19.1677	19.9061	19.0874	21.3922	19.3806	19.7152	22.0021	18.1341	21.3431		22.1407	23.3006	24.6105
	12.0817	12.7873	15.9265	18.148	17.2422	21.7013	21.8857	16.7938	19.9364	19.1171	18.2852	20.545	18.218	19.8212	21.2724	19.8924	20.6	20.5805	20.8303	17.9031	23.7271	19.432	18.3999	18.6778
21.6115	22.0633	18.9101	17.4569	17.691	17.9712	18.6726	21.4531	20.0049	20.8969	19.5299	18.7495	16.8369	20.187	19.3465	18.528	20.3936		20.2701	17.3825	18.34	7.9769	15.9598	21.4086	24.8824
17.2443	14.3699	16.3027	19.7928	18.7778	15.5612	19.8827	20.3696	19.1783	19.1351	19.6591	19.4068		19.0958	18.1914	20.5112	22.9504	20.3355	21.8686		22.1697	18.6006	20.6594	20.9589	22.4605
18.9399	18.3524	18.1345	19.8276	19.4547	20.231	20.0279	19.7065	19.8138	18.5073	18.9738	22.3268	19.6418	19.3309	19.4068	21.2393	21.6022	24.2288	22.7398		20.6824	20.1351	20.0873	18.9536	19.5309
20.0372	19.5227	18.0401	20.5	19.9474	18.6071	18.382	17.7536	19.8057	18.4608	20.409	20.2143	20.3174	21.8254	18.5176	21.6937	22.474	20.6759	20.6005	26.9984	21.5332	18.893	28.4414	17.5463	21.1379
16.1684	17.6257	18.4601	20.534	19.6087	19.365	18.0473	16.3689	20.8988	21.343		17.9194	21.5252	19.21	20.6535	21.0788	19.9336		19.9523	19.838		20.7609	19.994	22.9502	30.1119
17.7776	19.1479	18.8327	18.2253	20.2843	18.8991	19.456	18.8446	19.437	19.243	18.8989	20.2566	20.0197	20.6302	19.9422	20.2475	20.1151	20.4163	21.1978	20.5858	19.3081	17.0463	24.2657	20.4759	17.8847
18.0745	17.9492	16.6978	19.3568	19.1268	18.3559	19.4282	19.6872	19.7445	18.472	20.2071	19.8299	20.8133	19.0938	21.6146	20.9902	19.7909		20	20.2223	18.4304	19.288	18.4951	25.4908	17.9566
18.1252	16.8455	18.9861	18.7289	19.3034	18.6767	19.8442	21.7545	18.7807	19.7855	21.4013	18.5709	18.6954	20.6818	18.2169	20.1551	18.7283	20.3249	20.7647	17.9623	17.038	19.808	20.9338	20.5755	21.7941
23.4534	17.2336	17.2614	20.4384		19.6504	18.4406	19.756	20.2039	19.7308	19.4613	19.934	19.0776	20.1757	21.1864	19.7166	24.3678	20.1027	22.5522	18.471	17.908	28.818	22.1852	21.2515	20.3913	24.8694
16.8101	18.8919	19.6656	17.222	19.0308	18.6886	20.0774	17.7073	21.1485	20.7972	17.6024	16.9617	19.1589	18.7927	20.8824	19.4217	18.6812	19.1182	18.1846	18.5217	20.6968	19.476		16.5439	22.9613	19.1611
17.0294	18.771	18.8235	19.8623	19.3539	18.9757	19.5975	17.8455	19.0708	18.904	20.4173	20.9278	19.4603	19.9031	21.489	18.683	20.5136	19.9889	16.1432		17.2673	21.1135	18.5203	18.6839	13.4672	17.5936
19.795	19.5161	18.5369	18.051	18.4163	17.7654	19.0268	19.0187	18.683	18.7352	18.8656	16.9043		20.0221	17.5536	20.3745	18.4408	19.4558	20.2432	23.8939	20.6673	16.557	18.4866		19.6002	19.8824
21.4805	19.3795	20.9127	17.9429	19.2184	18.4328	18.6767	19.1569	19.94	18.2159	19.2643	17.9772	20.1759	20.0305	19.4585	21.6719	20.2714	20.0024	22.0788	19.5718	19.5553	23.2895	17.4027	18.2928	21.5895	23.9967
27.5399	19.4919	19.4963	19.5676	16.769	18.4625	18.6753	21.1567	20.0586	19.2732	20.7531	20.9588	18.6744	18.5922	20.2189	20.8396	17.7732	20.3577	19.8425	18.2427	20.1993	24.5197	18.8942		21.0303	22.6808
16.2993	20.6946	18.5934	17.5849	18.4988	18.5718	18.615	17.4615	19.3795	17.2527	19.25	18.8358	18.6366	20.4187	20.3073	22.4229	20.8361	19.8056	19.9221	20.2749	21.9163	25.7696	19.5453	30.3589		18.9807
		22.3521	19.6053	20.2935	19.9804	21.457	18.3814	18.1345	18.7618	19.67	24.355	22.2295	20.2255	19.6032	20.0331	22.108	18.1342	19.9431	20.1104		22.823	21.369	21.5645	21.4026	23.6355
	19.3961	16.5895	19.0602	17.7823	20.2372	18.6013	20.1275	19.0309	19.2084	19.5398	22.2673	19.3863	21.3761	19.5828	20.9772	18.2399	19.6882	19.5532	20.1981	20.6722	22.0657	20.8392	21.4129	18.2637	22.8419
	20.4522	19.5391	19.4683	17.747	19.2638	19.9187	18.3408	19.6492	18.9534	19.4165	20.1399	18.9349	19.4506	18.3269	24.0535	20.2488	27.5038	20.1106	22.6583	21.2076	20.0759	20.8519	17.8398	20.1902	22.9453
	24.6729	21.7881	21.5408	18.3306	19.0048		18.4729	19.5683	17.4656	20.304	21.7049	19.3323	17.9527	20.8261	19.257	19.7087	18.8795	19.0878	15.0433	18.497			21.1601	17.3663
	19.0594	22.6552	25.6717	20.6817	16.7623	20.806	19.2488	20.3724	20.5248	19.823	20.5636	20.2866	21.0199	19.5463	24.9169	18.5195		21.4088	18.3051	18.7952	19.1703	19.7339	21.6067	27.4223
	22.1379	19.9507	20.234		19.8981	22.0931	17.7358	19.6245	19.2201	19.9424	18.7486	20.099	19.5784	19.6939	21.3899	20.5476		18.8618	18.2024	17.0767	20.1811	18.8726	17.5448	20.43
		17.8473	19.165	18.9339	19.4303	20.3235	18.2092	19.3535	21.198	13.4061	19.4498	19.7774	18.2494	21.8139	20.5965	19.051	17.5056	20.8946		26.6394	20.2932	22.5605	17.9044	18.5882
		20.5705	17.6696	18.5955	18.956	19.9755	21.1521	20.3955	18.959	20.1961	22.6337	21.2811	20.9097	20.6916	18.8783	15.2923	19.1239	19.873	17.7497	20.1877	17.7844	14.9302
			18.6311	20.6423	23.1948	17.8343		19.4204	20.5146	21.8814	20.3484		20.2794	18.5897	18.2808	18.3636	19.7722	21.8178			18.1741	18.1503	19.2643
					21.2539	18.5654	19.8166	20.499	18.6882	18.308	19.3336		19.7038		20.6672	21.7303	18.7983	20.2512	21.7419		17.5981	23.7703
				18.4498	19.4514		18.5512	17.8547	20.2292	17.8952	18.4915	19.3175	18.4646	16.5073	20.3948	15.4313	16.7111	19.5858	18.5798	19.8902	28.7663
						19.3644	19.4039	19.0664	18.465	19.4119	19.5914	20.0245	20.0678	19.8316		18.8283	19.6469	18.8767	14.3179
								21.2184	17.3199	19.1854		17.0289	20.4484	20.1223	19.0746	20.9111	20.0617

## Sheet: BC-KI CRY1 left SCN
							17.9029	19.0506	20.4938	8.45116			14.1161
							15.9845	20.4102	21.7466	16.516	20.2331	16.7448	18.1732	12.2669
				8.34172	16.876	17.9802	17.8238	18.4312	15.7006	16.6884	18.1683	16.724	20.0268	13.4257	14.1535
				19.874	24.4118	17.5169		17.9938	22.6429	17.6995	17.6339	17.4541	18.0074	17.1098	17.3915	17.2595
			26.1528	17.2557	18.0353	19.7485	19.4187	19.0809	18.0004	17.5921	17.5892	17.1078	15.6639	18.4706	17.7509	12.3737	10.1256
		19.4976	20.9719	18.6319	20.505	19.6319	18.3655	17.7386	19.401	18.3377	18.6073	17.5679	17.81	16.3723	17.6577	17.894	7.37326	16.8473
	19.4565	19.9801	18.6733	18.2	18.5712	19.1836	18.2414	19.8646	18.0695	19.2871	18.1344	15.3714	18.6873	20.4228	7.2662	18.6941	19.4178	18.0144	12.4118
	19.0264	19.3306	18.4321	20.2611	19.5467	19.946	17.2061	18.7157	17.1462	18.7995	18.8901	19.4	19.3841	18.9311	16.6755	16.3148	16.1646	12.3143	18.1743
	22.4715	19.6357	20.7759	20.7052	19.7847	19.2998	20.7189	20.6931	20.1429	18.4372	19.2491	18.6682	18.3168	18.2202	17.5344	14.8968	18.3306	19.9112	17.9392	14.7134
	20.0585	20.2594	19.0082	19.8874	19.3264	20.4004	19.3182	20.6217	21.4086	19.7776	19.3388	18.748	18.5266	18.5987	18.2118	16.7846	14.8428	22.0601	19.3697	14.2889
16.8243	17.746	19.0451	19.827	19.6502	20.4653	19.6873	20.9638	20.0724	19.2396	20.4679	19.0382	17.5179	18.231	18.002	18.1193	17.2591	15.9153	17.7592	18.1367	19.5337	29.9526
22.2349	19.2938	19.6986	20.3974	19.9914	20.4837	19.4345	20.0284	20.3541	19.2335	19.5025	19.6754	18.0037	18.133	17.4417	20.4427	19.4643	19.2125	17.1969	17.492	16.0481	16.8444
20.4682	18.5471	20.8879	19.7998	19.8113	19.2792	18.8492	18.8349	19.9275	20.4314	19.7998	20.1545	19.1782	19.5767	18.2611	17.8947	19.2692	18.0225	17.8518	17.5166	13.2071	14.6009	22.8928
18.6105	19.8894	20.2176	20.0689	20.1232	19.73	20.1506	19.3197	21.4419	19.4638	19.1827	19.3861	18.432	18.947	19.2744	18.258	18.3714	16.3129	17.6984	18.6993	17.2554	14.7955	10.1606
23.5722	19.3844	22.4627	20.4834	22.0288	20.2255	20.8215	20.311	21.7664	20.7014	19.8397	19.6449	22.0369	19.0392	17.4668	18.0413	18.6111	19.0139	18.3415	18.4626	17.1781	19.4217	21.459
22.012	20.8675	23.4951	23.6717	23.7776	20.3124	22.6986	22.7171	20.2562	17.8262	19.3355	19.1827	19.346	19.2749	19.4729	19.0099	20.0607	18.816	19.3299	18.4261	19.3694	18.1461	19.2956	21.0915
19.9939	18.1143	21.8078	22.1605	19.816	23.1887	22.1663	22.7238	21.5464	20.2223	19.2351	19.8108	19.1694	19.5704	19.6612	19.261	18.1522	19.4255	18.5257	19.7149	19.6744	18.9844	18.5519		10.8916
23.1328	20.5828	23.0149	21.1761	23.6211	20.3936	20.7097	21.0691	19.9177	20.7029	21.0446	19.4088	19.4723	19.4108	19.2103	19.0204	19.0016	18.8326	19.0835	19.1099	18.8409	18.6673	17.9604	19.0448	19.5414
25.2013	22.9075	20.9061	23.3073	20.493	22.4663	21.719	20.885	21.6779	19.8149	20.7364	18.3031	19.4372	19.458	18.763	18.3555	19.6667	18.9926	19.9767	20.5548	18.7374	19.8824	19.4383	20.1555	18.7968
20.8285		9.83011	21.285	24.6088	21.782	20.6483	20.532	21.5178	19.5505	19.5217	19.6185	19.3118	19.5655	19.623	18.9544	20.2289	20.1763	20.1763	19.6066	18.9674	18.9518	18.7803	19.3753	15.5255
20.946	20.3184	20.2804	22.1792	21.2463	19.3374	20.0759	19.4442	18.9014	19.6242	20.0025	20.525	18.2539	18.9009	19.1738	19.86	20.0873	18.682	19.6983	20.173	20.0456	18.8318	19.6503	18.5895	17.8344
20.3907	18.0031	22.0821	15.2776	22.1722	19.9061	20.7037	20.4608	19.9008	20.8526	19.7473	20.2372	20.1176	18.508	19.623	19.5753	19.5465	19.1205	19.6787	19.8316	19.1596	19.0698	19.3941	19.6863	18.2024
21.8296	19.5474	20.2914	21.386	24.1307	18.1438	21.3031	19.456	18.9255	18.7919	20.0369	19.696	18.5037	19.6393	19.6449	18.8793	19.022	18.4037	19.3706	18.3957	19.0746	19.3674	20.33	20.6403
22.5067	21.3033	18.8329	20.7723	19.2084		19.0801	21.1379	19.7912	17.7276	20.5268	18.6625	17.3686	20.8806	19.8592	19.0669	20.2991	19.5129	18.6424	19.502	19.683	19.3333	19.5711	19.3412	18.2382
21.1135	22.9069	22.5184	19.8906	16.8658	28.0515	19.0212	20.2177	20.1693	19.1504	19.6558	21.8945	19.0759	19.4128	19.0016	18.2355	19.157	19.8391	18.4152	19.1631	18.7192	19.501	18.9341	19.6352	18.5367
20.7089	19.2555	19.7884	20.6794	20.3458	22.6949	20.219	21.0379	19.3531	20.7166	20.9656	20.1044	19.2164	20.7143	19.6153	19.494	18.7778	20.4244	19.4953	19.0432	17.4856	19.3343	18.9141	19.5949	20.944
18.1415	19.7689	18.835	23.0503	22.0326	20.53	18.1966	20.9755	20.0993	20.0676	20.8795	19.0395	18.9454	20.0832	19.4412	18.9341	19.6096	19.6087	19.346	19.0221	18.6626	18.922	18.785	19.7231	28.1023
20.6089	20.8812	19.7142	19.2048	20.3036	19.633	21.3145	21.1002	18.9153	20.291	20.1778	20.5665	19.7602	19.4663	18.722	19.4216	20.5694	19.107	19.4994	18.3485	19.6569	20.1022	18.549	19.3188	19.5904
20.931	19.9558	19.7895		16.5287	22.6576	19.7971	20.0697	21.098	20	21.1924	19.5294	19.3695	20.2424	20.6198	18.9349	18.5043	19.0041	19.2469	19.122	19.501	19.6481	19.8044	18.6683	20.8097
23.3587	21.5522	18.6562	21.5615	21.8738	20.6331	21.0114	19.4314	20.2215	19.6656	20.6908	21.3753	19.8761	20.1556	20.5665	19.2848	20.7589	19.4207	18.7771	19.6384	19.3257	21.1132	21.0393	21.8992	17.7777
20.0061	20.7978	19.2531	17.7386	22.0906	18.199	19.0138	20.4863	19.9311	20.7801	20.2937	20.0638	20.8882	21.2783	20.7469	19.9779	20.9134	18.3241	19.7415	19.6841	18.9698	18.5085	19.5124	20.5271
20.8898	21.1614	21.2709	24.2596	19.6215	20.64	22.7767	20.0955	22.5454	20.9509	20.9492	21.125	21.3493	20.1543	20.6969	20.3303	20.7134	19.2167	19.4608	20.5661	19.7157	20.7692	20.4879	19.3393
19.8578	18.8297	19.3677	9.34573	24.6796	18.1387	21.1403	18.9773	20.5378	20.4454	20.6575	20.5745	20.6908	19.9472	20.3637	20.3012	19.7277	21.4776	20.1648	19.4412	18.6241	20.3459	19.869	20.1522
20.7182	19.7203	20.8376	21.1084	17.2747	20.0663	18.7618	21.4752	21.0082	19.351	20.4244	21.7804	20.8242	20.4848	19.0073	19.8362	19.8195	19.7655	18.3814	20.1954	20.7228	19.0179	19.3599	20.1279
18.6995	20.6984	21.3582	18.6988	19.3762	18.2621	17.6484	20.7724	20.2754	22.2264	21.1362	22.5592	21.8675	22.9802	20.4384	21.3483	21.4783	20.0086	19.8137	20.8365	20.734	19.635	19.3669	20.2522
24.6585	21.2347	21.3691	22.1113	17.3289	18.3188	22.1528	19.4217	21.3029	17.8561	20.5701	20.0958	21.9467	20.2026	21.2237	20.4439	21.1752	20.9771	21.2098	21.1036	20.7472	19.4608	20.9719	18.8312
20.4518	20.5323	21.4914	21.195	15.0577	17.1947	20.4934	20.7316	21.2515	19.1248	18.336	20.7993	20.4272	20.3551	20.2229	20.8282	22.8933	19.761	21.5597	22.8561	21.2864	21.5373	20.8637	21.1445
	19.8068	20.7653	17.9452	18.3262	12.8782	19.0555	19.1998	18.4283	13.9631	17.6189	20.7165	19.923	21.1502	19.3286	20.864	19.5655	20.4398	20.5907	19.6731	20.4635	19.6427	20.1202	21.0826
	16.2551	18.2678	16.3618	18.8937	20.7936	21.3031	21.0685	19.3624	18.3507	18.8394	18.2375	19.5145	19.0857	20.283	21.4452	21.4783	19.6417	19.5686	21.7462	19.7884	22.1393	24.1575
		14.1748		17.2036	18.7059	21.5006		19.855	19.7367	19.3071	19.8974	18.6196	20.3933	19.5885	20.5494	21.1512	18.6687	20.5556	22.0688	20.0195	20.7309	22.6751
				23.0174	20.219	19.7429	17.058	20.8317	18.4112	17.7654	17	21.0453	19.9058	18.1229	19.4482	19.3015	19.6875	18.8176	19.6798	18.7108	21.562
								20.6717	19.2932	19.0336	19.3763	20.33	19.9396	21.2565	19.4777	18.4522	20.1351	17.3026	18.8529	17.722
									17.1553		18.4439	19.531	18.4599	19.7707	17.8269	19.0865	18.7814	19.1246	18.4504

## Sheet: BC-KI CRY1 right SCN
									12.4412	16.1235	22.7044	18.3151	17.1094	18.549
							15.3386	17.4114	17.7091	17.9975	19.6424	17.5866	16.8924	19.9285	16.0488
						16.8712	16.8126	18.2801	16.951	18.1098	16.7194	18.1956	18.5836	17.9396	19.6238	19.8503
					18.516	15.7669	16.7145	16.4965	18.3861	16.122	19.6128	19.0947	18.9622	18.2088	18.1293	19.759	22.5516	20.3858
					20.6771	15.7184	15.9163	16.3695	18.3322	14.7028	17.8164	17.7898	18.2064	18.7993	19.3369	19.2303	19.3039	20.767	20.5055
				18.6094	15.4799	16.264	17.9398	16.6668	17.7809	15.5813	18.4059	18.6832	21.2435	19.6151	18.7635	19.1594	20.7218	19.7765	17.7705	28.1775
				16.2802	13.7729	15.1167	16.0126	16.8911	18.7291	19.5352	19.5008	17.9404	18.6673	19.1416	20.0382	19.6929	20.2125	20.133	19.3321	20.0296	15.2689
			14.5152	15.9587	18.0525	15.3636	17.1386	19.3335	19.0938	19.0537	19.2937	19.7103	18.7825	19.1684	19.0852	18.8762	20.5	20.9669	20.7583	20.9623	21.0942	17.5415
				18.9216		17	18.4963	17.4606	17.0098	16.3068	17.9435	18.7164	19.8871	20.2387	18.8906	19.1408	19.2824	19.7124	19.7575	21.5799	20.6622	21.2079
			17.3668	15.3431	17.06	17.6154	17.6874	18.2517	19.4691	18.8167	20.181	19.1507	21.0956	19.9156	19.9557	19.7288	18.8649	19.4168	20.3752	20.5144	21.1512	21.8397	23.2755
		16.2671	16.4352	15.3614	18.1278	18.17	18.7727	19.1011	19.4039	19.6765	19.5767	20.1146	19.671	19.1443	20.598	20	20.0209	20.2334	19.845	21.0762	21.9597	21.4221	7.04244
		14.2415	14.6467	16.6618	18.0087	17.886	17.3126	18.5351	18.9951	20.1901	19.1684	20.3445	20.2315	19.4148	19.6841	19.9975	20.2419	19.9692	20.9738	20.6628	22.5369	20.1031	20.918
		18.6938	15.0854	18.4269	17.777	18.023	18.6939	17.9356	19.1614	20.2597	19.6765	19.5294	19.2656	20.6098	21.1516	19.8824	20.668	20.1236	20.931	18.7974	20.223	20.7662	22.6722
	12.4912	15.8024	17.646	18.082	18.17	20.1236	19.3763	18.7234	19.7662	18.6488	19.2175	19.398	19.0571	19.8835	20.8668	19.9438	21.4112	21.0803	21.4784	20.4004	22.8044	21.1705	19.8511	19.1286
14.4437	19.4623	18.3742	17.98	18.8288	19.8784	18.8891	19.6983	20.2968	20.2517	20.2281	19.352	19.1507	20.3232	20.0221	19.7666	20.4525	21.4792	20.5961	18.6683		25.2231	20.1351	20.1644	22.1106
17.5668	16.8064	17.4025	18.8991	18.1279	19.2353	19.6732	20.2531	19.2421	20.098	20.177	20.1313	18.927	20.5468	21.6952	21.1036	20.9391	20.4637	20.6319	24.7709	21.4803		20.3655	20.3009	22.4037
19.773	19.398	18.6453	19.494	18.6538	20.4977	20.4988	20.2491	20.049	20.0172	19.8784	21.1016	20.1504	20.774	20.3232	21.2765	21.4877	22.5874	20.6734	21.089	19.9468	21.3438	21.7207	23.8329	21.4415
19.533	19.0297	18.7702	20.0847	19.5294	19.0776	19.1533	18.4324	18.2739	19.2273	20.3892	20.3586	20.2483	20.5603	19.1818	21.0558	21.3266	21.3368	20.8716	24.2505	21.2908	20.4004	25.6617	19.6299	21.7348
17.7932	17.7491	18.8935	20.485	19.1961	19.4965	18.5837	18.789	19.4147	19.9436	19.8068	19.7135	21.5475	19.8616	19.7248	19.9717	19.7445	21.7527	19.3431	22.294	29.211	21.3582	21.9104	22.3973	20.9081
18.0936	19.6634	19.924	19.2699	19.5469	19.1783	19.0114	19.1027	19.9079	21.0562	20.1882	19.5051	20.1091	20.2242	21.1077	20.5144	20.0554	22.9132	21.8885	20.2531	21.6719	19.8571	24.6125	21.2007	20.0024
18.1876	18.6404	20.0526	20.7067	19.6232	20.2393	20.038	19.7026	19.7977	19.6699	20.5465	19.0032	20.3934	19.0253	21.0872	20.3178	20.3509	20.2785	18.7547	21.5611	20.43	20.9475	19.8937	20.5069	20.3686
18.8363	19.0882	18.943	19.4264	20.2066	20	21.0788	20.7528	19.1498	19.2638	20.5086	19.4625	19.3115	20.2164	18.7212	19.6765	18.9063	19.5526	19.4087	19.3524	20.3482	18.9481	19.7583	20.1275	19.7923
21.0282	17.447	19.1035	20.3103	19.6223	20.5228	20.6468	20.5465	19.8345	20.4286	19.4206	20.0369	19.3054	21.0691	20.3681	19.442	21.3306	19.9695	22.1556	19.4807	20.1117	22.3619	22.268	19.9561	21.5129	19.9963
19.7681	20.7957	19.8993	17.7783	20.098	19.8028	20.2319	18.8686	19.0938	20.2562	19.1303	18.9773	18.9618	18.6215	20.1275	19.6754	19.4274	19.5268	18.969	20.2879	20.9424	20.7076	20.0098	21.1936	22.6621	26.4202
8.89048	20.2177	19.8536	19.501	19.6612	20.1117	20.1556	19.5951	19.5463	19.3579	20.0626	20.5187	19.9058	19.1756	20.2072	20.4032	19.5957	20.3596	18.201	20.2313	19.9424	22.0933	19.8126	19.9345	22.8251	23.7861
22.2981	19.967	20.1432	20.2972	19.2244	19.5609	20.2504	20.1227	18.8642	19.5253	18.9747	20.1471	20.1287	19.6004	19.8276	20.8097	19.356	20.3202	20.3566	20.0512	21.649	19.0667	17.8896	20.7967	22.1457	19.7257
22.33	20.9474	20.9786	19.044	19.3156	20.3977	19.5114	19.4902	19.9498	18.8244	19.4284	20.0122	20.7097	19.157	19.0365	20.3107	19.6472	19.9278	20.1129	19.73	19.7369	20.358	20.4666	21.3763	21.2173	22.5514
22.985	19.8886	19.3746	20.3151	18.9032	19.3474	19.289	20.2281	20.5617	19.7594	19.9877	20.0369	20.2678	20.2262	19.0912	20.329	19.0123	20.3893	20.1561	18.7192	20.7765	21.4769	19.6634	28.4326	23.4026	21.3001
18.6437	19.9275	20.3117	19.6918	18.769	19.2078	19.6547	18.9651	20.0355	19.3951	20.2522	20.0747	20.0321	19.7832	20.5759	20.1711	20.3049	19.7203	20.7303	20.6946	20.7083	21.4433	19.6612	27.2198	21.4658	22.9453
	19.3747	21.6502	20.0752	19.5613	20.086	20.1266	18.9364	19.7889	19.4568	19.518	18.8007	20.0923	20.1488	20.1189	20.7672	22.7501	20.3265	19.7715	22.1053	21.8845	21.7443	21.903	21.6044	20.9935	21.2446
	19.6786	18.3913	19.2067	19.5181	20.3443	18.5654	19.6994	18.4146	19.3295	18.4823	20.2687	19.6395	20.326	20.3415	21.4236	20.1805	20.7802	19.2801	21.8536	21.6063	22.4627	22.7303	21.4466	21.0458	23.0625
	19.0204	20.2183	20.3415	18.681	19.5196	19.8745	19.5714	21.5662	19.4235	19.444	20.4003	20.3276	20.7577	20.3012	21.5025	20.5355	22.7556	20.4047	21.9146	20.2741	21.5464	21.1641	20.3669	20.3495	22.374
	22.1053	21.5979	21.123	19.5985	20.2478	19.9472	20.6417	22.1535	19.4693	19.9216	20.8659	20.6923	19.7111	20.2507	21.1782	19.3346	19.302	20.1257	21.9438	19.5651	19.2448	20.8064	22.289	20.6143	21.8586
	19.1916	23.8472	20.8111	20.0653	19.6753	21.0393	20.8542	19.6874	20.1836	20.0173	20.6251	20.1817	19.7081	19.9644	21.8237	19.6743	22.607	21.5421	20.9569	19.9408	20.8713	20.6113	21.005	24.2852	24.8912
	19.7062	18.7316	20.311	21.4375	20.0453	20.5534	18.6143	20.3361	21.0899	20.3484	20.4733	20.5628	19.7417	19.356	20.3779	20.9753	21.816	21.2864	16.9612	19.859	23.005	18.6744	20.6938	20.8964
		19.2524	21.2673	19.8149	20.5103	20.4383	18.962	21.802	19.1553	21.3717	20.4355	20.1287	20.093	20.4554	19.3254	21.9208	17.6408	20.3038	20.6104	21.1983	19.871	21.8178	22.0127	20.0544
		18.2053	20.1824	20.1876	19.6623	21.1216	17.4696	20.5155	18.957	19.9328	21.8433	21.31	20.3175	20.485	19.1001	18.931	19.3677	20.598	19.0605	18.9192	18.4163	19.6559	21.6499	20.9771
		24.4774	18.0073	20.1069	21.0544	17.8389	26.49	19.0552	20.6605	20.4258	20.2878	22.8389	20.8594	20.0731	17.7531	18.7262	20.8991	21.3208	19.0139	19.4699	19.122	21.01
			17.3779	19.4178	20.5567	19.0678	21.7507	19.8466	20.8095	20.2517	19.1623	20.804	19.61	19.3744	18.9797	17.8256	18.6346	19.1684	15.1317	20.0816	20.5867	21.9576
				19.1581	19.9743	18.5104	18.902	18.4982	19.5507	18.0583	19.7017	19.1176	17.3195	18.9714	19.3688	19.4039	18.8522	19.3931	20.4172	19.1552	22.6488
					16.134	17.2309	21.8299	19.281	18.6426	19.1414	18.4394	19.2319	19.2033	18.933	18.6835	19.6985	20.0936	18.6504
							21.99	20.8857		18.6609	17.0484	18.9255	18.3848	19.1278	7.39157	18.0774	17.5671
