# Supplementary material for: Quantitative measures of clock protein dynamics in the mouse suprachiasmatic nucleus extends the circadian time-keeping model
Source: EMBO J. 2025 Apr 17;44(13):3614–44. doi: 10.1038/s44318-025-00426-z (PMC12218236; doi:10.1038/s44318-025-00426-z)
Supplement: Supplementary file 5 — Source data Fig. 3 [file 44318_2025_426_MOESM5_ESM.zip › Figure 3/3D/Figure 3D.xlsx]

## Sheet: left SCN
										4.80155	-0.308745	8.42458	9.06492
							3.26093		3.83316	5.18065	7.27098	7.64809	7.56098	7.39652	7.40555	6.98555	11.7343	10.8682
						5.45255	3.79231	7.6727	-1.03174	5.47819	5.5289	4.67348	8.07036	7.88597	7.24931	0.0262474	8.69211	7.67306	7.14793
					6.17778	8.48607	10.0503	9.50166	8.27733	4.60438	7.74383	9.04679	6.24297	7.23325	7.1347	8.04715	8.79058	7.60791	6.26234	1.90466
				-6.86427	5.9494	5.22234	4.22251	7.42666	5.82975	8.04086	7.81847	6.53363	6.0079	5.6805	6.15273	6.40544	7.61063	3.64603	8.34961	3.18341
				-1.32462	4.54299	6.86996	5.34888	6.07773	4.9195	5.85107	8.36765	7.3643	7.46199	7.16763	5.51958	6.21051	6.11481	6.44125	7.76191	11.1974	4.4171
			4.30731	4.13269	5.81192	6.8105	5.26192	5.98307	6.25913	11.0242	8.87513	8.09047	8.44779	7.30504	5.53191	8.17496	6.80894	7.35588	5.53069	7.45425	5.51939
		8.47407		8.16175	7.2153	8.19568	6.66992	6.54955	6.53312	7.39404	6.34048	6.67857	5.91791	6.5808	6.7904	6.47942	8.25267	8.27024	6.25833	6.68143
	-5.64007	12.0414	3.81524	4.62686	6.80083	8.27129	6.26159	5.59236	7.19001	6.33498	6.22168	5.9976	7.0487	7.91625	6.78273	8.26724	9.09598	8.07929	6.22177	7.23232	4.14	7.78769
	7.30462	5.73204	4.03264	4.80032	7.35582	7.4368	6.54825	7.99605	6.42916	7.38538	6.19756	6.70357	8.80034	7.7466	6.02878	6.37869	6.87336	6.58498	6.75175	5.95891	4.68545	10.0147
			4.34035	6.75729	7.22799	7.40128	7.96832	7.24759	7.6587	8.75071	6.68479	7.21361	6.21531	6.53371	6.89961	5.75254	6.8636	6.95907	7.21542	7.66796	7.91656	6.8887
7.1981	10.2027		6.05369	5.45192	5.5623	9.92362	6.15684	6.1643	5.1342	7.6049	6.69459	7.4091	7.24103	7.15035	6.82792	6.68105	5.81572	7.78486	7.4928	8.63543	6.92642	6.42305	5.81272	4.57481
7.23332	5.90797	1.64848	2.02179	3.00272	6.44015	7.57501	7.11863	7.34674	6.92802	7.58386	7.13762	7.8125	6.55564	6.88785	6.64679	7.11236	6.72075	7.86533	6.28452	8.80182	9.91389	6.16088	7.06529	7.05297	1.27011
1.94941	6.47411	6.7133	8.04168	8.50716	5.49168	6.17274	8.56356	7.26136	6.66066	6.75524	7.26259	7.97665	5.974	5.92172	7.25935	6.91356	6.64231	7.45987	7.21222	8.21781	6.85508	7.50492	5.83995	5.16424
	8.55805	7.84376	7.20459	5.72633	3.81181	5.30567	6.96468	9.02458	7.97533	7.19888	6.83288	5.9775	6.23531	7.12723	7.58413	7.40121	6.34829	7.83442	6.77173	7.63847	7.28267	7.89547	6.78232	6.4151	6.99003
8.5835	7.27361	5.38049	4.62068	6.90442	6.8978	6.33019	7.91085	7.87466	5.93891	6.52498	6.57505	7.31141	8.00126	5.97587	6.88792	7.61007	8.05629	8.94817	6.51705	5.45006	8.77732	8.09171	7.46986	7.50271	12.9039
6.8568	9.00092	6.64414	7.10715	6.09919	7.70766	6.01422	6.82637	6.07507	6.66537	7.15453	6.10718	7.00593	7.76949	6.86258	7.26112	7.13954	8.22691	7.53536	7.72325	6.74232	7.83659	7.83952	8.44198	6.64584	3.15035
5.45356	9.13417	6.81548	4.46823	7.80449	7.33304	8.21194	7.61851	6.96923	8.98094	5.91777	6.99412	7.17105	6.17107	6.074	7.36871	7.43765	7.93772	8.28987	7.72379	8.34277	7.32138	7.10807	7.05432	7.37094	5.5119
6.71117	6.74156	4.70854	7.81715	7.95184	7.95955	8.03534	6.09391	6.65423	6.85028	7.41532	6.63097	6.84123	7.32963	7.79869	7.31295	8.18842	7.4641	7.05067	7.31161	7.01433	8.72041	7.70716	6.52063	10.2354	8.52377
4.65104	4.25197	7.12167	7.46063	7.00442	7.39085	7.58898	6.39983	7.14698	6.88785	7.05034	7.21408	7.86614	8.07044	6.83964	7.22756	7.23141	6.90037	6.7611	6.81262	8.4443	7.83346	9.35467	7.88789	9.49945	6.74059
2.514	4.76346	5.81175	6.66372	7.29672	7.12299	5.80837	8.12599	8.72047	7.60001	7.78056	7.17823	8.74845	5.7073	5.57286	6.39425	6.60917	7.96185	7.49667	8.28238	7.42775	8.23934	8.31243	7.04759	10.051	6.76686
5.86118	7.09061	5.58955	7.49644	5.56264	5.99208	6.55622	6.45456	6.91606	7.94495	7.18845	6.19986	6.96873	6.54078	7.83271	7.06845	7.83539	6.03041	6.90161	8.30829	7.26678	7.45236	8.83922	7.77636	7.49596	9.61579
-14.5426	8.42465	5.42119	7.21448	7.32574	7.66564	6.62245	7.06704	6.93606	7.45036	7.0957	6.29505	6.34289	8.16353	8.62562	8.74616	7.72944	7.3094	7.38411	6.39092	8.50301	10.6854	7.58993	5.86199	7.48804	9.40726
3.49394	7.15989	4.26487	7.70482	6.05708	7.99936	7.55101	8.4277	6.78593	8.21315	6.53716	6.8162	6.60347	7.23305	7.0349	6.63736	7.7456	6.47466	7.28363	6.07677	8.86336	8.33998	7.76394	7.69673	8.40072	8.01309
8.12529	6.59137	7.557	7.02797	7.12851	8.96669	7.52223	6.2221	7.15848	8.49894	8.03304	7.35691	7.33317	6.57212	6.80041	7.60085	7.07597	7.38342	7.25393	8.25132	6.5607	7.33178	7.87502	6.63568	8.23621	7.61802
7.49273	5.20948	6.3006	4.81361	6.81277	6.70907	7.82862	7.04297	8.04464	8.59408	6.20494	7.73134	8.14648	6.59448	6.88224	7.5898	7.36968	7.72232	7.14751	8.2108	8.52411	8.15133	8.11617	7.06361	7.99567	9.90301
5.74078	5.76309	5.64852	6.4767	5.58637	6.65203	7.34573	7.73072	6.40178	7.36917	6.35626	6.89704	7.04779	7.26403	7.71467	7.21707	7.00499	8.54835	7.48727	7.17769	7.30577	7.9159	7.09861	7.94689	6.99957	9.33879
5.95823	6.99116	6.45733	7.23149	7.43509	5.6272	7.1275	7.20122	6.26863	6.84797	7.46556	6.16096	6.02969	7.85231	7.6131	8.1173	7.63486	6.2317	6.92015	7.54574	6.27293	7.81091	7.98527	7.51596	8.35112	7.27595
4.45463	7.32539	7.40104	6.39579	6.92619	7.47614	6.65299	6.48589	5.90548	6.34862	6.74707	8.02774	6.28591	7.35112	7.13874	7.93775	7.03653	8.24575	7.3642	8.21084	7.58329	7.80828	7.81065	9.56215	8.63554	8.02844
7.45152	4.68977	5.38923	4.41558	6.96809	6.90472	9.09025	7.53796	7.42462	7.05791	6.60883	6.97348	6.82245	7.55153	7.50772	6.84309	5.79283	6.59727	8.12483	8.01795	7.84637	7.77665	8.32822	6.93154	9.04332	8.31916
	6.90209	6.42675	6.71794	6.18726	7.45639	6.60906	7.21636	7.46668	6.85152	8.08195	5.95989	7.45588	6.67882	7.15925	8.04433	6.59138	7.22715	7.20812	8.36905	7.75003	7.55892	8.63979	6.03574	7.02265	9.51923
	4.39576	6.96038	7.52553	8.67265	8.4632	6.27936	7.12764	6.85504	7.59338	6.99915	6.22223	8.85613	7.06419	8.92439	8.11472	7.59794	6.5172	7.13978	5.51964	7.02705	7.99627	11.1266	9.18425	7.22869
	-12.9867	5.59399	4.03679	6.50702	9.3773	6.05204	7.66102	8.35628	7.11003	6.58519	6.01179	6.27092	7.42704	7.74362	7.75101	7.87259	7.15648	7.15981	5.90428	7.65627	8.42544	8.53788	9.04473	7.48245
		7.54075	5.43617	7.42684	5.4646	7.76961	7.59528	6.83789	4.55192	6.52433	6.94152	8.24685	8.81051	5.45896	7.22741	7.07795	6.94419	4.36993	6.63292	9.65866	7.46834	7.82101	6.57886
				6.37627	5.8597	4.71488	7.41912	7.18128	8.35304	6.48656	8.27681	9.55387	7.68228	5.9927	6.96545	7.42464	6.90679	6.74114	7.25649	7.51126	8.13548	7.57306	7.95654
				6.28268	3.95603	6.19684	7.46524	8.67501	6.31218	8.36342	6.37105	5.58063	8.03082	5.94783	5.90706	7.35579	5.16033	5.18778	5.70973	6.65016	3.6794	5.40532
					7.96528	6.5059	6.49098	7.68482	4.763	6.31855	5.3662	6.01788	7.63464	5.41983	6.13724	6.7881	6.29882	8.00631	2.89629	6.6314	9.02215	4.71547
						8.87166	7.29115	3.73321		10.1902	8.50598	1.11873	4.98603	8.28683	5.55072	8.40308	6.8199	7.67713	10.5279	7.85615
								4.84778	5.12997	3.9112	7.07759		11.3573	6.79233	7.67034	7.47499	3.34336	8.21325	6.73746	5.92229
											4.0044		9.68291		6.71325	6.69072	6.50909	7.433

## Sheet: right SCN
											5.12274		5.09222	8.08578
								6.0804	7.30598	7.3642	4.94387	4.03043	7.54217	7.0446
							3.77538	5.97929		8.98122	6.04293	6.78645	5.79937	7.09537	9.08458			6.01727
					10.5691	9.06233	7.16947	6.67344	9.54603	6.99547	7.86942	7.25743	9.37251	10.0948	6.77151				-1.66187
			2.56874	5.22389	1.50175	7.05235	6.82941	6.52971	9.88162	5.75649	7.07005	4.68002	8.76333	3.16165	5.39529	5.86157			9.59346	14.383
		1.85119	7.83558		6.31344	8.81203	7.85735	7.6388	6.38248	6.25225	7.12321	6.92754	7.23112	6.58147	6.81333	7.70705					7.12136
			6.34293	7.83884	5.69033	5.45846	7.09669	7.96597	5.81749	6.0842	8.04902	6.55304	5.11915	9.39304	6.04526	8.79774	8.40865	6.45878	3.01287	1.71407
		6.83343	7.27445	6.1135	6.41362	6.67794	7.21029	6.82901	7.19732	6.28771	6.19179	9.21453	9.27505	7.41771	6.35313	6.07773	5.79265			5.94789	4.73849
		8.11018	8.93946	7.03755	9.14682	7.51078	6.79029	6.46305	8.01413	6.81006	6.09658	7.42901	7.95639	6.71081	7.08464	9.62558	6.99871	5.89095	8.23651	4.55066	4.92615
		8.95178	6.92229	6.46782	4.91746	6.98491	7.63985	8.16566	8.16886	8.24852	6.13841	7.45542	5.86957	7.71293	6.27338	7.50704	6.18148	6.56748	6.78378	6.5138	5.46994	4.94185
	10.028	8.05341	7.82185	2.94633		11.1103	7.70566	6.92952	9.13237	9.25499	7.68711	7.23021	6.93604	8.3237	4.38371	6.58644	5.53677	6.55145	6.38057	6.82875	9.22939	7.69604
		6.82467	5.94332	6.84997	6.98222	8.60213	5.13092	6.16901	8.78611	7.9985	7.12481	9.1933	7.5447	7.76402	6.77013	6.68017	7.12911	6.66904	7.11965	6.99702	1.11352	8.46812	4.9339	3.44306
		7.63262	7.34251	10.8487	6.16466	6.75828	10.249	7.73677	6.5619	9.08151	7.97959	8.76208	8.15978	8.28356	7.6209	7.92476	5.4839	6.7686	8.26203	6.9894	5.6994	6.6424	4.86866	3.00933
	9.25997	6.34695	8.91871	7.59804	7.96346	7.01365	7.93095	7.05525	7.51822	7.08814	6.97013	7.00974	6.39183	7.38853	7.83638	7.21735	8.40567	6.93152	7.06505	8.13372	7.28676	5.97873	6.43831	4.71949
	7.45486	6.80787	6.31127	6.7681	6.79371	8.35075	6.88325	7.10281	7.56644	8.14412	8.05606	6.71816	7.35148	6.63794	7.30739	6.97629	7.87842	7.6411	7.26307	7.78544	5.81287	7.79947	8.32631	6.31729
	8.2798	7.82007	7.89604	8.51766	7.74149	8.83881	8.91771	7.60909	7.96057	8.38131	7.73808	7.11797	7.27392	7.43138	8.24478	8.78041	6.80582	5.35092	7.92684	7.30626	5.4103	9.20897	6.85242	7.34787
2.84973	8.52334	7.71493	7.73643	7.4623	7.68694	7.69815	8.29805	7.32397	7.1217	9.00377	6.5702	8.34156	8.22336	7.59314	7.61494	7.69821	7.44805	5.61122	6.84644	7.20358	6.6048	6.15248	7.07451	9.13724	7.33507
	7.54053	6.52371	5.7373	8.18461	7.26609	7.439	7.66778	7.71899	6.74859	7.70368	8.09649	6.84006	7.33026	8.0381	7.85328	7.6991	6.84985	7.48774	6.95797	7.27464	7.37254	8.77851	6.15384	6.63329
	8.73878	8.16401	7.93688	7.56487	8.54046	6.90698	8.27589	7.43183	5.77797	8.05242	7.88538	7.62133	7.53936	6.98005	7.01081	8.51554	8.20754	7.58319	7.93961	7.22482	7.23391	6.23053	6.12046	9.21977	6.02053
6.57058	8.26283	8.97106	7.88829	8.73559	7.00572	8.63859	8.39399	7.75094	6.26059	6.8091	7.91323	7.98849	7.17115	7.90221	7.8826	8.03841	7.94075	7.82743	6.44021	6.45351	6.12297	6.8111	8.0154	7.01091	6.82846
	8.74889	8.78949	7.81135	9.03288	8.14646	7.19546	8.19956	7.7033	8.06333	6.62617	8.85939	7.07258	6.83224	6.30411	8.40596	7.47562	7.69387	7.71464	7.78592	8.24394	7.00757	7.15763	6.22939	6.6157	4.25115
	8.956	7.76108	6.25571	8.74693	7.92266	7.05025	7.45978	7.74379	8.15605	7.11452	7.73692	8.04361	6.6754	7.60315	7.22208	8.19496	7.14462	7.62382	7.28104	7.21408	7.47531	8.14474	6.52485	6.95121	0.941825
4.14336	6.93937	7.47072	6.39481	7.38759	7.00722	7.27738	7.855	7.12298	7.26391	8.14874	8.13053	7.88575	7.34754	8.72796	7.89676	7.76861	7.64626	7.04911	7.31182	7.65742	7.7922	7.80067	6.29366	6.04483	5.21414
7.4129	8.87953	8.08192	8.80124	8.00489	9.06786	8.16324	8.89897	8.83295	7.20898	7.56099	8.01226	7.19289	7.04748	7.61151	6.21282	8.00316	7.74872	7.405	8.03257	7.42245	7.90027	7.93064	5.92678	5.60562	11.2686
10.0281	8.19741	7.96916	9.697	6.46275	8.26806	9.09408	8.07379	7.55691	5.84539	7.47401	7.72414	7.35563	6.71964	8.16804	8.25173	7.86107	6.92976	6.63804	5.9739	7.235	7.69756	7.09761	7.3023	7.62816	7.361
	8.95829	7.88517	7.69033	7.32935	7.76427	8.02979	7.97141	4.20887	6.18752	7.3611	7.58002	7.6921	5.83037	7.71192	6.93298	7.0863	8.60642	7.45645	7.38596	7.51501	6.91443	6.73466	6.07709	6.99918	6.76668
	6.96618	8.5012	3.76069	8.01317	8.19335	6.96183	8.04119	7.79234	7.22238	7.88557	6.06002	7.84913	6.85857	7.79081	7.63305	7.89034	7.65176	7.94526	7.42174	8.03063	9.2963	7.61667	6.33335	9.11615
7.44993	8.58939	8.89434	8.79399	6.05474	8.22522	6.53932	8.81817	9.33485	7.48965	6.62419	7.6466	7.15167	8.03858	7.45182	7.79679	8.22894	7.61931	7.8541	7.25501	9.21676	6.87334	8.59032	9.03076
8.39884	7.3293	7.1375	7.62158	7.04834	8.3922	7.82993	7.44723	8.95685	7.03237	8.48313	8.42613	7.36438	8.05071	7.93243	7.60153	7.46668	8.39506	7.83251	7.78224	8.73859	9.15795	6.10695	5.3654
4.46178	8.06908	7.23369	7.46757	6.05002	7.84553	6.60357	7.60006	7.61149	7.9408	8.06018	8.37609	8.1045	8.24108	7.73099	7.58463	6.23159	8.94622	7.37174	6.46496	8.17911	7.23272	4.74452	6.31004		1.42969
	8.45527	8.05773	8.27896	7.81623	8.52574	6.69354	8.41603	8.93382	7.97099	6.76156	7.76447	7.95397	8.31518	6.12354	7.51501	7.86902	8.01915	8.20529	7.67001	8.36987	5.72665	7.26554	6.66214	3.25393
11.4044	9.77719	8.23729	7.90567	7.67475	9.42915	6.48117	8.63347	9.27961	9.31386	7.33821	8.14361	7.17732	8.21858	8.64865	7.94237	7.72374	8.18429	7.92095	8.11157	8.47397	6.90372	7.24789	6.43371	5.73175
	8.73279	7.70903	9.34969	7.5621	6.86735	8.70081	7.51022	8.33525	6.95992	7.65064	6.77001	6.22005	7.16308	8.5845	7.73462	6.72164	7.3312	8.44805	8.71349	7.09167	6.84531	6.90526	7.71834	6.5611
	7.67011	7.14431	8.79325	8.51326	7.70138	8.57111	7.89446	7.31258	7.19982	7.48994	7.55909	7.36101	8.89804	7.7769	5.27143	7.33135	7.34962	8.69484	8.71389	7.4225	8.09461	6.88333	7.95287
	8.06484	7.70608	6.83254	5.80437	7.6055	6.14959	6.15581	6.80887	8.48504	8.24014	5.29044	3.88379	8.14944	8.02885	6.97852	9.18084	9.02849	8.19331	5.92873	7.49977	5.50384	6.57608	7.31313
		7.29641	6.58359	7.95342	6.12011	7.0937	8.09256	7.11201	7.66946	7.06783	6.35354	7.28396	8.06226	7.19208	6.71823	8.43007	7.87933	6.45833	6.99011	7.84086	8.93174	6.05901	5.83198
		7.73851	9.05948	7.04372	7.1208	8.20111	7.16671	7.48157	7.4997	7.70314	7.14128	6.82357	6.91791	6.86999	6.971	7.72015	7.56703	8.25901	7.09637	7.42259	7.69335	6.2446
				8.07581	8.96706	6.95627	6.29249	7.06733	6.29678	7.68377	7.23786	8.28347	6.11725	7.112	8.13012	7.05357	7.45542	7.90017	6.74892	7.89252	5.61258
						7.04244	7.07673	9.19735	6.75358	8.58736	6.79706	7.84071	9.0389	8.60858	5.91482	6.20979	7.85708	6.50227	7.30655	6.20129
							6.74889	5.81203	6.05876	7.90136	8.3467	6.24324	5.87204	8.94444	6.79564		7.58125	3.84264
										6.09937	2.48705	7.93692	6.62936	6.59597		-2.59302
