# Supplementary material for: Quantitative measures of clock protein dynamics in the mouse suprachiasmatic nucleus extends the circadian time-keeping model
Source: EMBO J. 2025 Apr 17;44(13):3614–44. doi: 10.1038/s44318-025-00426-z (PMC12218236; doi:10.1038/s44318-025-00426-z)
Supplement: Supplementary file 5 — Source data Fig. 3 [file 44318_2025_426_MOESM5_ESM.zip › Figure 3/3A/Figure 3A.xlsx]

## Sheet: PC-KI
Time (days)	PER2 cell 1	CRY1 cell 1	PER2 cell 2	CRY1 cell 2	PER2 cell 3	CRY1 cell 3
0	85	416	99.0325	434.774	131.73	433.538
0.0208333	97.1425	390.629	123.63	419.29	158.655	404.462
0.0416667	97.1425	391.314	155.887	410	151.923	401.23
0.0625	108.573	397.143	167.58	411.355	175	415.538
0.0833333	124.285	389.257	180.08	402.065	165.385	386.923
0.104167	106.427	390.629	188.145	420.839	200.963	378.154
0.125	132.143	389.943	237.338	395.677	208.655	374
0.145833	160.715	393.029	252.662	391.806	192.308	380
0.166667	165.715	377.6	273.63	397.032	204.808	388.77
0.1875	167.143	383.771	282.5	392.581	226.923	374.923
0.208333	155	396.8	313.548	394.71	229.808	380.462
0.229167	126.427	381.714	309.515	391.613	250.963	373.077
0.25	117.858	383.086	295	398	230.77	387.385
0.270833	148.572	386.857	306.29	399.355	228.845	383.692
0.291667	150	387.2	309.113	397.806	213.463	374.462
0.3125	137.857	396.114	285.725	396.258	225.963	379.538
0.333333	112.858	389.943	285.725	398.581	225.963	389.692
0.354167	112.142	383.771	245	398	223.077	390.154
0.375	96.4275	382.743	238.548	401.29	194.23	386
0.395833	96.4275	384.114	238.548	407.677	185.577	378.154
0.416667	72.8575	391.657	202.662	397.419	161.537	385.538
0.4375	55.715	396.457	212.743	397.613	170.192	380.923
0.458333	76.4275	398.514	185.322	401.677	142.308	380.462
0.479167	75.715	392.686	178.87	408.258	133.655	374.462
0.5	52.8575	390.286	148.225	404.581	110.578	373.077
0.520833	47.8575	391.314	131.29	404.581	115.385	360.154
0.541667	42.1425	391.657	111.532	402.645	76.9225	367.077
0.5625	35.715	390.286	104.275	395.677	105.77	351.385
0.583333	33.5725	388.229	95.8075	393.935	77.885	342.615
0.604167	28.5725	382.4	67.985	402.645	99.0375	352.77
0.625	20	392.686	72.015	399.161	53.845	358.77
0.645833	34.285	382.743	68.3875	399.355	63.4625	349.538
0.666667	12.1425	374.514	49.435	393.355	51.9225	354.615
0.6875	18.5725	377.943	33.71	391.032	54.8075	346.77
0.708333	10.715	370.4	38.5475	382.323	29.8075	343.077
0.729167	13.5725	373.143	29.275	380.774	25.9625	326
0.75	14.285	370.743	35.725	374	27.885	326.462
0.770833	22.8575	366.971	32.5	375.935	39.4225	327.385
0.791667	23.5725	362.171	35.3225	376.129	32.6925	322.77
0.8125	40.715	355.657	41.775	370.71	32.6925	316.77
0.833333	42.8575	347.086	45.8075	364.71	50.9625	313.538
0.854167	44.285	348.457	50.645	371.097	52.885	312.154
0.875	58.5725	350.171	54.275	360.258	62.5	314.923
0.895833	65	352.914	74.8375	364.129	62.5	308
0.916667	106.427	348.114	69.1925	364.323	63.4625	310.308
0.9375	109.285	330.971	72.015	361.226	78.845	301.077
0.958333	116.427	345.029	82.9025	360.452	102.885	312.154
0.979167	120.715	337.829	90.9675	355.419	94.23	299.692
1	130	346.4	107.097	354.645	117.308	302.462
1.02083	147.857	350.171	109.515	353.677	150.963	307.077
1.04167	175	351.543	126.453	357.548	152.885	310.308
1.0625	175	348.457	141.37	352.129	183.655	300.615
1.08333	184.285	349.829	137.338	355.032	197.115	302.923
1.10417	170	353.943	155.485	358.323	204.808	305.23
1.125	211.428	350.857	178.87	360.065	210.577	316.77
1.14583	222.143	354.629	188.145	351.548	234.615	323.23
1.16667	234.285	359.429	203.468	350	260.577	310.308
1.1875	262.858	360.457	235.725	356.968	249.037	306.615
1.20833	237.143	369.029	239.355	350.194	289.423	317.692
1.22917	275	365.6	257.902	360.258	315.385	314.923
1.25	224.285	371.086	265.565	366.645	290.385	331.077
1.27083	235	372.457	255.08	363.548	282.692	323.23
1.29167	237.143	375.2	227.662	365.29	282.692	333.385
1.3125	200.715	371.086	241.37	368.774	309.615	338.923
1.33333	232.857	385.829	231.692	368.581	321.155	338.923
1.35417	207.857	376.914	208.308	378.258	295.192	344
1.375	208.572	382.057	207.903	370.323	269.23	347.23
1.39583	171.428	387.886	177.257	381.548	250	351.846
1.41667	171.428	382.4	176.855	385.419	238.463	366.154
1.4375	147.143	396.8	156.692	387.548	212.5	362.462
1.45833	143.572	384.114	144.597	382.903	175.963	362
1.47917	129.285	392.343	128.065	389.484	177.885	365.23
1.5	108.573	394.743	128.468	391.032	136.537	370.308
1.52083	85.715	399.2	111.13	387.548	128.845	373.538
1.54167	90.715	400.571	94.5975	387.161	117.308	363.385
1.5625	65	398.857	80.485	395.484	115.385	371.692
1.58333	37.8575	397.486	61.13	392	84.615	361.077
1.60417	55	387.543	55.08	386	79.8075	358.308
1.625	38.5725	395.429	60.3225	387.548	69.23	366.615
1.64583	50.715	392.343	40.565	385.032	70.1925	362
1.66667	33.5725	393.371	51.855	393.355	63.4625	370.308
1.6875	36.4275	390.629	39.355	384.258	56.73	374
1.70833	38.5725	397.143	38.9525	377.484	54.8075	372.154
1.72917	34.285	388.914	44.1925	378.452	68.27	380.462
1.75	47.8575	380	37.7425	373.226	73.0775	372.154
1.77083	35	377.257	30.8875	370.71	81.73	386.462
1.79167	35.715	380.343	40.565	374	78.845	369.385
1.8125	53.5725	375.886	49.8375	371.097	82.6925	366.154
1.83333	62.8575	378.286	41.775	362.387	85.5775	354.154
1.85417	76.4275	365.6	63.145	358.903	105.77	352.308
1.875	97.1425	364.229	72.8225	362	118.27	351.385
1.89583	104.285	360.457	83.71	356.774	140.385	346.77
1.91667	102.142	365.257	97.42	360.065	148.077	340.77
1.9375	121.427	349.143	94.5975	356.387	189.423	341.23
1.95833	132.857	353.6	103.87	355.613	200.963	337.538
1.97917	154.285	353.6	110.725	352.903	211.537	344
2	165	352.914	136.532	353.097	236.537	339.385
2.02083	182.143	349.143	158.308	356.194	257.692	344
2.04167	187.857	346.743	170	349.419	283.655	344.923
2.0625	199.285	349.486	189.355	356.581	315.385	352.308
2.08333	230	356.686	198.225	348.839	333.655	354.154
2.10417	263.572	358.4	247.42	342.839	369.23	350.462
2.125	265.715	355.657	247.015	348.452	369.23	359.692
2.14583	267.142	358.057	280.485	345.742	392.308	350
2.16667	303.572	369.029	301.048	350.774	409.615	352.77
2.1875	287.142	381.714	321.21	351.161	452.885	359.692
2.20833	300	374.514	328.87	346.323	423.077	362.923
2.22917	297.858	386.857	323.63	350	426.923	365.23
2.25	290	398.514	333.71	355.032	409.615	362.923
2.27083	278.572	383.771	341.37	352.129	412.5	375.385
2.29167	252.857	396.457	335.322	359.677	379.808	369.846
2.3125	247.143	400.229	322.015	363.355	350	382.308
2.33333	213.572	413.6	297.42	359.097	371.155	377.23
2.35417	218.572	412.571	296.21	363.548	307.692	387.385
2.375	177.143	408.8	275.243	370.129	286.538	385.077
2.39583	172.143	410.857	243.79	369.161	264.423	389.692
2.41667	168.572	411.543	239.757	368.387	232.692	378.615
2.4375	152.143	416	209.113	368.968	223.077	383.23
2.45833	116.427	417.371	199.032	376.71	209.615	385.538
2.47917	131.428	420.8	150.243	376.129	190.385	388.77
2.5	129.285	431.429	147.822	378.258	174.037	387.385
2.52083	112.142	425.257	134.92	379.419	174.037	388.308
2.54167	109.285	423.2	113.547	379.226	175	390.154
2.5625	78.5725	427.314	106.692	384.258	138.463	387.846
2.58333	80.715	409.486	83.3075	379.806	140.385	387.385
2.60417	72.1425	417.371	76.855	383.871	131.73	384.154
2.625	60.715	412.229	63.9525	375.742	106.73	374.923
2.64583	65.715	411.543	58.71	379.806	109.615	365.23
2.66667	77.8575	411.543	65.565	372.065	85.5775	369.846
2.6875	80	409.829	52.2575	371.097	87.5	365.692
2.70833	70.715	407.429	47.42	367.032	105.77	360.615
2.72917	54.285	401.6	67.58	368.581	74.0375	362
2.75	61.4275	404	51.4525	364.323	86.5375	357.846
2.77083	67.8575	405.714	70	361.226	100.963	365.23
2.79167	71.4275	394.057	61.13	362	107.692	344.462
2.8125	71.4275	395.429	78.87	360.065	99.0375	357.385
2.83333	100.715	382.743	78.87	355.226	108.655	343.538
2.85417	98.5725	380.343	84.1125	353.097	107.692	342.615
2.875	115.715	376.229	98.225	358.903	120.192	327.846
2.89583	130.715	373.143	112.743	350	134.615	353.23
2.91667	157.857	363.886	128.468	355.613	143.27	336.615
2.9375	175.715	375.543	134.113	351.355	195.192	329.692
2.95833	182.143	380.343	143.79	346.903	200.963	342.615
2.97917	239.285	373.829	179.275	348.065	237.5	333.385
3	227.143	367.657	192.178	358.129	266.345	343.538
3.02083	247.143	365.6	219.597	351.935	270.192	348.615
3.04167	258.572	368.343	232.5	349.226	310.577	350.923
3.0625	276.428	377.257	233.71	344.968	295.192	346.77
3.08333	276.428	371.086	255.887	341.29	300.962	345.846
3.10417	292.142	380.686	282.5	345.935	333.655	350.923
3.125	297.858	374.514	293.387	336.839	332.692	350.923
3.14583	313.572	373.486	307.902	346.516	341.345	344.923
3.16667	321.428	383.086	347.42	348.645	375.962	347.692
3.1875	306.428	380.686	346.21	343.226	367.308	362
3.20833	324.285	392.343	368.79	349.226	341.345	360.154
3.22917	285	391.314	352.663	346.516	339.423	367.077
3.25	290	390.629	347.822	348.645	355.77	380
3.27083	252.857	386.171	356.29	348.839	320.192	368.923
3.29167	253.572	389.257	345	356	313.462	390.154
3.3125	235	394.057	321.21	362.387	287.5	375.846
3.33333	215	404	322.822	359.484	260.577	383.692
3.35417	215.715	405.714	311.935	364.71	276.923	380
3.375	207.857	407.771	280.485	370.129	251.923	395.692
3.39583	172.857	404	257.098	369.548	238.463	392.923
3.41667	160.715	408.457	231.692	377.484	225.963	390.154
3.4375	144.285	405.029	217.178	374.774	217.308	395.23
3.45833	139.285	400.229	184.515	372.258	193.27	396.154
3.47917	110	393.029	177.257	373.226	180.77	388.77
3.5	125	402.629	155.08	375.935	159.615	390.154
3.52083	100	403.314	145.808	371.677	124.037	384.615
3.54167	87.1425	400.571	126.453	370.323	125.963	390.615
3.5625	82.1425	396.457	101.453	369.355	106.73	391.538
3.58333	65.715	392.343	90.1625	372.839	101.922	387.385
3.60417	67.8575	392.686	90.565	369.161	106.73	391.538
3.625	75	396.457	75.645	366.839	91.345	367.538
3.64583	72.1425	394.4	84.92	363.935	81.73	380.462
3.66667	62.8575	389.943	69.1925	362.774	91.345	386.462
3.6875	69.285	389.6	83.71	356.194	95.1925	386.462
3.70833	74.285	393.371	89.7575	370.129	97.115	372.615
3.72917	90.715	383.771	76.0475	371.484	81.73	373.538
3.75	97.1425	387.543	83.3075	366.839	98.0775	361.077
3.77083	97.8575	396.8	74.8375	358.129	123.078	364.77
3.79167	121.427	385.829	95	358.323	109.615	364.308
3.8125	127.142	385.143	103.468	356.387	135.577	358.308
3.83333	159.285	381.029	117.985	358.129	168.27	359.692
3.85417	164.285	377.6	117.985	360.065	177.885	354.154
3.875	192.143	375.886	119.597	353.29	183.655	352.77
3.89583	209.285	374.514	136.935	342.645	212.5	350
3.91667	213.572	365.943	148.225	347.29	239.423	348.154
3.9375	230.715	370.057	148.63	349.613	270.192	347.692
3.95833	279.285	358.057	177.257	344	269.23	341.692
3.97917	279.285	361.486	195.403	342.258	317.308	340.77
4	275	358.4	187.743	344.968	295.192	344.923
4.02083	282.858	359.771	215.968	340.71	334.615	343.077
4.04167	307.858	358.4	231.692	343.419	308.655	356.462
4.0625	295	371.429	268.387	342.258	336.538	348.154
4.08333	299.285	372.457	295.808	350.968	354.808	346.77
4.10417	302.858	382.4	283.71	339.161	386.538	352.77
4.125	286.428	377.943	278.065	342.065	348.077	345.385
4.14583	265	381.371	305.887	346.129	309.615	352.308
4.16667	288.572	387.886	286.13	345.548	350	366.154
4.1875	281.428	390.971	308.308	349.613	368.27	353.692
4.20833	277.142	398.514	311.935	347.677	326.923	356.923
4.22917	255.715	409.143	299.033	349.613	340.385	363.846
4.25	235	411.2	295.808	362.194	307.692	359.23
4.27083	224.285	397.143	263.952	352.516	321.155	371.23
4.29167	204.285	394.057	259.92	347.871	260.577	370.308
4.3125	215.715	399.886	241.37	357.161	271.155	371.692
4.33333	177.857	401.943	211.13	358.71	224.037	367.077
4.35417	181.428	395.086	211.935	362.387	233.655	370.308
4.375	166.428	400.571	181.29	362.774	207.692	370.77
4.39583	165.715	399.543	167.58	361.419	174.037	366.154
4.41667	141.428	397.486	177.662	373.806	160.577	364.77
4.4375	113.573	397.829	143.387	367.613	165.385	360.615
4.45833	80.715	395.771	127.662	365.097	162.5	362.923
4.47917	100.715	399.886	119.192	373.806	133.655	357.385
4.5	98.5725	399.2	113.547	367.806	130.77	363.846
4.52083	114.285	393.029	108.308	372.839	143.27	348.615
4.54167	80	387.2	92.58	369.742	95.1925	346.77
4.5625	97.8575	386.857	93.3875	361.419	108.655	346.77
4.58333	80.715	396.8	73.63	360.258	94.23	350
4.60417	62.1425	389.6	76.0475	359.677	100	348.615
4.625	75.715	381.029	77.2575	357.161	101.922	343.538
4.64583	77.8575	393.029	72.8225	360.065	110.578	349.538
4.66667	83.5725	381.714	67.58	364.129	82.6925	342.154
4.6875	95.715	384.8	71.6125	356.968	118.27	341.23
4.70833	105.715	387.2	63.9525	351.935	114.422	344
4.72917	127.858	376.571	67.1775	352.323	115.385	352.77
4.75	176.428	379.657	60.725	347.677	126.922	345.846
4.77083	156.428	382.743	85.725	346.129	114.422	340.308
4.79167	177.857	377.943	92.985	350.194	150	341.692
4.8125	207.143	381.371	96.6125	350.581	163.463	338.462
4.83333	235	380.686	116.775	340.903	179.808	337.077
4.85417	234.285	380.686	116.37	344	194.23	332
4.875	249.285	363.543	136.935	349.806	210.577	337.077
4.89583	264.285	371.771	149.435	350.194	249.037	336.615
4.91667	257.142	375.886	158.71	340.323	262.5	339.385
4.9375	313.572	391.314	187.338	338.774	233.655	331.538
4.95833	277.858	374.514	184.113	341.677	283.655	338.923
4.97917	286.428	374.171	222.822	341.484	324.038	329.23
5	297.858	373.486	243.387	344.774	371.155	349.538
5.02083	256.428	362.857	249.838	345.548	405.77	337.538
5.04167	279.285	372.457	271.613	342.839	388.462	343.077
5.0625	295	366.629	305.08	342.258	401.923	332.462
5.08333	284.285	384.457	313.952	341.484	421.155	345.846
5.10417	316.428	386.857	318.387	347.484	417.308	339.846
5.125	275.715	382.057	362.743	342.452	416.345	334.77
5.14583	312.142	385.829	361.13	345.742	430.77	344
5.16667	275	393.714	366.775	344.194	446.155	349.077
5.1875	247.857	390.971	349.033	345.548	420.192	346.308
5.20833	241.428	390.286	343.79	350	423.077	357.385
5.22917	231.428	384.8	322.42	350.581	364.423	349.538
5.25	208.572	388.229	300.243	350.968	366.345	349.077
5.27083	207.143	378.629	293.79	354.645	358.655	350.462
5.29167	233.572	393.371	287.337	360.645	373.077	359.692
5.3125	197.857	395.429	258.308	362.581	336.538	356
5.33333	187.857	405.371	251.855	363.935	316.345	360.615
5.35417	195.715	411.543	225.645	365.871	272.115	374.462
5.375	155	396.8	190.968	367.032	272.115	368.923
5.39583	150	397.829	203.065	373.419	257.692	360.615
5.41667	154.285	400.229	159.515	361.613	243.27	364.308
5.4375	139.285	415.657	161.935	365.677	246.155	358.77
5.45833	142.857	408.114	158.71	369.355	209.615	363.385
5.47917	132.857	396.8	134.515	372.258	248.077	365.692
5.5	106.427	404.686	135.322	368.387	225	356.462
5.52083	119.285	406.4	108.308	368	221.155	362.923
5.54167	90.715	386.171	114.757	359.871	182.692	364.77
5.5625	105.715	401.943	105.485	362.581	182.692	355.077
5.58333	185.715	399.543	88.9525	364.129	173.077	356
5.60417	98.5725	377.6	94.5975	370.129	162.5	349.538
5.625	130.715	394.743	83.3075	357.355	143.27	352.77
5.64583	116.427	389.943	69.5975	360.258	150.963	351.385
5.66667	104.285	385.486	80.8875	355.419	152.885	344.462
5.6875	126.427	374.171	78.4675	355.419	137.5	347.692
5.70833	114.285	387.543	95.4025	354.258	146.155	344.462
5.72917	154.285	380.343	104.275	355.613	146.155	344.923
5.75	182.857	401.943	91.37	351.161	187.5	341.23
5.77083	179.285	379.657	111.935	351.935	190.385	334.308
5.79167	212.143	372.457	113.547	349.613	174.037	343.538
5.8125	215	376.229	101.855	348.452	199.037	338.462
5.83333	232.143	369.714	134.515	345.742	206.73	340.308
5.85417	225	372.457	142.985	351.548	257.692	346.77
5.875	248.572	377.6	162.338	344.581	256.73	347.692
5.89583	259.285	369.029	173.63	347.097	249.037	334.77
5.91667	264.285	361.829	200.645	337.613	307.692	339.385
5.9375	276.428	371.086	211.532	349.613	299.038	354.615
5.95833	265.715	372.8	233.71	334.129	302.885	332.462
5.97917	285.715	364.914	257.098	338	369.23	349.077
6	300	358.057	261.533	339.548	348.077	350
6.02083	309.285	372.457	306.29	342.065	363.462	342.615
6.04167	329.285	371.086	296.613	341.677	367.308	348.154
6.0625	302.142	378.971	339.757	344.194	394.23	339.385
6.08333	327.858	379.657	340.967	343.806	375.962	344.462
6.10417	299.285	385.486	374.435	344.194	419.23	349.538
6.125	278.572	388.571	390.967	347.871	392.308	356.923
6.14583	316.428	391.657	374.435	346.129	382.692	351.385
6.16667	277.142	384.457	395.402	348.645	384.615	355.077
6.1875	264.285	391.657	392.58	360.645	400.962	344
6.20833	259.285	396.457	382.902	352.323	347.115	358.77
6.22917	211.428	406.057	354.275	351.161	360.577	354.154
6.25	220	395.771	352.257	357.742	299.038	356.923
6.27083	218.572	398.514	323.63	358.129	312.5	363.385
6.29167	188.572	404	309.92	361.419	290.385	362
6.3125	211.428	408.114	256.29	363.935	268.27	356.462
6.33333	160.715	397.486	238.548	359.484	242.308	357.846
6.35417	163.572	393.029	230.887	364.903	209.615	358.77
6.375	135.715	388.914	206.29	369.742	200	370.308
6.39583	135.715	395.429	184.113	368.194	206.73	360.154
6.41667	126.427	394.4	174.435	367.226	195.192	362
6.4375	130.715	391.657	155.887	367.806	176.923	361.077
6.45833	120.715	388.229	147.015	362	170.192	357.385
6.47917	121.427	385.486	128.468	362.194	173.077	354.154
6.5	103.573	388.229	120.403	363.548	134.615	353.692
6.52083	97.1425	386.171	107.5	364.71	144.23	356.923
6.54167	109.285	386.171	96.21	362	145.192	353.692
6.5625	93.5725	386.514	87.3375	362.774	132.692	356.923
6.58333	86.4275	388.229	77.6625	356.774	116.345	360.154
6.60417	105	373.829	80.08	357.355	147.115	351.846
6.625	106.427	385.486	94.5975	354.645	99.0375	351.385
6.64583	104.285	368.343	77.6625	353.484	115.385	348.154
6.66667	133.572	372.114	81.29	353.484	131.73	346.77
6.6875	143.572	371.429	84.92	352.516	120.192	354.615
6.70833	159.285	370.743	97.42	349.613	134.615	339.385
6.72917	199.285	362.857	92.1775	344.194	120.192	338.923
6.75	192.857	355.657	105.485	344	125.963	342.154
6.77083	195.715	360.457	96.6125	342.645	155.77	345.846
6.79167	216.428	349.143	111.532	347.097	166.345	333.846
6.8125	215.715	348.114	141.37	339.355	154.808	339.385
6.83333	256.428	354.629	117.177	343.032	204.808	329.692
6.85417	265.715	353.943	151.452	342.065	242.308	333.385
6.875	313.572	349.829	182.903	345.355	248.077	340.77
6.89583	289.285	363.2	195.808	345.161	250.963	339.846
6.91667	299.285	351.886	207.5	343.032	301.923	335.692
6.9375	305.715	351.543	218.79	340.129	300	340.308
6.95833	316.428	363.886	233.308	341.484	335.577	335.692
6.97917	345	356.343	249.032	334.516	348.077	341.23
7	331.428	364.571	265.565	340.323	383.655	332
7.02083	340.715	365.943	286.533	344.194	395.192	339.385
7.04167	345.715	369.029	307.5	340.323	394.23	337.077
7.0625	353.572	379.657	309.113	345.161	389.423	342.615
7.08333	352.858	385.143	322.42	346.71	405.77	346.77
7.10417	330.715	395.086	321.21	344.194	432.692	346.77
7.125	332.858	402.629	318.79	348.065	390.385	338.923
7.14583	312.858	393.029	337.743	344.774	388.462	350.462
7.16667	308.572	392.686	322.015	346.516	399.038	353.23
7.1875	285	388.229	327.257	350.774	418.27	359.692
7.20833	263.572	384.8	324.033	353.29	383.655	369.846
7.22917	242.143	400.914	289.355	357.742	361.538	370.308
7.25	215	395.429	281.29	360.645	346.155	365.23
7.27083	196.428	393.371	260.725	356	323.077	371.692
7.29167	165.715	394.057	244.597	365.097	320.192	367.077
7.3125	169.285	397.143	236.13	357.355	273.077	368
7.33333	158.572	397.829	222.42	362.581	243.27	359.692
7.35417	142.857	392.686	198.225	363.161	250.963	366.615
7.375	132.857	386.514	185.725	366.452	230.77	358.77
7.39583	133.572	388.571	166.37	370.516	224.037	364.308
7.41667	114.285	388.571	140.162	364.71	197.115	366.154
7.4375	111.427	381.371	137.338	367.806	150.963	369.846
7.45833	106.427	380.343	127.662	367.806	164.423	354.615
7.47917	99.285	378.629	136.532	364.71	169.23	363.846
7.5	108.573	387.543	121.21	355.613	153.845	363.846
7.52083	102.142	378.286	116.775	361.226	131.73	362.923
7.54167	104.285	369.371	99.8375	358.903	123.078	355.538
7.5625	104.285	381.029	93.3875	358.129	116.345	356.462
7.58333	100	382.743	94.5975	356.194	126.922	358.308
7.60417	113.573	372.8	77.2575	350.194	94.23	355.538
7.625	97.8575	365.257	83.71	353.29	137.5	354.154
7.64583	117.858	361.486	76.855	353.097	131.73	353.23
7.66667	115	360.8	78.4675	352.516	136.537	353.692
7.6875	137.857	357.714	84.1125	348.065	127.885	340.77
7.70833	177.143	354.286	79.6775	347.097	138.463	347.692
7.72917	167.143	346.743	104.275	347.29	143.27	338
7.75	184.285	352.571	106.692	343.032	185.577	345.385
7.77083	186.428	349.829	121.612	350.968	175	344.923
7.79167	207.143	343.657	118.79	346.903	197.115	341.692
7.8125	215.715	344.686	122.015	346.323	215.385	338.923
7.83333	245.715	338.514	149.435	345.935	218.27	340.77
7.85417	257.142	336.457	182.097	338.194	240.385	335.692
7.875	237.143	340.914	188.145	343.419	280.77	343.077
7.89583	245.715	343.314	205.08	343.226	317.308	343.077
7.91667	253.572	346.4	213.952	337.613	341.345	340.77
7.9375	295.715	345.714	246.613	335.484	386.538	343.077
7.95833	293.572	350.514	252.662	336.065	380.77	338.923
7.97917	313.572	347.086	287.743	345.935	437.5	341.692
8	337.858	360.114	299.033	336.645	435.577	334.308
8.02083	347.142	368.686	331.29	338.387	421.155	340.77
8.04167	373.572	371.086	351.855	338.387	430.77	345.385
8.0625	383.572	362.514	364.757	342.258	435.577	338.462
8.08333	353.572	377.257	360.725	344.968	431.73	349.538
8.10417	350.715	380.343	353.065	341.484	460.577	354.615
8.125	325	377.257	369.598	348.452	475.962	349.538
8.14583	305	379.314	368.387	344.968	465.385	364.308
8.16667	305.715	377.257	349.837	344.968	452.885	372.615
8.1875	275	374.857	333.71	346.71	438.462	358.77
8.20833	250.715	386.514	320.808	343.613	424.038	368.923
8.22917	248.572	383.429	314.757	353.484	391.345	383.692
8.25	239.285	388.914	290.565	354.839	333.655	373.077
8.27083	242.857	386.514	290.163	359.677	344.23	375.846
8.29167	210	393.371	270.808	361.613	325	387.385
8.3125	217.143	394.057	227.257	362	285.577	386.462
8.33333	207.143	394.057	221.21	358.516	250.963	381.385
8.35417	191.428	378.971	194.597	352.903	238.463	381.385
8.375	162.143	386.514	192.985	357.161	227.885	372.154
8.39583	159.285	380.686	177.257	353.484	192.308	372.154
8.41667	137.857	382.743	149.838	359.29	189.423	380.462
8.4375	138.572	376.229	143.79	354.065	168.27	376.308
8.45833	119.285	368.343	127.662	354.065	192.308	367.538
8.47917	120.715	369.714	103.468	356.194	176.923	374.462
8.5	110.715	375.2	110.323	351.935	149.037	365.692
8.52083	114.285	366.971	115.565	352.516	142.308	359.23
8.54167	102.858	356.343	97.8225	347.097	136.537	362.462
8.5625	92.1425	356.686	90.9675	348.839	127.885	352.77
8.58333	113.573	358.743	90.9675	348.258	113.463	349.538
8.60417	100.715	369.714	76.855	344.387	121.155	351.385
8.625	99.285	356.686	83.71	346.903	126.922	350
8.64583	126.427	350.857	74.8375	342.645	156.73	347.23
8.66667	131.428	356	85.3225	340.323	138.463	343.077
8.6875	146.428	346.743	106.29	344.581	144.23	346.308
8.70833	170.715	348.457	105.888	337.806	150	332
8.72917	184.285	349.143	117.985	337.419	168.27	341.692
8.75	206.428	346.057	120	337.032	168.27	337.077
8.77083	200.715	336.8	134.92	340.516	200.963	338.923
8.79167	217.857	344.343	165.162	341.097	200.963	331.077
8.8125	222.857	347.086	169.597	334.903	225	334.308
8.83333	235.715	343.314	175.243	337.032	227.885	330.615
8.85417	279.285	334.4	220	344.581	269.23	340.308
8.875	271.428	335.771	217.58	338.968	292.308	331.538
8.89583	292.142	337.486	247.822	341.29	321.155	326
8.91667	296.428	337.486	260.322	334.323	363.462	339.846
8.9375	313.572	339.2	302.663	341.29	420.192	341.692
8.95833	330.715	346.743	312.337	344	410.577	338
8.97917	390.715	342.286	294.192	330.645	447.115	338.462
9	377.142	345.029	330.887	341.29	432.692	338
9.02083	370.715	352.571	329.678	336.258	422.115	345.385
9.04167	375.715	361.486	328.87	339.935	436.538	336.615
9.0625	397.858	353.6	332.5	332.968	406.73	339.385
9.08333	363.572	361.829	331.29	337.806	392.308	345.385
9.10417	392.142	359.429	365.163	341.677	409.615	352.308
9.125	352.142	373.486	345	343.226	398.077	341.23
9.14583	321.428	369.029	356.29	344.194	383.655	352.77
9.16667	327.142	367.314	322.822	350.194	357.692	347.23
9.1875	305	375.2	316.37	344.968	363.462	347.23
9.20833	250	369.371	303.467	348.452	329.808	361.538
9.22917	240.715	389.6	268.79	348.645	334.615	362
9.25	226.428	393.714	250.645	349.613	297.115	368.462
9.27083	192.143	393.029	236.935	356	265.385	365.692
9.29167	189.285	404.686	214.757	353.29	277.885	362.923
9.3125	191.428	400.571	201.855	353.484	252.885	370.308
9.33333	172.143	398.514	199.435	353.677	235.577	363.385
9.35417	153.572	387.543	173.225	357.935	198.077	358.77
9.375	140.715	383.771	166.37	350.581	199.037	369.846
9.39583	146.428	386.171	146.613	351.161	181.73	360.154
9.41667	124.285	388.229	141.775	352.71	160.577	365.23
9.4375	142.143	375.886	115.968	344.968	160.577	368.462
9.45833	117.858	383.771	116.775	349.806	143.27	362.923
9.47917	118.573	377.943	97.015	347.097	131.73	358.77
9.5	105	373.486	108.308	347.097	148.077	346.77
9.52083	95	368.343	103.87	346.323	153.845	358.77
9.54167	94.285	369.371	95.4025	345.742	138.463	350.923
9.5625	103.573	367.314	89.355	341.484	110.578	347.692
9.58333	103.573	357.029	83.3075	338.387	138.463	345.385
9.60417	111.427	354.629	90.9675	338.194	139.423	341.23
9.625	129.285	343.314	101.855	343.613	136.537	353.23
9.64583	137.857	336.8	95	338.774	128.845	342.615
9.66667	150.715	344	86.5325	341.097	152.885	334.308
9.6875	150	348.457	108.308	336.839	163.463	337.538
9.70833	167.857	333.714	104.677	337.613	192.308	331.538
9.72917	172.143	338.514	116.775	338.194	172.115	325.538
9.75	172.857	344.686	122.823	339.355	196.155	338.923
9.77083	199.285	346.4	140.968	337.419	216.345	335.23
9.79167	196.428	352.571	150.243	328.903	236.537	336.154
9.8125	206.428	341.6	165.162	336.452	261.538	325.538
9.83333	210	341.257	188.548	341.29	273.077	332
9.85417	256.428	345.029	201.048	336.258	323.077	327.846
9.875	277.858	339.2	238.952	336.839	330.77	330.615
9.89583	286.428	344.343	246.21	335.871	351.923	328.308
9.91667	300.715	344.343	256.29	336.258	391.345	331.538
9.9375	319.285	345.371	275.645	329.871	412.5	333.385
9.95833	329.285	345.371	301.855	333.355	427.885	333.846
9.97917	327.142	342.971	332.902	334.129	426.923	342.154
10	343.572	347.086	321.21	343.806	459.615	335.23
10.0208	367.858	351.886	341.37	332.774	442.308	332.462
10.0417	361.428	353.6	358.308	339.355	451.923	336.154
10.0625	365	352.571	367.58	338.581	438.462	338.923
10.0833	355	357.714	340.163	334.71	444.23	347.23
10.1042	317.142	364.229	355.485	346.129	429.808	344
10.125	294.285	360.457	375.645	342.645	407.692	342.615
10.1458	327.858	367.314	339.355	346.516	378.845	344.923
10.1667	320	371.429	313.145	341.677	377.885	355.538
10.1875	266.428	361.143	311.935	346.903	362.5	347.23
10.2083	273.572	378.629	281.29	345.742	313.462	350.462
10.2292	236.428	369.714	291.37	352.903	338.462	357.846
10.25	209.285	372.457	261.13	355.613	301.923	373.077
10.2708	200	378.971	227.662	355.226	253.845	361.077
10.2917	180.715	371.429	220.808	354.065	225	355.077
10.3125	176.428	367.314	201.452	360.452	228.845	365.23
10.3333	135.715	368.686	196.21	360.645	202.885	352.308
10.3542	117.142	374.857	172.822	356.774	220.192	358.308
10.375	121.427	360.114	176.855	355.806	190.385	369.846
10.3958	107.858	354.971	162.338	357.935	168.27	357.385
10.4167
10.4375
10.4583
10.4792
10.5
10.5208
10.5417
10.5625
10.5833
10.6042
10.625
10.6458
10.6667
10.6875
10.7083
10.7292
10.75
10.7708
10.7917
10.8125
10.8333
10.8542
10.875
10.8958
10.9167
10.9375
10.9583
10.9792
11
11.0208
11.0417
11.0625
11.0833
11.1042
11.125
11.1458
11.1667
11.1875
11.2083
11.2292
11.25
11.2708
11.2917
11.3125
11.3333
11.3542
11.375
11.3958
11.4167
11.4375
11.4583
11.4792
11.5
11.5208
11.5417
11.5625
11.5833
11.6042
11.625
11.6458
11.6667
11.6875
11.7083
11.7292
11.75
11.7708
11.7917
11.8125
11.8333
11.8542
11.875
11.8958
11.9167
11.9375
11.9583
11.9792
12
12.0208
12.0417
12.0625
12.0833
12.1042
12.125
12.1458
12.1667
12.1875
12.2083
12.2292
12.25
12.2708
12.2917
12.3125
12.3333
12.3542
12.375
12.3958
12.4167
12.4375
12.4583
12.4792
12.5
12.5208
12.5417
12.5625
12.5833
12.6042
12.625
12.6458
12.6667
12.6875
12.7083
12.7292
12.75
12.7708
12.7917
12.8125
12.8333
12.8542
12.875
12.8958
12.9167
12.9375
12.9583
12.9792
13
13.0208
13.0417
13.0625
13.0833
13.1042
13.125
13.1458
13.1667
13.1875
13.2083
13.2292
13.25
13.2708
13.2917
13.3125
13.3333
13.3542
13.375
13.3958
13.4167
13.4375
13.4583
13.4792
13.5
13.5208
13.5417
13.5625
13.5833
13.6042
13.625
13.6458
13.6667
13.6875
13.7083
13.7292
13.75
13.7708
13.7917
13.8125
13.8333
13.8542
13.875

## Sheet: BC-KI
Time (days)	CRY1 cell 1	BMAL1 cell 1	CRY1 cell 2	BMAL1 cell 2	CRY1 cell 3	BMAL1 cell 3
0	856.094	393.164	939.786	441.286	856.677	454.183
0.0208333	825.789	377.422	908.33	433.661	835.903	440.108
0.0416667	845.922	386.367	971.58	437.982	877.828	438.656
0.0625	860.039	392.711	959.607	466.5	896.333	446
0.0833333	901.07	398.125	995.554	464.214	940.699	446.495
0.104167	848.977	382.148	981.17	440.143	925.903	438.634
0.125	846.922	405.469	954.375	442.018	880.613	475.505
0.145833	808.281	394.781	909.607	456.25	905.763	490.183
0.166667	805.891	400.07	1013.78	465.402	962.591	462.656
0.1875	848.625	381.961	979.464	464.188	927.355	467.344
0.208333	782.031	372.938	975.92	443.179	906.376	438.892
0.229167	918.242	364.945	972.58	445.089	917.387	424.204
0.25	803.758	360.836	894.375	456.312	849.484	449.527
0.270833	803.227	395.211	859.973	435.786	909.753	436.849
0.291667	770.461	380.766	852.545	447.884	866.495	430.871
0.3125	843.453	396.672	804.464	427.964	897.258	448.828
0.333333	787.594	380.047	797.402	423.5	804.344	452.634
0.354167	768.805	374.859	822.179	435.179	818.559	430.548
0.375	756.328	368.75	767.214	415.491	773.979	432.71
0.395833	726.133	380.375	721.491	404.018	771.527	422.452
0.416667	719.086	366.406	773.536	404.357	785.634	405.065
0.4375	707.883	352.805	730.018	407.786	685	413.753
0.458333	621.227	360.805	651.83	394.214	711.312	424.065
0.479167	669.211	361.062	699.036	393.411	682.14	412.828
0.5	645.062	361.094	688.366	382.991	664.527	411.419
0.520833	634.539	355.938	610.214	399.902	661.613	422.011
0.541667	631.688	348.477	622.411	390.295	658.667	421.226
0.5625	625.258	355.375	580.616	360.759	670.398	400.925
0.583333	593.453	379.742	581.545	388.839	602.839	396.978
0.604167	608.391	370.281	607.357	397.884	623.086	398.946
0.625	661.734	357.219	641.268	384.955	598.882	394.355
0.645833	609.156	370.547	593.429	383.179	573.075	399.667
0.666667	649.242	367.688	632.268	391.062	590.742	377.849
0.6875	662.688	374.484	585.929	368.607	605.065	378.247
0.708333	677.477	367.703	664.036	383.009	636.903	407.022
0.729167	657.07	365.508	579.277	400.911	539.688	402.011
0.75	666.867	353.492	623.688	395.027	607.968	396.946
0.770833	631.242	346.234	654.42	381.536	610.204	397.935
0.791667	705.469	359.891	640.795	386.366	631.108	374.957
0.8125	667.367	349.055	660.045	377.589	730.387	388.387
0.833333	722.445	372.031	683.304	403.875	699.624	444.366
0.854167	780.422	380.594	680.179	417.705	694.495	414.344
0.875	706.164	362.945	738.902	407.518	741.753	450.742
0.895833	748.117	349.172	787.295	408.223	758.591	446.71
0.916667	767.43	368.352	767.348	416.295	787.376	458.387
0.9375	770.664	363.875	851.679	428.804	795.108	458.742
0.958333	812.672	362.727	813.92	429.268	819.258	452.839
0.979167	806.758	365.266	828.402	441.625	892.366	471.333
1	798.922	398.672	829.518	453.107	819.624	460.108
1.02083	829.711	380.625	918.259	454.321	881.634	478.581
1.04167	823.414	373.75	862.804	440.938	906.989	486.677
1.0625	801.633	369.219	882.062	472.375	965.054	453.72
1.08333	793.406	376.242	932.777	439.321	941.871	490.903
1.10417	822.094	366.164	961.268	442.759	988.903	480.828
1.125	763.344	369.805	909.759	434.643	970.14	486.613
1.14583	796.758	376.055	1006.67	467.205	970.538	467.28
1.16667	808.258	361.633	922.607	449.357	1015.33	489.129
1.1875	775.93	355.641	969.277	459.393	953.806	484.366
1.20833	793.695	366.484	970.607	458.384	926.237	489.419
1.22917	762.797	382	896.393	460.286	938.903	486.161
1.25	736.5	359.938	947.598	441.214	946.591	470.86
1.27083	767.117	371.859	878.768	454.83	911.269	473.935
1.29167	765.617	396.617	838.045	451.589	846.903	494
1.3125	760.828	371.438	831.027	464.661	939.312	455.817
1.33333	741.766	388.992	814.652	444.545	877.172	472.731
1.35417	731.688	387.312	785.946	424.42	946.559	458.086
1.375	728.109	379.312	848.098	422.446	852.247	487.892
1.39583	767.852	380.242	715.982	417.598	808.968	477.688
1.41667	752.016	356.312	741.179	417.134	776.817	474.989
1.4375	707.648	372.109	699.812	419.134	817.892	474.538
1.45833	655.758	362.664	653.482	409.955	789.613	444.28
1.47917	650.18	368.523	760.473	424.196	767.903	466.742
1.5	656.062	373.188	650.473	411.223	703.108	448.118
1.52083	615.258	357.977	632.295	395.098	769.194	457.871
1.54167	635.211	368.727	597.571	365.804	658.473	436.333
1.5625	597.992	368.695	676.25	380.009	694.065	432.43
1.58333	594.109	370.195	585.304	382.598	680.183	437.731
1.60417	658.273	351.055	596.25	405.482	651.946	439.323
1.625	614.547	339.258	651.054	403.107	647.151	407.656
1.64583	678.93	352.57	592.348	395.562	622.226	416.581
1.66667	616.367	349.727	653.536	371.152	622.054	411.473
1.6875	615.93	336.164	634.286	367	600.258	402.538
1.70833	628.758	353	542.062	368.304	599.935	416.495
1.72917	623.25	360.641	619.455	381.143	658.785	428.656
1.75	663.945	353.375	651.08	397.92	693.71	420.925
1.77083	655.086	338.844	645.429	394.188	634.968	425.462
1.79167	712.602	368.695	672.5	393.062	673.516	430.054
1.8125	758.477	363.922	723	388.062	712.774	419.538
1.83333	708.359	356.914	736.473	400.607	719.591	457.419
1.85417	705.383	364.719	757	416.277	658.989	417.935
1.875	727.461	360.5	743.304	411.116	715.355	427.226
1.89583	715.758	372.375	783.277	442.536	678.129	419.118
1.91667	752.578	359.953	766.009	445.304	739.656	483.645
1.9375	763.07	355.852	747.161	425.982	806.796	466.29
1.95833	772.992	366.891	877.58	455.241	758.817	472.602
1.97917	729.805	367.797	857.821	451.196	751.871	441.333
2	767.039	375.43	902.143	451.938	793.301	443.774
2.02083	806.062	367.352	866.652	462.205	823.312	484.72
2.04167	866.328	374.406	929.357	446.08	830.301	473.097
2.0625	888.508	381.18	907.661	457.946	891.484	478.086
2.08333	916.469	382.062	918.929	448.696	896.462	483.839
2.10417	827.797	385.867	989.339	467.679	885.645	463.215
2.125	881.43	378.633	975.955	459.295	957.452	470.247
2.14583	875.719	391.352	934.045	443.973	959.979	487.538
2.16667	865.023	378.414	1004.24	464.705	1018.36	505.032
2.1875	900.93	390.742	960.161	452.009	980.989	502.656
2.20833	845.484	410.367	934.589	476.545	972.333	516.731
2.22917	922.211	397.539	1019.01	480.366	885.172	444.763
2.25	820.586	373.039	932.348	470.107	936.828	442.516
2.27083	795.375	380.328	1017.96	476.366	902.161	480.817
2.29167	825.359	359.953	867.991	459.438	861.172	448.72
2.3125	766	383.062	966.455	464.089	869.161	453.172
2.33333	787.688	388.133	893.08	464.482	897.172	483.935
2.35417	750.648	372.914	808.705	444.75	853.43	498.312
2.375	727.344	378.438	861.223	460.714	883.054	505.022
2.39583	754.188	386.266	817.589	435.705	777.172	458.516
2.41667	753.727	368.984	830.098	450.366	761.968	428.43
2.4375	666.422	363.141	769.42	442.893	776.194	489.215
2.45833	695.273	356.922	717.955	437.848	799.903	470.419
2.47917	658.562	354.695	729.018	409.411	695.323	467.785
2.5	700.539	350.734	693.321	413.455	673.484	454.054
2.52083	657.102	343.852	666.321	412.411	698.237	445.785
2.54167	640.453	358.305	685.196	408.473	634.796	429.473
2.5625	586.984	332.672	648.634	404.268	662.581	415.097
2.58333	640.102	328.609	569.312	385.125	608.979	429.796
2.60417	625.281	333.445	530.027	370.098	614.344	427.548
2.625	620.43	340.062	538.643	388.33	620.871	435.172
2.64583	645.68	344.594	553.321	367.429	584.172	425.806
2.66667	639.047	335.812	581.509	392.375	610.774	432.613
2.6875	656.688	362.75	586.134	377.857	574.516	432.591
2.70833	692.555	340.188	599.339	367.946	641.581	430.075
2.72917	675.414	352.281	601.295	349.125	606.28	410.355
2.75	674.781	363.094	642.58	383.464	680.892	451.634
2.77083	673.438	343.047	587.08	369.321	632.269	413.763
2.79167	694.57	360.906	656.188	383.429	649.129	440.806
2.8125	756.805	348.578	689.723	392.321	619.258	420.753
2.83333	730.375	353.789	689.536	374.732	643.129	429.355
2.85417	760.547	359.141	718.795	420.991	669.613	416.72
2.875	776.219	367.062	752.375	406.634	654.172	410.473
2.89583	791.047	362.656	808.902	404.964	711.183	427.817
2.91667	821.523	375.43	808.375	427.946	696.882	446.645
2.9375	774.492	375.43	887.357	423.277	702.667	434.075
2.95833	914.391	381.383	837.107	439.75	676.957	433.903
2.97917	869.516	383.758	861.339	455.652	768.914	444.333
3	820.984	372.852	846.509	451.929	831.376	436.398
3.02083	794.734	364.938	954.857	444.42	769.419	429.892
3.04167	799.812	368.938	965.411	458.107	837.054	449.72
3.0625	824.664	378.281	965.116	451.116	916.161	453.452
3.08333	841.945	377.359	1000.66	444.991	893.71	456.14
3.10417	890.031	377.875	1030.34	491.116	880.559	454.785
3.125	840.75	378.781	1009.38	447.143	931.183	478.237
3.14583	830.695	375.117	1053.43	466.08	1070.53	484.828
3.16667	799.547	380.906	1014.99	458.964	983.581	480.57
3.1875	794.297	381.125	1103.77	461.786	1003.66	462.796
3.20833	824.312	380.453	1066	480.134	987.312	472.022
3.22917	844.258	372.031	983.812	465.125	977.43	469.925
3.25	782.219	360.219	957.518	477.17	966.634	463.731
3.27083	733.609	363.523	992.839	458.607	989.946	476.957
3.29167	744.602	354.695	964.491	453.062	905.946	450.204
3.3125	704.867	365.281	953.25	465.812	1008.55	466.28
3.33333	691.492	352.078	895.214	432.795	951.656	460.28
3.35417	702.234	334.875	909.598	465	939.688	456.892
3.375	707.008	350.562	964.929	470.304	942.452	475.097
3.39583	647.391	352.453	862.223	460.804	839.968	474.333
3.41667	599.938	342.648	857.607	447.375	895.785	468.409
3.4375	588.438	340.641	791.232	440.946	921.226	457.634
3.45833	644.398	344.805	821.42	412.616	841.538	474.505
3.47917	589.289	334.508	673.607	416.321	781.645	452.806
3.5	572.039	306.641	629.759	391.634	831.398	457.215
3.52083	588.117	318.492	608.205	398.366	746.151	452.559
3.54167	594.516	307.352	618.509	390.741	779.086	457.226
3.5625	561.898	318.422	654.196	401.607	742.247	445.925
3.58333	610.383	308.594	622.241	410.295	674.387	474.989
3.60417	605.734	311.586	606.045	382.161	705.269	442.355
3.625	576.93	304.688	673.366	365	679.871	428.032
3.64583	552.234	305.094	597.321	396.759	648.183	425.624
3.66667	589.789	305.766	612.75	361.304	684.634	425.828
3.6875	628.93	309.945	554.286	384.571	704.731	426.806
3.70833	622.023	311.695	609.33	369.348	621.548	413.806
3.72917	599.336	331.852	604.455	377.67	611.172	406.925
3.75	618.523	325.664	637.955	371.92	615.323	415.484
3.77083	623.727	314.523	662.268	374.027	626	405.151
3.79167	647.5	310.945	607.098	382.804	588.452	388.935
3.8125	613.445	316.789	635.232	359.982	621.71	395.581
3.83333	644.398	315.984	587.536	385.705	660.366	409.634
3.85417	694.133	327.648	640.58	367.214	629.118	390.581
3.875	721.969	337.312	720.116	400.67	669.656	414.645
3.89583	684.562	317.062	741.732	406.25	705.538	409.505
3.91667	705.844	327.141	818.893	425.384	658.817	434.075
3.9375	732.664	316.039	869.991	409.134	725.527	415.946
3.95833	705.375	340.414	896.125	424.179	739.032	414.978
3.97917	768.719	332.922	886.277	440.482	714.645	411.312
4	791.969	328.75	921.196	456.518	752.376	408.452
4.02083	748.57	345.016	912.259	438.321	700.57	409.892
4.04167	738.219	334.25	904.071	428.643	809.957	420.118
4.0625	819.086	324.711	1003.3	449.67	926.323	422.452
4.08333	785.133	337.484	947.929	443.286	876.043	420.602
4.10417	855.672	339.023	952.125	436.545	794.731	391.699
4.125	765.852	344.859	1055.47	437.375	923.968	415.634
4.14583	790.016	350.805	1007.07	436.438	925.806	414.505
4.16667	805.703	345.508	1035.06	438.17	887	431.871
4.1875	815.984	338.305	1014.97	457.402	963.667	435.28
4.20833	839.938	349.188	1048.95	452.554	918.011	438.57
4.22917	811.625	342.68	1168.3	455.75	906.226	426.118
4.25	784.367	352.758	1047.4	462.938	849.462	432.065
4.27083	735.023	334.531	1031.74	453.804	849.957	437.29
4.29167	744.391	344.594	1058.54	465.348	953.688	421.086
4.3125	737.273	334.883	1001.73	479.339	936.14	430.387
4.33333	642.289	344.82	1060.88	456.83	949.763	459.538
4.35417	668.883	345.438	1007.24	443.134	928.688	470.871
4.375	691.156	333.672	987.027	470.982	848.796	431.022
4.39583	666.438	344.586	1003.41	462.473	918.828	467.559
4.41667	642.805	335.375	901.884	465.804	871.957	480.366
4.4375	686.531	326.797	913.116	464.741	897.925	458.344
4.45833	594.562	322.023	842.33	463.473	848.495	450.978
4.47917	581.469	308.953	835.402	426.598	879.892	457.957
4.5	588.398	318.594	821.652	416.83	761.237	458.516
4.52083	559.305	301.664	780.304	419.429	742.925	479.86
4.54167	617.805	302.117	721.536	415.589	820.505	459.387
4.5625	577.016	290.93	674.607	422.054	783.538	451.71
4.58333	597.562	294.5	696.214	415.134	706.968	444.559
4.60417	570.922	292.836	648.884	398.009	724.656	442.989
4.625	569.969	304.828	665.714	413.277	659.731	452.129
4.64583	600.102	316.859	656.571	378.67	708.527	452.968
4.66667	592.859	303.93	712.232	386.964	625.774	450.043
4.6875	594.781	311.594	651.732	407.714	663.086	420.871
4.70833	614.547	312.375	677.643	392.214	573.656	422.903
4.72917	642.539	317.219	663.152	388.545	600.667	433.71
4.75	626.578	299.109	646.277	400.134	667.086	431.914
4.77083	659.25	297.711	727.884	387.589	605.849	396.763
4.79167	608.594	306.109	713.946	382.152	607.882	420.387
4.8125	662.008	294.234	694.464	375.223	643.258	424.957
4.83333	715.43	310.641	736.768	401.991	622.462	390.925
4.85417	669.07	309.156	718.045	407.661	642.355	417.129
4.875	713.5	308.438	741.643	387.893	625.237	418.183
4.89583	693.188	300	712.25	389.348	720.011	414.903
4.91667	673.43	299.883	781.527	407.688	741.806	428.108
4.9375	705.602	312.586	869.411	411.08	719.731	416.247
4.95833	736.852	292.281	877.509	414.464	702.323	426.914
4.97917	739.75	308.219	866.107	430.438	721.129	418.204
5	712.781	302.969	926.518	423.991	744.151	417.656
5.02083	749.117	320.797	944.393	441.036	746.602	386.925
5.04167	784.383	315.648	934.402	449.295	832.505	418.935
5.0625	795.984	317.266	959.009	445.205	834.774	390.333
5.08333	730.383	304.344	1016.54	452.08	747.323	419.903
5.10417	820.648	295.344	1053.2	435.491	783.054	372.849
5.125	751.195	316.867	1069.41	453.321	838.548	393.581
5.14583	737.945	322.367	1082.43	454.536	852	423.398
5.16667	677.711	307.672	1075.55	449.062	856.667	418.839
5.1875	771.562	318.875	1056.15	451.911	801.742	370.591
5.20833	729.617	313.07	1050.19	464.705	879.237	412.677
5.22917	723.398	322.258	1035.86	465.268	825.516	410.022
5.25	710.852	326.773	1056.87	441.464	884.914	405.462
5.27083	696.18	298.562	1081.14	477.982	856	395.441
5.29167	687.211	301.07	1056.07	466.241	900.699	419.667
5.3125	681.875	281.531	967.054	438.107	906.57	404.882
5.33333	644.312	289.461	1043.95	451.571	844.021	412.495
5.35417	625.461	291.18	1016.58	449.464	834.72	425.108
5.375	644.562	283.273	994.562	460.473	888.29	412.376
5.39583	628.562	279.516	926.679	447.777	935.979	417.226
5.41667	570.258	293.578	924.312	457.929	841.462	415.57
5.4375	617.805	301.344	896.732	465.295	813.946	438.043
5.45833	603.406	299.719	889.545	458.295	813.613	436.247
5.47917	616.312	283.766	775.839	446.911	810.935	414.419
5.5	557.773	285.781	805.277	434.616	775.656	420.022
5.52083	552.945	277.922	716.821	401.393	730.806	409.86
5.54167	625.922	305.305	731.857	389.42	762.914	414.935
5.5625	578.984	265.578	714.938	391.205	737.516	390.656
5.58333	590.883	289.328	652.304	402.295	700.548	393.075
5.60417	565.023	278.836	595.536	380.277	693.387	379.699
5.625	598.625	275.961	687.625	378.321	619.054	375.914
5.64583	622.023	276.484	637.946	358.491	605.161	379.849
5.66667	536.062	283.641	601.473	367.607	664.011	367.806
5.6875	579.844	284.867	644.598	361.804	620.183	371.204
5.70833	538.797	270.828	616.848	343.125	630.011	359.376
5.72917	568.977	272.422	611.25	367.625	649.086	349.301
5.75	598.719	278.992	607.5	350.509	541.129	360.516
5.77083	618.68	286.891	624.098	361.321	568.742	373.849
5.79167	582.094	296.891	645.402	355.527	617.785	349.892
5.8125	606.594	286.367	615.321	343.098	594.43	355.742
5.83333	593.039	279.75	642.616	347.384	604.925	358.946
5.85417	655.758	296.469	674.866	355.321	601.667	361.29
5.875	619.422	291.258	673.062	367.179	647.688	341.71
5.89583	696.367	294.398	677.643	370.205	660.806	366
5.91667	710	301.898	765.893	391.107	646.011	368.538
5.9375	697.773	286.766	749.286	399.152	605.28	351.656
5.95833	725.695	291.367	826.696	400.661	704.419	376.194
5.97917	717.227	306.82	855.411	395.714	661.376	376.473
6	793.203	308.211	775.491	405.723	735.108	375.473
6.02083	781.992	318.008	832.295	398.679	677.452	355.065
6.04167	740.055	318.055	841.545	401.134	756.441	373.57
6.0625	705.008	316.469	884.188	414.607	794.215	385.763
6.08333	764.43	324.789	870.366	410.571	815.097	366.398
6.10417	744.5	326.094	897.821	421.143	766.419	363.624
6.125	732.406	327.43	961.732	406.482	813.505	379.011
6.14583	749.734	320.68	901.759	422.634	801.376	367.806
6.16667	717.836	326.633	943.277	420.991	769.914	369.108
6.1875	730.461	312.891	960.598	423.295	827.581	364.409
6.20833	774.445	326.398	1004.2	416.625	911.097	380.989
6.22917	775.156	340.578	956.241	413.955	898.72	388.72
6.25	778.992	334.516	963.911	421.232	884.742	351.677
6.27083	759.008	321.344	929.036	424.17	833.333	383.989
6.29167	725.805	344.133	1000.82	444.848	838.613	361.323
6.3125	740.734	316.438	972.339	427.938	951.032	354.871
6.33333	715.438	328.844	909.42	441.321	831.366	375.516
6.35417	696.336	317.68	939.804	455.5	857.344	379.828
6.375	628.055	313.609	895	453.429	855.645	400.172
6.39583	647.398	323.461	863.179	414.357	764.183	379.903
6.41667	666.109	315.18	824.893	428.393	840.925	382.548
6.4375	692.742	325.625	831.911	419.384	854.742	388.806
6.45833	601.07	323.656	759.429	412.125	833.914	392.914
6.47917	600.961	307.82	768.982	388.929	857.43	380.935
6.5	595.875	299.727	748.938	369.393	821.903	378.495
6.52083	613.281	285.633	679.598	376.902	702.903	366.742
6.54167	568.562	290.445	676.214	365.402	776.065	366.398
6.5625	580.203	301.031	653.116	351.92	779.118	379.989
6.58333	579.695	293.25	691.598	364.991	766.516	381.903
6.60417	599.719	290.062	672.804	351.018	730.161	375.763
6.625	552.727	282.039	645.929	339.83	669.839	368.785
6.64583	581.133	279.031	655.652	347.027	626.28	352.989
6.66667	573.703	289.312	606.705	328.75	607.871	345.882
6.6875	550.703	281.602	595.607	323.259	647.763	338.032
6.70833	639.07	271.25	642.214	321.062	632.258	344.892
6.72917	591.609	271.742	612.804	307.911	633.516	346.849
6.75	587.961	287.641	621.911	305.17	636.559	334.258
6.77083	649.086	304.188	603.652	328.214	536.979	361.376
6.79167	644.508	275.781	620.589	321.491	589.763	320.753
6.8125	673.125	268.094	565.875	330.955	536.387	328.301
6.83333	677.469	271.469	601.304	313.223	532.366	318.516
6.85417	712.109	284.539	620.33	325	585.129	327.011
6.875	661.367	274.406	667.562	347.321	570.312	316.817
6.89583	688.883	286.406	640.893	330.259	562.914	335.785
6.91667	745.742	288.133	661.991	339.036	617.43	321.118
6.9375	708.477	292.258	671.911	338.795	552.043	317.473
6.95833	751.305	297.156	634.027	347.616	667.194	316.774
6.97917	789.797	294.867	729.027	337.232	663.366	328.882
7	737.039	295.953	767.089	352.759	643.269	316.774
7.02083	801.477	293.5	776.955	347.107	711.892	329.667
7.04167	795.227	291.469	755.062	367.232	703.312	306.269
7.0625	788.766	296.078	791.196	367.795	721.892	329.968
7.08333	769.047	305.039	851.232	363.562	768.989	345.398
7.10417	800.125	300.656	745.625	356.723	788.161	342.871
7.125	783.93	291.086	848.455	384.812	728.624	343.968
7.14583	807.305	306.547	872.411	370.75	820.29	334.462
7.16667	797.016	308.797	946.812	373.214	852.559	358.624
7.1875	767.328	321.664	881.509	390.946	812.054	371.505
7.20833	753.531	311.938	834.223	366.83	814.581	349.086
7.22917	746.836	325.039	928.125	402.902	824.645	364.043
7.25	738.914	330.914	821.527	392.911	801.129	371.602
7.27083	738.672	316.25	949.08	397.536	820.968	351.312
7.29167	739.156	310.102	907.598	405.08	823.548	358.903
7.3125	695.648	300.773	925.464	405.866	802.215	368.742
7.33333	694.359	309.375	868.991	416.795	832.333	366.312
7.35417	676.883	298.992	928.321	430.125	832.634	370.656
7.375	625.078	297.547	862.179	401.464	865.441	360.312
7.39583	656.5	288.516	790.589	399.884	838.753	386.183
7.41667	597.289	282.469	876.402	391.884	790.215	372.882
7.4375	603.859	279.43	800.812	398.223	819.484	390.602
7.45833	585.875	291.516	739.848	384.661	780.624	356.333
7.47917	568.07	276.633	729.214	397.768	859.548	372.43
7.5	551.359	272.672	783.268	383.991	767.462	369.516
7.52083	574.906	270.953	699.045	393.375	791.301	368.118
7.54167	596.125	269.297	754.634	380.75	760.462	379.935
7.5625	584.312	262.32	643.857	385.518	722.258	356.151
7.58333	539.219	273.703	687.527	357.634	769.409	387.882
7.60417	484.227	258.773	660.518	354.143	748.624	351.516
7.625	538.031	263.172	607.571	354.973	692.527	353.011
7.64583	567.797	253.711	654.062	356.509	643.258	359.753
7.66667	532.367	269.805	597.732	338.268	648.14	369.237
7.6875	591.07	254.883	625.196	340.688	656.72	355.043
7.70833	562.523	246.477	617.759	329.134	638.204	350.409
7.72917	563.609	258.195	575.58	337.062	616.839	329.796
7.75	594.922	246.195	616.946	324.759	633.473	321.194
7.77083	564.055	245.609	606.375	341.848	575.108	334.398
7.79167	621.062	264.625	573.839	330.018	578.925	347.742
7.8125	637.766	257.953	582.259	329.786	586.882	341.785
7.83333	623.578	266.148	577.143	327.884	603.247	322.183
7.85417	600.969	289.422	586.777	301.17	596.14	346.226
7.875	624.859	262.586	632.625	327.286	627.387	324.097
7.89583	650.711	284.195	646.107	328.054	566.204	336.656
7.91667	667.742	277.805	672.991	335.241	566.097	334.699
7.9375	723.555	275.055	641.964	343.232	594.258	307.29
7.95833	657.836	269.258	692.661	352.25	627.151	333.645
7.97917	654.602	287.484	715.482	345.429	652.097	341.796
8	727.086	279.094	727.795	365.661	671.763	335.301
8.02083	725.273	288.188	782.107	395.455	726.312	334.957
8.04167	770.852	286.227	795.545	389.116	668.14	328.688
8.0625	722.023	285.492	777.848	386.357	709.333	329.151
8.08333	719.047	290.547	841.455	384.223	692.527	335.28
8.10417	818.734	306.234	897.732	398.688	793.989	334.581
8.125	756.016	297.531	862.304	397.402	750.172	352.344
8.14583	802.797	293.695	904.652	388.062	723.419	334.312
8.16667	766.672	301.078	942.634	374.732	837.731	349.828
8.1875	776.938	291.273	920.321	410.071	787.903	346.699
8.20833	775.227	315.227	884.446	404.518	806.183	348.527
8.22917	843.734	290.055	921.554	407.455	826.849	359.602
8.25	781.406	299.258	853.188	387.92	778.667	344.871
8.27083	712.703	308.914	888.768	412.911	829.624	365.301
8.29167	701.055	294.523	825.366	396.973	827.097	339.333
8.3125	734.953	291.727	937.33	417.107	783.097	320.097
8.33333	739.023	305.406	955.732	410.375	870.796	334.43
8.35417
8.375
8.39583
8.41667
8.4375
8.45833
8.47917
8.5
8.52083
8.54167
8.5625
8.58333
8.60417
8.625
8.64583
8.66667
8.6875
8.70833
8.72917
8.75
8.77083
8.79167
8.8125
8.83333
8.85417
8.875
8.89583
8.91667
8.9375
8.95833
8.97917
9
9.02083
9.04167
9.0625
9.08333
9.10417
9.125
9.14583
9.16667
9.1875
9.20833
9.22917
9.25
9.27083
9.29167
9.3125
9.33333
9.35417
9.375
9.39583
9.41667
9.4375
9.45833
9.47917
9.5
9.52083
9.54167
9.5625
9.58333
9.60417
9.625
9.64583
9.66667
9.6875
9.70833
9.72917
9.75
9.77083
9.79167
9.8125
9.83333
9.85417
9.875
9.89583
9.91667
9.9375
9.95833
9.97917
10
10.0208
10.0417
10.0625
10.0833
10.1042
10.125
10.1458
10.1667
10.1875
10.2083
10.2292
10.25
10.2708
10.2917
10.3125
10.3333
10.3542
10.375
10.3958
10.4167
10.4375
10.4583
10.4792
10.5
10.5208
10.5417
10.5625
10.5833
10.6042
10.625
10.6458
10.6667
10.6875
10.7083
10.7292
10.75
10.7708
10.7917
10.8125
10.8333
10.8542
10.875
10.8958
10.9167
10.9375
10.9583
10.9792
11
11.0208
11.0417
11.0625
11.0833
11.1042
11.125
11.1458
11.1667
11.1875
11.2083
11.2292
11.25
11.2708
11.2917
11.3125
11.3333
11.3542
11.375
11.3958
11.4167
11.4375
11.4583
11.4792
11.5
11.5208
11.5417
11.5625
11.5833
11.6042
11.625
11.6458
11.6667
11.6875
11.7083
11.7292
11.75
11.7708
11.7917
11.8125
11.8333
11.8542
11.875
11.8958
11.9167
11.9375
11.9583
11.9792
12
12.0208
12.0417
12.0625
12.0833
12.1042
12.125
12.1458
12.1667
12.1875
12.2083
12.2292
12.25
12.2708
12.2917
12.3125
12.3333
12.3542
12.375
12.3958
12.4167
12.4375
12.4583
12.4792
12.5
12.5208
12.5417
12.5625
12.5833
12.6042
12.625
12.6458
12.6667
12.6875
12.7083
12.7292
12.75
12.7708
12.7917
12.8125
12.8333
12.8542
12.875
12.8958
12.9167
12.9375
12.9583
12.9792
13
13.0208
13.0417
13.0625
13.0833
13.1042
13.125
13.1458
13.1667
13.1875
13.2083
13.2292
13.25
13.2708
13.2917
13.3125
13.3333
13.3542
13.375
13.3958
13.4167
13.4375
13.4583
13.4792
13.5
13.5208
13.5417
13.5625
13.5833
13.6042
13.625
13.6458
13.6667
13.6875
13.7083
13.7292
13.75
13.7708
13.7917
13.8125
13.8333
13.8542
13.875
