# Supplementary material for: Quantitative measures of clock protein dynamics in the mouse suprachiasmatic nucleus extends the circadian time-keeping model
Source: EMBO J. 2025 Apr 17;44(13):3614–44. doi: 10.1038/s44318-025-00426-z (PMC12218236; doi:10.1038/s44318-025-00426-z)
Supplement: Supplementary file 6 — Source data Fig. 4 [file 44318_2025_426_MOESM6_ESM.zip]

Archive with 39 entries (26 files):
- Figure 4/
- Figure 4/.DS_Store
- __MACOSX/Figure 4/._.DS_Store
- Figure 4/4E/
- Figure 4/4B/
- Figure 4/4K/
- Figure 4/4L/
- Figure 4/4M/
- Figure 4/4J/
- Figure 4/4C/
- Figure 4/4A/
- Figure 4/4F/
- Figure 4/4H/
- Figure 4/4I/
- Figure 4/4G/
- Figure 4/4E/Figure 4E.xlsx
- __MACOSX/Figure 4/4E/._Figure 4E.xlsx
- Figure 4/4B/Figure 4B.xlsx
- __MACOSX/Figure 4/4B/._Figure 4B.xlsx
- Figure 4/4K/Figure 4K.xlsx
- __MACOSX/Figure 4/4K/._Figure 4K.xlsx
- Figure 4/4L/Figure 4L.xlsx
- __MACOSX/Figure 4/4L/._Figure 4L.xlsx
- Figure 4/4M/Figure 4M.xlsx
- __MACOSX/Figure 4/4M/._Figure 4M.xlsx
- Figure 4/4J/Figure 4J.xlsx
- __MACOSX/Figure 4/4J/._Figure 4J.xlsx
- Figure 4/4C/Figure 4C.xlsx
- __MACOSX/Figure 4/4C/._Figure 4C.xlsx
- Figure 4/4A/Figure 4A.xlsx
- __MACOSX/Figure 4/4A/._Figure 4A.xlsx
- Figure 4/4F/Figure 4F.xlsx
- __MACOSX/Figure 4/4F/._Figure 4F.xlsx
- Figure 4/4H/Figure 4H.xlsx
- __MACOSX/Figure 4/4H/._Figure 4H.xlsx
- Figure 4/4I/Figure 4I.xlsx
- __MACOSX/Figure 4/4I/._Figure 4I.xlsx
- Figure 4/4G/Figure 4G.xlsx
- __MACOSX/Figure 4/4G/._Figure 4G.xlsx
