# Supplementary material for: Quantitative measures of clock protein dynamics in the mouse suprachiasmatic nucleus extends the circadian time-keeping model
Source: EMBO J. 2025 Apr 17;44(13):3614–44. doi: 10.1038/s44318-025-00426-z (PMC12218236; doi:10.1038/s44318-025-00426-z)
Supplement: Supplementary file 6 — Source data Fig. 4 [file 44318_2025_426_MOESM6_ESM.zip › Figure 4/4E/Figure 4E.xlsx]

## Sheet: Sheet1
Time (h)	PER2::Venus	mRuby3	Venus background	mRuby3 background	PER2::Venus post cre	PER2::mruby3 post cre
0	36.6203		24.4432	252.547
0.5	37.5332		23.4416	226.8
1	38.9199		24.3072	243.32
1.5	41.6934		24.8784	241.973
2	43.8537		24.1152	241.04
2.5	47.1004		24.1856	243.027
3	50.3662		25.2544	264.44
3.5	53.8472		24.4016	268.773
4	56.7359		25.632	234.547
4.5	60.9212		24.2256	223.413
5	64.5106		24.6352	220.36
5.5	68.952		25.9808	237.08
6	72.9143		24.8624	233.147
6.5	76.8121		24.4896	267.787
7	81.1289		24.0112	299.32
7.5	85.4055		26.392	260.493
8	89.2121		25.7904	271.76
8.5	92.0378		25.5008	244.707
9	94.4652		23.6448	227.147
9.5	97.5595		23.696	222.48
10	100.796		24.2128	238.453
10.5	101.266		25.3408	253.533
11	101.173		25.0528	258.413
11.5	99.5741		23.4976	275.733
12	98.1121		23.3456	269.227
12.5	94.778		22.656	277.2
13	91.3393		22.7696	261.16
13.5	87.3985		21.9264	259.627
14	82.6388		22.544	256.2
14.5	77.9101		23.2448	261.107
15	73.3535		22.9664	297.32
15.5	68.3788		22.3712	284.347
16	63.9245		22.6256	281.907
16.5	59.3973		22.0032	270.667
17	55.2987		23.04	256.147
17.5	51.313		22.6464	272.56
18	47.9643		23.7408	268.067
18.5	44.51		23.0528	289.747
19	42.0817		22.3872	287.96
19.5	39.6165		22.9952	252.48
20	37.9013		25.6688	260.28
20.5	36.0663		23.8816	257.64
21	34.994		24.7968	255.48
21.5	33.8788		23.5312	267.347
22	33.5467		23.4336	240.28
22.5	33.6836		24.9952	265.867
23	34.0456		23.4224	256.187
23.5	35.5751		25.3024	264.76
24	36.8036		24.1328	264.147
24.5	38.4648		25.0128	314.32
25	40.4063		24.248	240.427
25.5	42.9373		26.7568	269.093
26	45.4719		23.7808	288.04
26.5	48.2684		26.9776	264.427
27	51.082		24.9328	263.653
27.5	54.3552		23.2816	280.653
28	58.2691		22.9264	287.707
28.5	62.1133		25.1264	294.36
29	66.5885		27.4864	283.44
29.5	70.5401		24.4608	284.467
30	74.2336		26.936	312.96
30.5	78.5148		25.3136	275.027
31	82.4566		25.8528	282.653
31.5	86.4173		24.248	285.4
32	90.6779		27.3184	270.507
32.5	93.2438		24.808	268.067
33	97.1339		24.6704	287.627
33.5	98.5027		24.856	269.773
34	101.05		23.9408	304.36
34.5	103.824		24.9024	278.947
35	103.719		24.3536	273.587
35.5	102.713		22.368	247.053
36	100.487		24.2032	272.693
36.5	97.0972		24.4656	286.733
37	93.5566		22.7904	267.413
37.5	89.1199		24.1376	272.867
38	84.1735		25.2	289.72
38.5	79.1302		24.8896	280.773
39	74.3495		25.376	288.907
39.5	69.1751		24.312	294.48
40	64.7398		25.0176	263.853
40.5	60.0403		25.3648	256.627
41	55.2227		24.5328	291.693
41.5	51.3339		23.5584	269.2
42	47.5463		23.8992	280.667
42.5	44.6149		25.4736	282.027
43	41.1552		23.2992	284.6
43.5	38.934		24.3744	305.88
44	36.986		24.9392	268.12
44.5	35.412		24.8112	287.44
45	34.5611		24.4432	330.853
45.5	34.2042		25.0272	291.733
46	34.1912		24.3712	278.093
46.5	34.2201		25.7776	269.08
47	34.1516		24.2448	330.013
47.5	36.0449		27.0256	279.053
48	36.8786		25.8064	292.707
48.5	38.7251		26.024	290.96
49	41.2313		25.504	276.64
49.5	43.1659		24.9792	288.48
50	46.2822		26.2656	283.68
50.5	49.5075		27.52	250.867
51	52.572		25.4848	290.413
51.5	55.8938		27.032	281.107
52	59.2907		27.664	299.68
52.5	63.0493		26.6688	279.44
53	67.1729		25.2336	277.773
53.5	70.6316		28.1344	278.107
54	74.5559		27.1072	294.893
54.5	77.3582		27.2368	276.907
55	82.4243		27.104	316.693
55.5	85.7212		28.1696	275.453
56	87.9082		26.4608	275.907
56.5	90.6126		25.8176	339.227
57	93.8961		29.2896	313.587
57.5	96.4473		26.48	304.413
58	98.2404		26.4832	322.867
58.5	98.8432		26.8176	378.96
59	98.1229		25.6896	325.173
59.5	96.7282		27.2528	324.92
60	94.3743		28.744	344.347
60.5	91.051		25.208	344.253
61	86.8357		27.6928	354.067
61.5	82.6535		27.456	319.92
62	77.6351		27.1936	331.32
62.5	73.354		28.808	335.747
63	68.6651		24.5424	293.533
63.5	63.9613		25.2576	343.2
64	59.3864		27.3024	344.16
64.5	55.1652		24.7728	369.373
65	51.3049		24.3696	327.613
65.5	48.5141		25.7136	324.747
66	44.3505		26.16	324.733
66.5	41.3872		23.9008	329.933
67	39.3256		25.312	320.293
67.5	37.1459		24.8848	323.227
68	35.1659		25.9152	320.8
68.5	34.0505		25.808	351.8
69	33.0239		23.9488	337.267
69.5	32.4993		24.4272	359.08
70	32.1		26.3568	317.533
70.5	32.3138		25.256	322.8
71	32.3153		24.72	350.347
71.5	34.0484		25.7296	323.213
72	35.4015		25.5824	325.533
72.5	36.9766		25.9968	328.453
73	38.9891		25.3888	348.6
73.5	40.813		26.264	366.68
74	44.0899		24.784	322.92
74.5	46.9359		27.4	435.867
75	49.8818		26.5936	358.467
75.5	53.2267		25.5984	354.52
76	56.8025		26.9888	393.293
76.5	59.9754		25.3312	360.133
77	63.8552		24.1232	426.213
77.5	68.1891		24.6416	451.827
78	71.5461		25.4464	478.16
78.5	75.2305		25.6112	490.64
79	78.8903		26.3168	411.813
79.5	82.2293		24.768	380.413
80	85.0331		27.3296	341.16
80.5	87.3164		26.6432	399.12
81	90.1466		26.2912	318.64
81.5	91.4528		27.088	370.067
82	93.7088		23.8704	378.96
82.5	93.5516		25.8496	390.32
83	92.6738		26.4416	373.893
83.5	91.1364		24.9888	384.48
84	88.1015		25.0272	374.107
84.5	84.9278		25.5072	333.867
85	81.3891		24.5104	305.613
85.5	77.0825		24.9376	320.92
86	72.9322		25.464	340.32
86.5	68.4035		24.9104	309.147
87	64.0441		25.216	342.067
87.5	60.0871		24.2496	369.4
88	55.9843		23.032	340.067
88.5	51.6491		24.5456	361.573
89	47.9156		25.0176	377.827
89.5	44.3941		23.2832	352.773
90	41.3952		25.2304	340.107
90.5	38.234		22.1856	292.107
91	36.1689		23.48	357.84
91.5	34.2999		24.3232	311.16
92	32.3952		24.32	296.16
92.5	31.4472		22.7936	396.267
93	30.4565		24.672	356.787
93.5	29.781		22.4112	349.04
94	30.0243		25.4096	364.92
94.5	29.8237		22.6592	314.667
95	30.4652		24.1936	322.067
95.5	31.4177		22.576	374.92
96	32.5283		23.7648	346.88
96.5	34.4222		23.5552	318.573
97	35.9111		23.0112	320.947
97.5	38.4224		21.5392	361.067
98			26.152	275.159	38.1012	290.7
98.5			31.1618	307.171	45.8856	337.979
99			31.8529	307.289	50.4365	355.877
99.5			31.9608	307.152	56.7041	366.5
100			32.9412	327.166	63.0528	379.804
100.5			27.6225	322.279	70.8465	387.746
101			32.7059	314.93	75.7753	392.094
101.5			30.5637	329.89	80.7341	396.981
102			29.8824	335.194	82.1717	404.13
102.5			29.1324	320.342	83.2686	402.201
103			27.1176	308.65	84.1411	404.09
103.5			33.8627	325.411	84.1671	402.489
104			25.5049	327.969	82.5183	405.828
104.5			25.3039	328.371	80.4734	401.238
105			28.6225	311.235	78.375	400.514
105.5			28.7255	327.041	76.5426	404.355
106			30.6324	344.085	74.6822	408.145
106.5			25.8382	315.303	70.3303	395.114
107			25.3284	330.613	66.7223	394.025
107.5			26.652	338.339	63.7631	393.911
108			26.4069	334.536	59.5187	395.242
108.5			25.5882	333.737	55.9144	394.612
109			24.8235	327.247	52.534	389.872
109.5			28.0882	325.955	49.9095	392.68
110			27.1569	313.204	46.3289	391.355
110.5			24.6912	330.212	43.2297	392.985
111			25.6961	330.069	40.9483	393.352
111.5			27.0882	329.321	38.4979	395.821
112			24.598	332.05	36.1873	390.862
112.5			26.7255	332.536	34.5717	391.722
113			22.9069	325.688	33.4473	386.984
113.5			26.8382	330.153	31.8185	396.717
114			24.2794	334.832	30.8795	389.708
114.5			22.9804	336.366	29.7877	392.535
115			25.8775	324.812	29.3307	386.271
115.5			28.6324	331.014	28.678	389.879
116			27.5441	337.607	27.597	394.971
116.5			27.1961	333.331	27.4226	393.766
117			27.9853	341.415	28.184	390.988
117.5			26.0539	339.944	28.4676	393.994
118			23.3725	336.581	28.7463	397.67
118.5			26.7696	334.508	29.4657	396.043
119			25.6618	334.364	30.3995	399.264
119.5			27.7059	338.523	31.7056	397.089
120			23.2696	326.299	33.2359	395.861
120.5			27.902	346.976	34.9936	398.391
121			25.2157	341.921	36.5871	397.656
121.5			26.1176	327.92	38.0545	399.205
122			22.2451	336.372	40.4473	402.609
122.5			25.8676	329.402	41.6582	402.004
123			26.4461	334.782	43.5725	407.915
123.5			24.4951	328.717	44.6304	407.03
124			29.75	334.742	46.0522	407.385
124.5			24.299	347.865	46.947	413.641
125			22.1275	344.496	48.0631	414.457
125.5			26.1176	350.097	49.2688	418.679
126			26.0637	346.706	50.3082	417.765
126.5			27.4118	359.263	50.0614	424.838
127			22.4706	356.433	50.596	430.903
127.5			25.5539	341.049	50.6757	428.47
128			29.5833	348.444	50.9491	435.739
128.5			27.1618	356.13	49.8759	438.951
129			26.5392	335.993	49.0163	445.565
129.5			27.6127	349.824	48.2533	451.079
130			29.7843	349.362	47.8106	449.261
130.5			30.4265	350.638	46.0918	450.986
131			20.0441	345.177	44.1008	455.846
131.5			25.4608	357.518	42.1075	457.075
132			24.6716	356.941	41.0219	461.965
132.5			24.0931	345.344	39.555	460.735
133			30.0441	351.266	37.8015	463.934
133.5			30.0784	368.654	36.3345	470.765
134			23.2892	350.465	34.7603	464.442
134.5			25.3627	362.618	33.2969	465.486
135			26.4902	357.638	32.1637	465.193
135.5			26.8676	349.231	30.714	455.358
136			23.8235	350.637	30.3847	457.635
136.5			26.4902	359.525	29.127	448.7
137			28.201	346.731	29.0845	448.504
137.5			25.7108	371.673	28.2889	448.092
138			24.2108	361.353	27.6593	443.078
138.5			29.1127	358.845	27.1416	439.007
139			26.1176	361.069	26.7373	440.259
139.5			25.7059	358.46	26.7643	432.979
140			25.3088	349.009	26.8137	430.054
140.5			25.6814	356.908	26.6069	432.069
141			28.3382	340.678	27.0103	428.996
141.5			27.9069	345.149	27.0638	430.294
142			25.2451	346.858	27.6243	428.638
142.5			28.4902	347.351	27.3969	428.892
143			25.6324	348.47	28.4168	429.854
143.5			27.049	362.164	28.6471	429.789
144			24.75	360.971	28.909	431.924
144.5			23.299	349.307	29.0744	430.729
145			26.3627	375.74	30.3156	437.607
145.5			25.0196	356.667	30.4817	439.179
146			25.4755	363.209	31.0996	446.663
146.5			23.0098	350.165	31.1668	452.417
147			27.5392	347.396	31.8331	458.184
147.5			23.6422	343.255	31.9656	465.328
148			24.8775	365.67	32.1115	477.261
148.5			25.2304	366.356	32.8088	485.93
149			24.4853	375.371	32.3679	491.435
149.5			21.4216	389.24	32.7586	501.275
150			23.0343	381.924	32.3408	507.147
150.5			27.8333	391.943	32.6459	519.174
151			25.598	377.013	32.3874	530.214
151.5			27.4363	380.637	32.383	533.902
152			23.7598	375.506	31.8782	545.644
152.5			30.1814	360.851	31.7181	551.822
153			28.3039	362.912	31.1433	559.543
153.5			26.2598	358.294	30.8412	562.374
154			25.1471	360.737	31.4682	570.237
154.5			26.2843	336.656	30.151	565.112
155			27.1569	358.168	29.1046	570.667
155.5			25.6765	370.806	28.7027	577.233
156			23.8824	372.578	28.676	574.499
156.5			26.652	358.067	27.8095	576.679
157			23.6373	354.804	27.3536	569.161
157.5			26.5784	364.686	27.0156	564.214
158			23.9314	369.099	26.2086	550.818
158.5			24.2451	359.433	26.0643	543.459
159			22.3922	360.79	25.6896	539.097
159.5			24.4902	358.687	25.2332	526.949
160			27.75	345.698	25.35	511.741
160.5			26.8971	351.889	24.9786	504.974
161			22.9755	347.306	25.0134	496.163
161.5			24.1961	341.137	24.443	483.14
162			25.2108	352.854	24.4401	475.569
162.5			25.5735	347.989	24.1044	470.941
163			25.1176	342.177	23.8528	464.965
163.5			25.1127	377.607	24.1352	455.774
164			24.9363	371.731	23.9934	456.904
164.5			26.2059	357.465	24.3334	447.708
165			22.7451	347.222	23.774	448.462
165.5			22.7108	349.574	23.3711	447.315
166			27.7696	338.147	23.7459	442.457
166.5			24.1765	349.727	23.3931	440.071
167			25.6961	369.84	24.0547	445.907
167.5			26.5196	352.355	23.9756	443.404
168			22.3676	355.855	23.7295	450.816
168.5			22.5343	343.213	23.6833	455.005
169			22.9853	363.488	24.2254	467.655
169.5			25.1863	346.377	24.4356	463.292
170			24.6373	350.961	24.9177	471.76
170.5			24.7255	368.298	25.1116	475.949
171			23.9657	361.083	24.7902	483.264
171.5			21.4657	365.847	24.7154	498.445
172			24.152	358.771	25.085	506.501
172.5			28.4363	369.206	24.7716	515.94
173			24.2549	377.012	24.9132	535.99
173.5			23.3284	350.398	24.8118	535.971
174			21.3431	359.752	24.4631	552.807
174.5			21.7157	363.454	24.2199	566.112
175			24.2892	365.395	24.4379	582.328
175.5			24.9412	362.375	24.3593	592.923
176			25.8333	378.21	23.6832	604.313
176.5			24.3039	370.861	24.2134	617.738
177			23.0441	371.371	23.8702	625.022
177.5			23.1569	365.607	23.5832	633.318
178			25.4559	372.572	24.1339	638.327
178.5			24.2353	354.813	23.81	634.591
179			24.7745	373.229	23.5223	640.056
179.5			23.2304	362.989	23.2498	637.68
180			22.6765	356.685	23.2009	630.251
180.5			24.8284	361.797	23.1279	624.433
181			22.1667	349.387	23.1365	618.565
181.5			24.152	361.553	22.8847	603.545
182			23.4706	359.776	22.9106	587.441
182.5			24.9314	340.518	22.8615	571.395
183			24.6765	354.474	22.6093	559.925
183.5			25.9118	361.418	22.3054	543.036
184			22.7843	356.932	22.3149	528.489
184.5			22.4608	345.126	22.7049	513.003
185			24.2059	354.753	21.9895	495.969
185.5			23.7843	333.928	22.5265	486.848
186			21.7745	350.152	22.6292	475.904
186.5			22.5343	344.993	22.2491	467.59
187			23.3431	341.525	22.1773	459.757
187.5			21.4167	356.35	22.221	449.121
188			22.6275	352.856	22.376	448.563
188.5			25.2647	339.352	22.0317	443.449
189			28.0392	358.333	22.3708	439.579
189.5			24.8088	348.545	22.2225	434.504
190			19.6863	351.057	22.55	435.64
190.5			25.1422	343.464	22.4141	437.661
191			23.5588	353.518	22.661	440.676
191.5			22.7647	347.968	22.5032	446.604
192			25.3137	364.494	22.3682	449.968
192.5			25.0049	346.11	22.0562	449.96
193			24.3873	361.765	22.7722	460.775
193.5			21.6765	354.781	22.634	463.454
194			22.3627	358.033	22.7893	471.313
194.5			24.0833	349.441	22.5026	476.854
195			23.3824	353.082	23.0024	491.162
195.5			24.5392	338.541	23.0647	497.898
196			19.9118	357.928	22.5072	511.998
196.5			24.0049	348.678	22.9922	531.806
197			25.3088	360.064	23.1557	540.774
197.5			21.0392	361.247	23.0902	556.887
198			23.1225	349.382	22.8778	570
198.5			23.0147	356.335	23.2203	587.335
199			21.3382	357.024	22.7497	599.826
199.5			22.8431	355.465	22.7818	612.84
200			24.5098	360.953	22.3731	625.682
200.5			24.75	369.637	22.8318	637.057
201			26.2304	369.534	22.2518	649.522
201.5			24.799	360.268	22.3242	656.93
202			26.152	359.813	22.7767	662.841
202.5			22.1667	364.993	23.0349	657.476
203			21.402	360.844	22.0961	658.406
203.5			24.5833	352.859	22.3365	654.424
204			24.9853	370.399	21.5331	644.842
204.5			21.9853	358.234	21.6832	639.17
205			22.4559	362.492	22.2481	628.813
205.5			23.2794	367.854	21.6271	610.343
206			20.1225	353.121	22.3976	590.881
206.5			21.6078	357.537	21.7617	583.578
207			25.4951	356.911	21.351	560.753
207.5			25.2304	361.105	21.6353	549.541
208			21.7696	358.854	21.5307	533.85
208.5			22.4069	341.304	21.3079	514.534
209			23.3137	364.173	21.4648	501.877
209.5			22.2941	367.844	20.8609	492.004
210			24.3824	368.108	21.4221	479.815
210.5			21.7941	353.525	21.0087	465.511
211			20.9412	362.065	20.8336	457.761
211.5			19.8382	345.596	20.4793	446.374
212			20.8676	350.896	20.8389	444.088
212.5			22.8039	356.451	21.0817	436.991
213			19.9804	359.034	21.3158	429.556
213.5			21.3235	360.197	21.3741	432.997
214			23.75	356.029	20.8303	424.876
214.5			21.25	349.103	20.9749	423.216
215			19.7108	355.805	20.7316	425.327
215.5			19.0098	344.311	20.4926	427.606
216			21.0539	348.062	20.8698	435.768
216.5			20.2108	364.294	21.0507	441.154
217			20	345.138	21.2196	449.192
217.5			21.9902	340.962	21.1885	452.677
218			23.7059	373.455	21.9148	478.978
218.5			22.1814	373.013	22.1299	491.479
219			20.0588	375.308	22.3299	501.116
219.5			21.6618	381.275	22.6128	518.779
220			21.1471	370.653	22.357	525.165
220.5			24.348	367.246	22.1581	534.129
221			21.3039	385.705	22.7787	559.683
221.5			24.2598	370.554	23.125	568.019
222			23.4804	369.762	23.2239	579.384
222.5			23.7745	377.772	22.6891	596.799
223			23.6618	370.452	22.8657	609.951
223.5			21.3186	372.81	22.6552	623.681
224			22.4412	363.485	22.5481	633.451
224.5			22.902	368.879	23.0774	648.296
225			23.6765	363.045	22.85	655.44
225.5			24.9657	374.206	22.4359	666.619
226			24.8725	382.527	23.7027	671.407
226.5			26.0294	376.682	23.6617	669.177
227			24.6422	380.216	23.395	672.429
227.5			26.7304	380.596	23.2578	675.229
228			24.8529	391.665	23.6484	669.28
228.5			25.5931	384.265	23.5774	659.225
229			24.5245	400.584	23.4815	655.707
229.5			23.3333	401.984	23.5265	635.885
230			24.1275	386.487	23.3865	624.411
230.5			24.0931	380.572	23.2092	608.862
231			21.5	387.906	22.8652	595.603
231.5			24.7843	383.132	22.6908	573.077
232			20.9706	374.802	22.5321	564.92
232.5			23.2843	380.122	23.0399	554.952
233			21.7304	385.917	23.1695	535.216
233.5			25.9706	391.999	22.7619	522.749
234			24.9706	379.086	22.2998	512.69
234.5			25.4853	381.208	22.825	504.237
235			23.1225	384.073	22.1724	489.241
235.5			22.299	378.506	22.3365	475.409
236			21.9363	374.542	22.1738	471.928
236.5			24.9118	377.92	22.4937	470.107
237			24.4951	357.602	22.0954	463.804
237.5			22.9265	366.655	22.1219	457.414
238			20.451	375.636	21.7074	461.309
238.5			20.0931	375.061	21.9874	462.168
239			22.7451	356.828	21.7694	455.722
239.5			23.6324	363.581	21.6119	457.094
240			21.1863	364.962	22.2715	465.465
240.5			22.1863	364.689	22.0699	466.427
241			20.6814	362.623	22.1455	470.1
241.5			22.6667	350.94	21.779	470.471
242			19.8873	361.24	21.5847	482.638
242.5			20.9118	359.353	21.3602	494.634
243			23.0441	372.594	21.5659	500.039
243.5			22.1618	374.489	21.3212	516.49
244			23.8088	358.899	21.1793	525.274
244.5			25.8922	369.133	21.1913	541.14
245			22.201	359.076	21.3802	550.885
245.5			22.2647	363.839	20.9163	568.374
246			23.5588	362.17	21.2728	578.353
246.5			23.7157	349.196	20.6562	595.127
247			19.4902	373.426	20.9846	614.096
247.5			20.4902	356.832	20.9012	622.882
248			21.6471	366.067	20.9601	633.478
248.5			23.5637	356.869	20.7081	648.741
249			21.9363	366.39	20.7403	661.039
249.5			19.9804	352.418	20.7087	668.207
250			22.6863	367.031	20.6698	673.856
250.5			24.1961	367.339	21.0616	671.498
251			22.0539	357.887	20.7987	669.373
251.5			23.652	353.382	20.2745	669.451
252			20.6716	348.923	20.3663	661.827
252.5			24.2843	344.348	20.4409	649.197
253			22.3039	361.774	20.4654	636.394
253.5			23.1127	359.469	20.094	614.529
254			23.2304	339.087	20.3899	594.225
254.5			18.7304	355.063	20.3408	579.607
255			20.6912	359.014	20.3929	561.088
255.5			19.0588	356.013	19.8237	544.922
256			22.4755	360.826	20.3164	529.363
256.5			24.3922	363.99	20.0601	515.246
257			20.5245	358.598	20.1708	500.787
257.5			22.4069	363.665	20.3533	486.248
258			22.201	362.78	20.6569	476.138
258.5			21.1716	369.552	20.5537	469.728
259			21.3529	349.446	20.2573	456.247
259.5			19.7794	349.347	20.2645	445.922
260			22.1667	360.56	20.009	443.332
260.5			18.5	353.799	19.8824	438.332
261			20.2108	352.665	19.8677	438.199
261.5			20.8824	342.196	19.7746	432.81
262			25.3137	356.951	20.0192	435.621
262.5			20.5392	343.369	20.0531	429.634
263			21.3382	371.657	20.1935	439.506
263.5			19.6569	353.478	20.0494	432.699
264			21.2843	360.533	20.058	446.652
264.5			17.4706	348.503	19.746	450.514
265			23.6176	354.437	20.0634	458.945
265.5			21.5294	351.366	20.014	468.148
266			23.7647	368.488	20.0117	479.819
266.5			19.7745	359.125	19.3933	486.969
267			19.7696	357.846	19.9126	494.451
267.5			24.3725	352.646	19.9976	507.805
268			20.6618	371.513	19.7723	520.649
268.5			21.6569	367.389	19.8161	537.63
269			22.7696	365.273	19.9598	549.788
269.5			23.2304	377.453	19.535	565.899
270			22.3284	371.085	19.7153	581.72
270.5			19.5735	379.997	19.7708	601.29
271			19.9118	375.369	19.7303	610.26
271.5			22.4902	355.217	19.9105	625.804
272			20.3775	368.345	19.9565	632.104
272.5			19.7696	375.525	19.6818	651.379
273			20.7696	361.989	19.9054	654.991
273.5			22.5245	366.737	19.6841	664.062
274			21.8627	375.707	19.6624	670.92
274.5			21.7794	384.587	19.7212	666.897
275			19.3284	357.125	19.7875	659.149
275.5			19.5686	371.74	19.4972	654.784
276			20.4853	378.753	19.4081	650.006
276.5			21.299	360.988	19.3507	626.523
277			19.2108	361.584	19.1443	607.253
277.5			24.3431	364.856	18.8809	594.711
278			20.1814	357.674	19.1586	571.027
278.5			21.848	346.558	19.051	556.659
279			20.6667	355.706	19.0877	526.438
279.5			21.4951	351.989	19.1474	514.824
280			22.3333	354.804	19.2748	495.57
280.5			20.1618	352.8	19.2012	477.815
281			19.5049	359.009	18.863	465.563
281.5			19.8971	361.736	18.8905	449.617
282			21.1618	348.866	19.08	437.315
282.5			22.9412	336.638	18.6652	421.874
283			19.8137	339.377	18.3602	406.726
283.5			20.2794	344.255	18.5185	403.862
284			20.0882	327.627	18.4293	393.719
284.5			19.7108	342.201	18.6951	396.553
285			19.5686	346.821	18.6408	396.381
285.5			18.2108	325.346	18.8812	387.206
286			18.5343	342.96	18.6857	393.704
286.5			18.5833	326.335	18.5348	382.117
287			19.2255	333.123	18.0435	388.792
287.5			17.8627	349.647	18.3229	399.321
288
288.5
289
289.5
290
290.5
291
291.5
292
292.5
293
293.5
294
294.5
295
295.5
296
296.5
297
297.5
298
298.5
299
299.5
300
300.5
301
301.5
302
302.5
303
303.5
304
304.5
305
305.5
306
306.5
307
307.5
308
308.5
309
309.5
310
310.5
311
311.5
312
312.5
313
313.5
314
314.5
315
315.5
316
316.5
317
317.5
318
318.5
319
319.5
320
320.5
321
321.5
322
322.5
323
323.5
324
324.5
325
325.5
326
326.5
327
327.5
328
328.5
329
329.5
330
330.5
331
331.5
332
332.5
333
333.5
334
334.5
335
335.5
336
336.5
337
337.5
338
338.5
339
339.5
340
340.5
341
341.5
342
342.5
343
343.5
344
344.5
345
345.5
346
346.5
347
347.5
348
348.5
349
349.5
350
350.5
351
351.5
352
352.5
353
353.5
354
354.5
355
355.5
356
356.5
357
357.5
358
358.5
359
359.5
360
360.5
361
361.5
362
362.5
363
363.5
364
364.5
365
365.5
366
366.5
367
367.5
368
368.5
369
369.5
370
370.5
371
371.5
372
372.5
373
373.5
374
374.5
375
375.5
376
376.5
377
377.5
378
378.5
379
379.5
380
380.5
381
381.5
382
382.5
383
383.5
384
384.5
385
385.5
386
386.5
387
387.5
388
388.5
389
389.5
390
390.5
391
391.5
392
392.5
393
393.5
394
394.5
395
395.5
396
396.5
397
397.5
398
398.5
399
399.5
400
400.5
401
401.5
402
402.5
403
403.5
404
404.5
405
405.5
406
406.5
407
407.5
408
408.5
409
409.5
410
410.5
411
411.5
412
412.5
413
413.5
414
414.5
415
415.5
416
416.5
417
417.5
418
418.5
419
419.5
420
420.5
421
421.5
422
422.5
423
423.5
424
424.5
425
425.5
426
426.5
427
427.5
428
428.5
429
429.5
430
430.5
431
431.5
432
432.5
433
433.5
434
434.5
435
435.5
436
436.5
437
437.5
438
438.5
439
439.5
440
440.5
441
441.5
442
442.5
443
443.5
444
444.5
445
445.5
446
446.5
447
447.5
448
448.5
449
449.5
450
450.5
451
451.5
452
452.5
453
453.5
454
454.5
455
455.5
456
456.5
457
457.5
458
458.5
459
459.5
460
460.5
461
461.5
462
462.5
463
463.5
464
464.5
465
465.5
466
466.5
467
467.5
468
468.5
469
469.5
470
470.5
471
471.5
472
472.5
473
473.5
474
474.5
475
475.5
476
476.5
477
477.5
478
478.5
479
479.5
480
480.5
481
481.5
482
482.5
483
483.5
484
484.5
485
485.5
486
486.5
487
487.5
488
488.5
489
489.5
490
490.5
491
491.5
492
492.5
493
493.5
494
494.5
495
495.5
496
496.5
497
497.5
498
498.5
499
499.5
500
500.5
501
501.5
502
502.5
503
503.5
504
504.5
505
505.5
506
506.5
507
507.5
508
508.5
509
509.5
510
510.5
511
511.5
512
512.5
513
513.5
514
514.5
515
515.5
516
516.5
517
517.5
518
518.5
519
519.5
520
520.5
521
521.5
522
522.5
523
523.5
524
524.5
525
525.5
526
526.5
527
527.5
528
528.5
529
529.5
530
530.5
531
531.5
532
532.5
533
533.5
534
534.5
535
535.5
536
536.5
537
537.5
538
538.5
539
539.5
540
540.5
541
541.5
542
542.5
543
543.5
544
544.5
545
545.5
546
546.5
547
547.5
548
548.5
549
549.5
550
550.5
551
551.5
552
552.5
553
553.5
554
554.5
555
555.5
556
556.5
557
557.5
558
558.5
559
559.5
560
560.5
561
561.5
562
562.5
563
563.5
564
564.5
565
565.5
566
566.5
567
567.5
568
568.5
569
569.5
570
570.5
571
571.5
572
572.5
573
573.5
574
574.5
575
575.5
576
576.5
577
577.5
578
578.5
579
579.5
580
580.5
581
581.5
582
582.5
583
583.5
584
584.5
585
585.5
586
586.5
587
587.5
588
588.5
589
589.5
590
590.5
591
591.5
592
592.5
593
593.5
594
594.5
595
595.5
596
596.5
597
597.5
598
598.5
599
599.5
600
600.5
601
601.5
602
602.5
603
603.5
604
604.5
605
605.5
606
606.5
607
607.5
608
608.5
609
609.5
610
610.5
611
611.5
612
612.5
613
613.5
614
614.5
615
615.5
616
616.5
617
617.5
618
618.5
619
619.5
620
620.5
621
621.5
622
622.5
623
623.5
624
624.5
625
625.5
626
626.5
627
627.5
628
628.5
629
629.5
630
630.5
631
631.5
632
632.5
633
633.5
634
634.5
635
635.5
636
636.5
637
637.5
638
638.5
639
639.5
640
640.5
641
641.5
642
642.5
643
643.5
644
644.5
645
645.5
646
646.5
647
647.5
648
648.5
649
649.5
650
650.5
651
651.5
652
652.5
653
653.5
654
654.5
655
655.5
656
656.5
657
657.5
658
658.5
659
659.5
660
660.5
661
661.5
662
662.5
663
663.5
664
664.5
665
665.5
666
666.5
667
667.5
668
668.5
669
669.5
670
670.5
671
671.5
672
672.5
673
673.5
674
674.5
675
675.5
676
676.5
677
677.5
678
678.5
679
679.5
680
680.5
681
681.5
682
682.5
683
683.5
684
684.5
685
685.5
686
686.5
687
687.5
688
688.5
689
689.5
690
690.5
691
691.5
692
692.5
693
693.5
694
694.5
695
695.5
696
696.5
697
697.5
698
698.5
699
699.5
700
700.5
701
701.5
702
702.5
703
703.5
704
704.5
705
705.5
706
706.5
707
707.5
708
708.5
709
709.5
710
710.5
711
711.5
712
712.5
713
713.5
714
714.5
715
715.5
716
716.5
717
717.5
718
718.5
719
719.5
720
720.5
721
721.5
722
722.5
723
723.5
724
724.5
725
725.5
726
726.5
727
727.5
728
728.5
729
729.5
730
730.5
731
731.5
732
732.5
733
733.5
734
734.5
735
735.5
736
736.5
737
737.5
738
738.5
739
739.5
740
740.5
741
741.5
742
742.5
743
743.5
744
744.5
745
745.5
746
746.5
747
747.5
748
748.5
749
749.5
750
750.5
751
751.5
752
752.5
753
753.5
754
754.5
755
755.5
756
756.5
757
757.5
758
758.5
759
759.5
760
760.5
761
761.5
762
762.5
763
763.5
764
764.5
765
765.5
766
766.5
767
767.5
768
768.5
769
769.5
770
770.5
771
771.5
772
772.5
773
773.5
774
774.5
775
775.5
776
776.5
777
777.5
778
778.5
779
779.5
780
780.5
781
781.5
782
782.5
783
783.5
784
784.5
785
785.5
786
786.5
787
787.5
788
788.5
789
789.5
790
790.5
791
791.5
792
792.5
793
793.5
794
794.5
795
795.5
796
796.5
797
797.5
798
798.5
799
799.5
800
800.5
801
801.5
802
802.5
803
803.5
804
804.5
805
805.5
806
806.5
807
807.5
808
808.5
809
809.5
810
810.5
811
811.5
812
812.5
813
813.5
814
814.5
815
815.5
816
816.5
817
817.5
818
818.5
819
819.5
820
820.5
821
821.5
822
822.5
823
823.5
824
824.5
825
825.5
826
826.5
827
827.5
828
828.5
829
829.5
830
830.5
831
831.5
832
832.5
833
833.5
834
834.5
835
835.5
836
836.5
837
837.5
838
838.5
839
839.5
840
840.5
841
841.5
842
842.5
843
843.5
844
844.5
845
845.5
846
846.5
847
847.5
848
848.5
849
849.5
850
850.5
851
851.5
852
852.5
853
853.5
854
854.5
855
855.5
856
856.5
857
857.5
858
858.5
859
859.5
860
860.5
861
861.5
862
862.5
863
863.5
864
864.5
865
865.5
866
866.5
867
867.5
868
868.5
869
869.5
870
870.5
871
871.5
