# Supplementary material for: Quantitative measures of clock protein dynamics in the mouse suprachiasmatic nucleus extends the circadian time-keeping model
Source: EMBO J. 2025 Apr 17;44(13):3614–44. doi: 10.1038/s44318-025-00426-z (PMC12218236; doi:10.1038/s44318-025-00426-z)
Supplement: Supplementary file 6 — Source data Fig. 4 [file 44318_2025_426_MOESM6_ESM.zip › Figure 4/4B/Figure 4B.xlsx]

## Sheet: Sheet1
PER2	CRY1	BMAL1
17.2414	82.4561
38.7755	68.75
16	53.8462
26.8293	76.9231
11.7647	33.3333
18.75	66.6667
31.25	75
30	72.2222
20	73.913
18.75	66.6667
6.25	69.5652
5	50
	80.9969	79.7508
	46	85.3211
	57.2626	79.5349
	60.4294	78.5714
	37.5723	77.9412
	46.748	86.5248
	51.3126	56.5217
	53.8462	70.0855
	53.2819	69.7368
	55.8912	72.2892
	66.031	75.4
	67.1329	90.1809
aligned to paired recordings
