# Supplementary material for: Quantitative measures of clock protein dynamics in the mouse suprachiasmatic nucleus extends the circadian time-keeping model
Source: EMBO J. 2025 Apr 17;44(13):3614–44. doi: 10.1038/s44318-025-00426-z (PMC12218236; doi:10.1038/s44318-025-00426-z)
Supplement: Supplementary file 6 — Source data Fig. 4 [file 44318_2025_426_MOESM6_ESM.zip › Figure 4/4K/Figure 4K.xlsx]

## Sheet: Sheet1
CT (h)	PER2/CRY1									BMAL1/CRY1									BMAL1/(PER2+CRY1)									PER2/BMAL1
0	0.1795	0.449102	0.215623	0.145398	0.262803	0.167909	0.121428	0.12417		1.98174	1.15934	2.38055	1.60525	2.71862	1.73697	1.25613	1.28451		1.68015	0.953138	1.95829	1.40147	2.15285	1.48725	1.12012	1.14263		0.101019	0.111179	0.121109	0.0600433	0.051456	0.0946989	0.0865105	0.134397	0.121507
0.5	0.204493	0.478756	0.244216	0.164299	0.303711	0.193383	0.137425	0.138863		2.08617	1.19381	2.4914	1.67612	2.95796	1.88343	1.33844	1.35244		1.73199	0.935679	2.00239	1.43959	2.26888	1.57823	1.17673	1.18753		0.106675	0.12122	0.126418	0.065191	0.0558676	0.0981532	0.0892351	0.13939	0.12589
1	0.231698	0.507283	0.274989	0.181537	0.342124	0.21146	0.147365	0.14744		2.19693	1.21279	2.60742	1.72132	3.19603	1.9754	1.37664	1.37734		1.78366	0.930009	2.04505	1.45685	2.38132	1.6306	1.19983	1.20036		0.112023	0.125577	0.133397	0.0668574	0.0569798	0.105162	0.0954217	0.149353	0.134396
1.5	0.276921	0.545786	0.316017	0.202246	0.426805	0.247612	0.172939	0.169109		2.39551	1.23873	2.73372	1.74954	3.56858	2.07032	1.44597	1.41394		1.87601	0.922879	2.07726	1.45522	2.5011	1.65943	1.23277	1.20942		0.112425	0.13226	0.14174	0.0701786	0.0598248	0.11493	0.104474	0.163274	0.146865
2	0.318087	0.574927	0.359963	0.225358	0.495175	0.278309	0.199301	0.185971		2.53155	1.24199	2.86483	1.79355	3.83898	2.15766	1.54514	1.44179		1.92063	0.930811	2.10655	1.4637	2.56758	1.6879	1.28836	1.2157		0.119402	0.141197	0.147897	0.0762566	0.0646075	0.124222	0.115302	0.179972	0.161528
2.5	0.360212	0.613086	0.406428	0.246366	0.577886	0.317111	0.217998	0.201347		2.6825	1.27235	3.02667	1.83469	4.25309	2.33386	1.60441	1.48186		1.97212	0.920229	2.15203	1.47203	2.69544	1.77195	1.31725	1.2335		0.130482	0.149963	0.160802	0.0903734	0.0776911	0.137734	0.125723	0.200267	0.179309
3	0.436407	0.686951	0.501277	0.261447	0.70455	0.367478	0.252469	0.228697		2.79242	1.29486	3.2075	1.67291	4.6468	2.42367	1.66514	1.50835		1.94403	0.928569	2.13652	1.32619	2.72611	1.77237	1.32948	1.2276		0.142757	0.164728	0.177843	0.103011	0.0876918	0.15575	0.141431	0.225704	0.201765
3.5	0.504561	0.730618	0.497874	0.298869	0.892642	0.438572	0.295727	0.254181		2.90987	1.28434	2.87131	1.72362	5.25049	2.57967	1.73945	1.49509		1.93404	0.952005	1.91692	1.32702	2.77416	1.79321	1.34246	1.19208		0.159902	0.182898	0.198452	0.12683	0.108072	0.177316	0.161161	0.256547	0.228618
4	0.606356	0.793416	0.540677	0.338623	1.05186	0.505812	0.344774	0.290327		3.08542	1.27936	2.75121	1.72307	5.52155	2.65516	1.80983	1.52402		1.92076	0.978164	1.78572	1.2872	2.69099	1.76328	1.34582	1.18111		0.182449	0.205883	0.220515	0.254125	0.21367	0.201234	0.182979	0.289532	0.257991
4.5	0.692284	0.88557	0.615014	0.387393	1.332	0.590888	0.394608	0.320137		3.15521	1.31905	2.80304	1.76561	6.28539	2.78825	1.86205	1.51064		1.86447	0.977528	1.73561	1.27261	2.69527	1.75264	1.33518	1.14431		0.206416	0.235823	0.245545	0.175017	0.147474	0.227096	0.206935	0.325567	0.290052
5	0.810689	0.980321	0.713853	0.441923	1.61218	0.694508	0.450439	0.36266		3.24377	1.32287	2.85631	1.76825	6.75598	2.9104	1.88761	1.51976		1.79146	1.00585	1.6666	1.22631	2.58634	1.71755	1.3014	1.11529		0.236408	0.268837	0.273179	0.209243	0.163525	0.255929	0.232354	0.366862	0.325037
5.5	0.923603	1.06237	0.814886	0.492796	1.8589	0.798651	0.526823	0.413597		3.31754	1.3211	2.92703	1.7701	6.92231	2.97409	1.96183	1.54019		1.72465	1.03534	1.61279	1.18576	2.42132	1.65351	1.28491	1.08955		0.267953	0.30845	0.305608	0.250831	0.20403	0.287585	0.261067	0.412856	0.3637
6	1.04299	1.16735	0.927754	0.554793	2.19224	0.936146	0.575614	0.454711		3.40405	1.35194	3.02796	1.81071	7.49988	3.20265	1.96923	1.55561		1.66621	1.04607	1.57072	1.1646	2.34941	1.65414	1.24982	1.06936		0.294539	0.33987	0.336794	0.274029	0.217383	0.319911	0.291366	0.458869	0.404364
6.5	1.16903	1.28088	1.03101	0.604775	2.53031	0.99872	0.65406	0.508065		3.46685	1.37859	3.05753	1.79351	7.79878	3.07819	2.0159	1.56593		1.59834	1.06258	1.50543	1.11761	2.20909	1.54008	1.21876	1.03837		0.323203	0.37329	0.366677	0.305468	0.245704	0.354016	0.321127	0.511863	0.443436
7	1.25402	1.37554	1.1428	0.671781	2.87034	1.09278	0.709596	0.552168		3.41383	1.38445	3.11105	1.8288	8.1138	3.08905	2.00587	1.56085		1.51455	1.08964	1.45187	1.09392	2.0964	1.47605	1.1733	1.0056		0.357791	0.40583	0.402843	0.328572	0.265922	0.392182	0.356965	0.558908	0.492571
7.5	1.37125	1.45183	1.22903	0.722379	2.83604	1.24033	0.770594	0.584572		3.47791	1.38062	3.1172	1.83217	7.46076	3.26292	2.0272	1.53783		1.4667	1.11859	1.39845	1.06375	1.94491	1.45645	1.14493	0.970503		0.380032	0.441794	0.4344	0.361655	0.298878	0.423683	0.386701	0.610287	0.527177
8	1.43292	1.55672	1.36293	0.785716	3.24577	1.31485	0.815675	0.644154		3.31616	1.37319	3.1542	1.81836	7.8015	3.16035	1.96055	1.54828		1.36304	1.16033	1.33487	1.01828	1.83748	1.36525	1.07979	0.941689		0.420396	0.488587	0.459359	0.37368	0.312854	0.456889	0.415119	0.657871	0.567916
8.5	1.4964	1.6338	1.45569	0.831689	3.04014	1.42144	0.890986	0.679989		3.23798	1.36321	3.1499	1.79965	6.77369	3.16709	1.98519	1.51507		1.29706	1.1957	1.28269	0.98251	1.6766	1.30794	1.04982	0.901836		0.461669	0.532219	0.489303	0.401751	0.337335	0.487549	0.444513	0.694717	0.605925
9	1.57411	1.71844	1.5478	0.89561	2.95948	1.40294	0.937176	0.722938		3.21071	1.36573	3.15704	1.82677	6.24917	2.96242	1.97892	1.52654		1.24731	1.22248	1.23912	0.963686	1.57828	1.23283	1.02155	0.886009		0.486444	0.580852	0.518514	0.403385	0.347801	0.513694	0.468076	0.725859	0.629672
9.5	1.58049	1.75209	1.60387	0.935685	2.76944	1.42497	0.969829	0.741922		3.08097	1.34101	3.12654	1.824	5.52214	2.84132	1.93379	1.47936		1.19395	1.25869	1.20073	0.942303	1.46498	1.17169	0.981707	0.849268		0.51985	0.610497	0.548031	0.420505	0.362819	0.539908	0.490689	0.752725	0.654406
10	1.58335	1.80769	1.64343	0.950841	2.78613	1.35296	0.976101	0.76517		2.94948	1.33166	3.06141	1.77124	5.3106	2.57885	1.86053	1.45848		1.14173	1.28777	1.15812	0.907935	1.40265	1.09601	0.941517	0.826255		0.551995	0.640602	0.577878	0.432155	0.374555	0.561972	0.513199	0.779094	0.67524
10.5	1.55858	1.83121	1.65883	0.97201	2.4444	1.34756	0.980948	0.765284		2.79213	1.30529	2.97173	1.74132	4.50523	2.48366	1.80796	1.41048		1.09128	1.32432	1.11768	0.883015	1.30798	1.05798	0.912676	0.79901		0.56839	0.67678	0.594266	0.431717	0.377664	0.573759	0.530201	0.802773	0.695068
11	1.51415	1.82263	1.64484	0.965101	2.24543	1.28509	0.962435	0.752759		2.65924	1.27774	2.88877	1.69496	4.04867	2.31711	1.73534	1.35728		1.05771	1.35203	1.09223	0.862533	1.2475	1.01401	0.884281	0.774369		0.583641	0.698617	0.610348	0.432985	0.377167	0.604571	0.538833	0.824805	0.71167
11.5	1.40836	1.80342	1.59744	0.970648	2.09701	1.18546	0.916792	0.750415		2.45872	1.25842	2.78883	1.69456	3.74199	2.11537	1.63596	1.33907		1.02091	1.36745	1.07368	0.8599	1.20826	0.967932	0.853488	0.765001		0.591035	0.708613	0.61339	0.420033	0.372688	0.612762	0.560199	0.83456	0.721886
12	1.3608	1.77967	1.54069	0.948161	1.79327	1.13111	0.871052	0.739902		2.37049	1.24052	2.68385	1.65167	3.18379	2.00818	1.54648	1.31363		1.0041	1.38017	1.05635	0.847812	1.13981	0.942318	0.826528	0.755003		0.593589	0.721712	0.628626	0.408689	0.3673	0.611787	0.56116	0.838587	0.722446
12.5	1.26758	1.74001	1.46698	0.912572	1.69006	1.01209	0.811038	0.709548		2.23719	1.22727	2.58911	1.61062	3.05033	1.82668	1.46381	1.28064		0.986596	1.38141	1.04951	0.842123	1.13393	0.907854	0.808273	0.749109		0.581336	0.69951	0.616854	0.38824	0.346808	0.608227	0.55467	0.843389	0.720343
13	1.17909	1.69116	1.39031	0.88114	1.55531	0.937628	0.767194	0.676521		2.10842	1.20691	2.48612	1.57564	2.85142	1.71899	1.40653	1.2403		0.96757	1.38779	1.04008	0.837596	1.11588	0.887164	0.795912	0.739803		0.569352	0.682503	0.603929	0.381108	0.339137	0.593925	0.544175	0.823483	0.714074
13.5	1.0599	1.59259	1.28288	0.83472	1.41504	0.856956	0.710183	0.636391		1.97437	1.17831	2.38973	1.55491	2.70069	1.63555	1.35543	1.21459		0.958478	1.3855	1.04681	0.84749	1.11828	0.880771	0.792563	0.742237		0.542642	0.656208	0.584558	0.361805	0.326801	0.580961	0.524805	0.793131	0.691994
14	0.979835	1.49243	1.17763	0.782087	1.22251	0.769332	0.639317	0.591184		1.90387	1.14523	2.2882	1.51964	2.44479	1.53851	1.27851	1.18225		0.961633	1.38784	1.05078	0.85273	1.10001	0.869545	0.779903	0.743001		0.515325	0.631463	0.568445	0.33531	0.304451	0.558357	0.505662	0.757205	0.663687
14.5	0.866079	1.38303	1.06987	0.723589	1.09152	0.690827	0.573614	0.544016		1.79758	1.12304	2.22055	1.50184	2.32741	1.47302	1.22309	1.15998		0.963294	1.37224	1.0728	0.871344	1.11278	0.871184	0.77725	0.751276		0.48911	0.592195	0.536934	0.30488	0.282976	0.525776	0.477888	0.710605	0.627748
15	0.782808	1.29614	0.976952	0.670126	0.933514	0.633165	0.516516	0.500327		1.73914	1.11576	2.17047	1.4888	2.13443	1.4477	1.18099	1.14397		0.975507	1.34636	1.09789	0.89143	1.10391	0.886439	0.778752	0.762483		0.450461	0.537469	0.503028	0.282407	0.267741	0.490938	0.445664	0.665069	0.58725
15.5	0.686149	1.18817	0.871801	0.606864	0.825339	0.572538	0.460853	0.455821		1.66533	1.10184	2.11592	1.4729	2.06004	1.42905	1.15029	1.13773		0.987653	1.31959	1.13042	0.916631	1.12858	0.908754	0.787407	0.781501		0.416613	0.491892	0.468825	0.260897	0.247581	0.451374	0.412337	0.611717	0.546349
16	0.600028	1.07949	0.767892	0.54889	0.731295	0.500951	0.404423	0.409545		1.60233	1.08354	2.0506	1.46577	2.00962	1.37662	1.11136	1.12544		1.00144	1.29737	1.15991	0.946334	1.16076	0.917168	0.791331	0.798441		0.387243	0.455518	0.438212	0.233013	0.222578	0.410961	0.374435	0.55776	0.500762
16.5	0.537991	0.994804	0.687825	0.492017	0.634545	0.441503	0.355823	0.368139		1.57359	1.07492	2.01184	1.43912	1.9293	1.34237	1.08186	1.11931		1.02315	1.27219	1.19197	0.964546	1.18033	0.931229	0.797938	0.818125		0.354122	0.417016	0.404344	0.214872	0.204707	0.37313	0.338795	0.505648	0.456176
17	0.46753	0.898929	0.607768	0.432805	0.553296	0.395183	0.313556	0.328767		1.53368	1.06396	1.99371	1.41977	1.89456	1.35316	1.07366	1.12574		1.04507	1.24473	1.24005	0.990901	1.2197	0.96988	0.817369	0.847209		0.319793	0.375854	0.36494	0.195222	0.185461	0.335882	0.306533	0.457948	0.414045
17.5	0.409621	0.813149	0.53183	0.383572	0.477915	0.342197	0.272698	0.283322		1.51398	1.05537	1.96567	1.4177	1.85176	1.3259	1.05662	1.09778		1.07403	1.2181	1.28322	1.02467	1.25296	0.987858	0.830217	0.855419		0.291678	0.34121	0.334399	0.178784	0.17037	0.300762	0.273456	0.411201	0.373349
18	0.366012	0.742683	0.47255	0.342693	0.427093	0.310994	0.246052	0.257709		1.51027	1.04704	1.94988	1.41405	1.82379	1.32802	1.0507	1.10048		1.10561	1.19742	1.32415	1.05315	1.27798	1.01298	0.843223	0.874986		0.261568	0.302257	0.303179	0.163723	0.155881	0.267832	0.243647	0.36629	0.333733
18.5	0.317012	0.664447	0.402481	0.293174	0.373837	0.272821	0.213529	0.222393		1.50719	1.03821	1.91353	1.39385	1.81546	1.3249	1.03696	1.08		1.1444	1.17353	1.36439	1.07785	1.32145	1.04092	0.854497	0.883516		0.229945	0.267307	0.271179	0.153133	0.145878	0.23822	0.216501	0.327867	0.298169
19	0.274265	0.60047	0.353973	0.257074	0.330591	0.238327	0.182716	0.192144		1.49968	1.03429	1.93552	1.40568	1.86504	1.34453	1.0308	1.08398		1.1769	1.14973	1.42951	1.11822	1.40166	1.08576	0.871552	0.909273		0.206623	0.238803	0.244973	0.140221	0.13417	0.210951	0.192146	0.29066	0.265634
19.5	0.245077	0.555859	0.312462	0.2238	0.297879	0.217197	0.165352	0.173415		1.52343	1.04368	1.9423	1.39117	1.87293	1.36564	1.03966	1.09035		1.22356	1.11902	1.47989	1.13676	1.44307	1.12195	0.892141	0.929215		0.186502	0.215753	0.217337	0.118817	0.112854	0.186587	0.169738	0.256876	0.235885
20	0.215658	0.50875	0.273786	0.197623	0.264607	0.187842	0.142398	0.148804		1.54888	1.04676	1.96635	1.41935	1.95141	1.38529	1.05015	1.09739		1.27411	1.09456	1.54371	1.18514	1.54309	1.16622	0.919252	0.955244		0.168677	0.194574	0.198039	0.101503	0.0961027	0.167417	0.151106	0.228812	0.210205
20.5	0.191025	0.473015	0.240858	0.172166	0.240028	0.171068	0.127942	0.133382		1.58194	1.05919	1.99463	1.42576	1.98762	1.41658	1.05946	1.10451		1.32822	1.06487	1.60746	1.21635	1.60289	1.20965	0.939288	0.974528		0.152646	0.175299	0.181814	0.0929745	0.0881602	0.149695	0.135712	0.205316	0.187896
21	0.180852	0.459756	0.225252	0.16138	0.228058	0.157353	0.117618	0.124079		1.61157	1.07222	2.00721	1.43805	2.05562	1.41831	1.06016	1.1184		1.36475	1.04487	1.6382	1.23823	1.67388	1.22548	0.948588	0.994944		0.141014	0.159234	0.166656	0.0814423	0.0775919	0.133543	0.12134	0.183649	0.168401
21.5	0.165596	0.43771	0.207176	0.14697	0.213521	0.151071	0.108699	0.115083		1.62336	1.0742	2.03098	1.44077	2.11431	1.49592	1.07635	1.13957		1.39273	1.03293	1.68242	1.25615	1.74229	1.29959	0.970819	1.02196		0.12805	0.147068	0.153516	0.0721042	0.0683549	0.120327	0.109325	0.166773	0.152443
22	0.159921	0.432334	0.198869	0.140391	0.211439	0.149293	0.105144	0.111081		1.67217	1.09645	2.07942	1.46796	2.2123	1.56206	1.10012	1.16224		1.44162	1.00767	1.73448	1.28724	1.82617	1.35915	0.995457	1.04605		0.119835	0.137009	0.143524	0.066358	0.0629406	0.109644	0.0995171	0.152453	0.139097
22.5	0.155315	0.422715	0.188519	0.131387	0.213948	0.145452	0.100527	0.106864		1.74714	1.11128	2.12066	1.47798	2.36707	1.60924	1.1122	1.18231		1.51226	0.988759	1.78429	1.30635	1.94989	1.40489	1.01061	1.06816		0.110794	0.127197	0.132426	0.0642013	0.0608107	0.100811	0.091843	0.141779	0.128707
23	0.154238	0.419542	0.187572	0.125316	0.209214	0.147526	0.0995424	0.103976		1.8193	1.12593	2.2125	1.47816	2.40276	1.69429	1.14322	1.19413		1.5762	0.97293	1.86304	1.31355	1.98704	1.47647	1.03972	1.08166		0.105181	0.120467	0.125269	0.0616046	0.0581155	0.0964687	0.0861963	0.133547	0.121749
23.5	0.153457	0.421623	0.181801	0.123269	0.216673	0.150281	0.0999188	0.103551		1.87526	1.14644	2.22163	1.50637	2.53088	1.75538	1.16711	1.20954		1.62578	0.954096	1.87987	1.34105	2.08016	1.52605	1.06109	1.09604		0.103118	0.115125	0.121024	0.0593808	0.056079	0.0923055	0.0835991	0.128388	0.117081
24										2.0153	1.17897	2.36174	1.53919	2.76466	1.76638	1.21724	1.23445		1.7086	0.937267	1.95128	1.35362	2.20679	1.52075	1.09533	1.10924		0.0998045	0.111179	0.121109	0.0600433	0.051456	0.092208	0.0858662	0.130862	0.118311
