# Supplementary material for: Quantitative measures of clock protein dynamics in the mouse suprachiasmatic nucleus extends the circadian time-keeping model
Source: EMBO J. 2025 Apr 17;44(13):3614–44. doi: 10.1038/s44318-025-00426-z (PMC12218236; doi:10.1038/s44318-025-00426-z)
Supplement: Supplementary file 6 — Source data Fig. 4 [file 44318_2025_426_MOESM6_ESM.zip › Figure 4/4L/Figure 4L.xlsx]

## Sheet: Sheet1
Time (h)	PER2									CRY1						BMAL1
0	100	100	100	100	100	100	100	100		100	100	93.1691	100	100		100	100	99.1268	100	100	97.0451	100	100	88.8984	99.6031	100	100
0.25	93.4749	90.7196	88.6472	97.5411	87.6176					98.6755	98.7076					95.2542	96.2808	98.3622	99.3067	97.3539	97.4208	99.5707	98.8317	91.7683		98.4169	97.2455
0.5	86.7064	90.7069	87.0267	95.6217	84.2743	94.7947	93.9553	90.9383		97.4821	96.569	100	99.929	92.9295		94.6606	93.6057	97.6955	99.1216	96.3606	98.2885	97.0795	95.8203	94.2764	100	96.9506	95.2297
0.75	81.4285	83.325	81.6768	92.6607	82.2446					95.853	94.6833					93.5199	92.7629	94.3909	94.5358	92.2048	94.8851	95.4506	97.0167	94.283		94.819	93.0822
1	75.2005	76.974	74.989	88.1724	75.2801	89.2042	82.0784	78.5781		95.3537	92.2573	95.6066	99.8966	93.2393		94.5827	91.612	96.6648	96.406	92.384	92.5766	92.9916	94.1831	96.8797	97.8326	92.844	90.3512
1.25	72.2161	75.0729	72.2675	81.1715	74.0781					94.2334	90.4536					92.8794	93.3025	94.5142	94.0075	90.3882	100	97.4862	99.071	100		90.061	88.4659
1.5	66.7833	72.6019	68.0238	75.7862	68.5536	70.6387	72.9155			93.2892	89.0155	94.6529	99.9555	96.1614		93.3545	91.256	95.7708	94.6909	89.1855	98.8048	95.782	98.1566	96.0615	92.6963	89.6132	87.4933
1.75	60.7019	65.9946	65.653	74.9193	64.6779					92.2233	87.1287					90.4325	90.8155	95.9139	93.421	88.8694	95.0723	91.7027	91.9438	93.6894		87.557	84.6124
2	61.3301	65.6403	65.8158	74.2652	64.8776	69.4342	69.5026	62.2663		91.7265	85.5892	82.5025	99.0818	95.111		87.4834	86.6024	94.7332	93.1536	88.6094	92.774	90.0102	93.0961	95.952	89.951	86.1713	83.5445
2.25	51.8577	56.5451	59.1039	68.7526	52.9253					91.2067	84.1569					84.1014	85.6515	94.0798	92.3046	86.7331	94.5816	91.7021	94.6328	94.5845		85.49	82.5176
2.5	50.7699	56.8639	55.4485	66.7094	51.4246	59.7532	65.2852	57.1312		90.3646	82.6305	96.5009	96.1389	97.4084		86.334	87.9346	93.9014	91.5891	84.7933	93.3187	89.1202	90.3779	94.3107	88.0253	84.8636	81.7103
2.75	47.2851	52.6026	50.8163	63.2736	51.2					89.2987	81.0644					85.6509	85.6058	98.3989	96.2947	88.6247	93.7314	89.2423	93.8916	95.7377		83.8597	80.5614
3	45.1322	48.4562	47.7218	61.7617	42.848	45.9663	59.3843	54.3786		88.6718	79.4612	87.64	93.3617	96.4371		85.7636	84.6536	95.51	92.7718	85.7165	92.9707	89.4154	93.5799	93.2007	87.2613	83.6846	80.4703
3.25	39.3525	45.0236	44.2654	59.0299	43.2698					88.0372	78.0048					82.2403	84.4794	100	97.0748	88.3854	93.4532	87.9537	91.0649	94.6559		83.3854	80.7886
3.5	38.2624	43.7357	43.0619	56.2572	39.7152	33.5262	58.1273	50.306		86.603	77.11	91.7064	90.1267	95.6848		82.1953	83.3712	96.3246	94.0221	85.5776	88.8953	86.8333	92.7803	93.3573	86.4683	82.8026	79.4017
3.75	34.5675	40.424	40.1277	55.6177	35.8694					85.9922	75.6959					81.0653	81.8683	98.9251	94.3432	86.1126	87.2434	84.7911	89.9534	91.8635		82.0866	78.5817
4	30.7524	35.0269	37.5234	50.2652	34.1699	30.7518	51.0363	44.7466		85.1671	74.8784	84.6828	88.5497	93.1943		80.031	81.6558	98.6136	93.3842	84.6112	90.0778	85.6821	90.9622	91.2038	86.3882	85.35	82.2502
4.25	29.403	33.0937	35.05	50.0114	31.5695					83.7099	73.6895					79.4558	81.4833	97.4481	92.28	83.5549	88.2781	83.6786	87.3263	86.5991		86.796	81.9578
4.5	28.1837	31.7931	33.0453	49.1135	28.5348	26.8516	43.9259	25.6034		82.9341	72.4248	83.5694	84.2298	92.8514		81.3691	83.5294	98.7661	93.0713	84.9907	92.0887	86.5423	92.3788	92.9343	87.1927	86.4712	81.2041
4.75	26.4671	30.5237	31.237	42.6648	28.2428					81.7108	71.0311					79.7857	80.7548	97.6822	90.6908	83.0584	86.7979	83.1388	88.5172	90.091		84.0057	77.8367
5	24.9477	28.1051	25.8001	41.978	25.6017	24.0881	43.1707	38.8369		80.5727	69.6406	84.7103	84.1926	95.9759		79.2023	81.839	95.9937	89.463	81.8984	88.5272	84.8301	90.7315	87.9715	86.6133	86.6558	79.624
5.25	23.4351	27.2129	26.0293	38.584	25.3338					79.7807	68.4286					77.0379	80.1053	97.5671	90.6338	82.9307	92.5253	86.3635	92.5402	93.1144		81.4092	75.4032
5.5	19.8286	25.7389	26.3024	35.3119	18.0533	18.8576	37.3901	29.8334		78.1092	67.4267	80.7582	82.6804	94.2005		78.0146	82.6631	97.279	90.0016	81.954	87.3563	84.1686	89.0153	87.4111	84.9925	82.6881	76.2047
5.75	19.0152	23.289	26.8486	33.3825	20.9781					76.8476	66.0952					79.2719	81.9407	95.108	87.9012	79.1055	89.4212	83.2498	88.2333	88.5288		80.0289	73.7243
6	18.2079	21.338	24.165	32.6956	20.2877	13.6107	34.0211	29.9404		75.7205	64.2486	77.2645	83.5009	93.7182		80.985	82.7178	93.1933	85.562	78.1586	85.9774	81.6025	87.6664	86.175	83.2218	78.5398	71.7892
6.25	20.0667	24.4941	22.5144	30.1768	19.9824					73.9903	63.5941					79.9328	82.2924	93.8262	84.5207	76.8439	88.0878	81.96	87.0375	85.3779		80.217	72.8088
6.5	14.6921	17.1858	20.5751	25.803	17.3212	2.64206	30.8178	26.3675		72.7968	61.888	73.8067	79.2382	87.1735		79.419	81.6367	94.2067	86.9326	79.7765	84.915	80.4475	86.6977	85.7649	81.8565	81.8638	73.7922
6.75	15.0715	18.094	21.0033	25.7757	15.6242					71.1925	60.8051					79.4151	81.5882	93.86	85.2676	78.6575	85.0748	81.9646	90.2984	87.6109		82.5238	73.6489
7	16.1366	16.1295	16.4589	21.7177	13.4414	1.54585	31.3824	31.2541		69.6502	59.9327	64.1127	78.729	89.2645		78.5279	80.7277	92.2453	84.0692	76.3283	90.3892	83.4271	90.8986	90.4245	79.4687	81.8794	73.3464
7.25	13.1613	18.6987	17.7244	19.9802	13.5545					68.1607	58.0172					77.7447	80.961	96.1574	86.1966	77.7791	82.7071	79.4086	86.4436	86.4128		82.2824	72.9538
7.5	13.0774	14.7984	11.706	24.5904	10.3743	3.17922	26.6982	23.209		66.479	56.8559	61.1937	75.1098	86.4783		76.409	81.1784	94.384	85.6877	78.7422	85.3961	80.3757	87.4998	86.3262	79.001	81.8447	72.1052
7.75	15.7405	16.2445	17.0628	20.6188	14.6334					65.2872	55.713					75.1101	78.758	92.1547	82.9834	75.4735	86.6884	80.3583	87.4491	88.2547		81.55	71.6149
8	7.96514	12.5743	12.1238	17.726	8.61236	2.1946	21.3271	22.5699		63.5825	54.2947	58.1709	72.8267	83.9211		75.0549	79.696	94.4657	85.0815	78.2938	85.0183	81.0494	89.7477	86.2393	78.024	80.5727	70.4122
8.25	11.6676	15.464	12.6209	15.6574	10.4741					62.2078	52.7302					73.8503	79.0207	91.1887	81.5353	75.0434	85.7947	80.8211	88.3429	87.9872		79.363	69.9611
8.5	10.9011	11.4453	15.1813	17.0665	8.74546	6.12214	17.7088	22.6491		60.7064	51.4561	60.0104	69.5886	79.9447		72.6162	76.3839	93.1156	82.4018	74.5988	87.5157	81.0081	90.1689	89.0395	76.8864	79.4743	69.1888
8.75	8.50713	11.8479	11.5406	14.5585	7.06591					59.2883	50.3017					68.6396	74.1658	90.4907	80.2126	74.012	86.0568	79.6908	88.608	88.2313		78.6244	68.4423
9	9.07634	12.2606	13.0569	12.8738	8.82365	0	19.1521	20.3974		57.8779	49.1504	55.7948	68.8038	76.8772		69.8471	76.1647	92.2734	80.423	74.542	86.0506	80.465	89.838	87.9044	77.1284	78.1469	67.4543
9.25	9.08995	10.4584	12.4736	16.4106	5.74656					56.4361	47.8888					65.5517	71.5511	90.3637	80.356	73.7938	86.5919	80.1253	89.3102	88.1233		77.5026	66.6655
9.5	9.14059	10.1219	11.8318	12.9893	7.35956	2.47577	16.3288	20.8053		54.7016	46.55	44.4296	66.1468	75.4975		65.097	73.0936	92.1263	82.3789	75.6573	86.8006	80.1568	89.5249	88.2079	76.3388	77.0044	66.3215
9.75	11.5293	9.43771	13.3282	13.1785	9.72623					53.3023	45.7053					68.7127	73.5452	88.8522	79.3167	73.0473	86.5847	80.0485	89.5335	87.8155		75.8645	64.9578
10	7.66957	9.22122	10.0407	12.8019	6.76976	4.1704	13.618	18.5457		52.2721	44.2797	42.3001	63.3922	72.7674		65.2774	74.12	88.512	78.3232	72.0573	84.6871	79.4082	89.5224	86.442	75.7248	74.2298	63.2451
10.25	9.10809	11.2864	10.9022	10.6642	5.5336					50.8439	43.1984					68.0427	72.9958	89.6322	79.7139	72.015	81.4175	76.1692	84.5746	82.6858		73.7983	63.5311
10.5	8.25087	9.5671	9.3774	9.19957	6.66495	0.604993	11.9272	13.967		49.6529	41.0264	36.2715	62.401	66.8682		67.2265	73.6421	88.5436	79.0596	72.0481	84.0911	77.5042	87.8123	85.1876	76.586	73.6835	62.4034
10.75	4.64816	5.25501	6.67919	6.79439	5.25493					48.5148	39.9759					67.0717	71.5405	87.0109	76.5438	70.052	85.3595	78.8694	87.5791	85.915		71.8639	61.4584
11	6.4034	5.87235	8.05931	8.61192	6.12506	6.96672	14.0808	13.9131		47.3953	38.7598	38.6687	59.0206	64.9659		66.782	73.2118	86.903	76.6702	69.9931	82.5042	77.1344	87.9684	88.7054	72.9256	70.914	60.3356
11.25	6.7534	5.92225	9.67117	9.09041	4.3798					46.1048	38.1078					66.8705	71.8903	86.419	76.4793	69.986	84.8151	77.9101	88.4607	86.9987		74.2629	62.6036
11.5	9.83906	9.01826	9.24903	14.4975	5.10685	1.53053	15.8951	11.6524		44.8323	36.9241	35.3708	51.818	62.7457		65.2044	72.91	90.522	79.6685	72.9668	77.3944	74.5908	84.4991	82.3563	73.5066	71.2803	60.5146
11.75	6.27339	7.7895	7.94042	8.62921	2.84749					44.1126	36.3657					65.9629	72.4148	86.3215	76.7119	69.9599	78.6922	74.4467	85.0542	83.2428		70.3244	59.5415
12	6.04585	11.4267	7.94128	5.78464	6.95277	2.81491	10.6411	5.74994		43.2909	35.4218	35.5136	52.5115	55.9369		64.5155	72.6144	86.2845	76.4062	70.1561	77.2374	73.5523	83.7524	82.4368	73.1839	68.453	58.0291
12.25	6.60599	7.55017	8.36255	7.61673	6.30225					41.9409	34.3995					64.5745	71.2062	85.9996	75.5831	69.2432	80.3075	74.3354	84.8328	83.0664		68.2765	57.6219
12.5	8.27884	11.8817	12.4168	7.3593	6.64665	4.11899	8.36974	14.7598		41.1319	33.4848	32.5311	51.1754	55.6742		64.6384	72.449	85.6465	75.4236	69.7608	76.139	73.7161	84.672	83.6906	73.9413	67.6407	57.1046
12.75	6.90382	10.5024	9.6927	4.37191	6.7107					40.4658	32.4369					64.5005	71.6845	86.6286	75.3942	69.3942	78.9731	73.3554	82.8273	82.0104		67.2135	56.557
13	7.74365	10.5912	7.26931	6.48509	3.45393	12.8154	11.4949	13.5077		39.3549	31.4449	33.6858	46.9212	54.4438		63.6486	71.5716	88.2541	77.9588	71.1021	75.8954	72.3135	82.6345	80.7758	74.568	67.1618	56.2269
13.25	5.73895	4.90321	5.89436	6.83623	0.687125					38.4957	30.7758					63.0187	70.7848	87.3457	76.5066	69.2337	76.0833	72.4136	84.3361	84.6203		66.9402	56.0624
13.5	4.79178	4.47192	5.98568	4.73215	2.63703	5.38695	6.12191	9.02009		37.7105	30.2069	24.7052	42.2815	49.4989		62.1978	70.1438	84.3622	74.1766	67.5461	75.919	72.3365	82.1295	81.6652	73.8988	66.492	55.6086
13.75	6.99	5.60174	7.76209	5.89562	3.71347					36.9875	29.3419					63.129	70.6612	87.4673	77.0937	70.762	74.494	71.2969	81.5728	81.2257		65.9376	54.5438
14	5.39425	7.84024	11.8146	6.48146	5.25825	4.56206	6.83659	10.7861		36.1896	28.808	19.1666	38.9751	46.9646		62.2824	69.241	86.9077	76.5073	69.4854	77.7352	72.3027	82.4627	81.9044	72.9267	65.7725	54.3489
14.25	7.31807	8.48887	8.677	8.31537	7.03097					35.9088	27.9905					62.0696	69.5081	83.3118	73.3597	67.2047	73.7511	70.6887	81.8994	79.6449		65.2386	53.5448
14.5	8.20854	11.2305	9.00437	9.35149	6.82883	0.909131	6.13354	12.3824		34.8736	27.4122	24.4692	41.4222	43.1059		61.0672	69.4695	82.5612	72.5175	66.437	73.2413	70.471	81.1292	80.0496	73.1209	64.9207	54.048
14.75	6.34822	9.22376	9.00868	8.65559	6.98938					33.9413	26.953					61.1044	68.3293	82.5094	72.8351	65.7216	72.5173	71.2686	82.5591	79.0982		64.7532	53.4451
15	6.32706	8.21571	10.7722	12.3289	7.5093	7.01267	5.72695	14.2988		33.1306	26.4228	16.7037	39.0184	40.3777		60.386	69.2237	82.0513	72.2224	65.7212	74.1826	70.0999	80.431	81.9833	72.4878	64.3742	53.2035
15.25	8.01276	11.1409	12.2221	10.1402	7.23561					32.2638	25.4559					60.3899	67.0633	82.0736	72.6882	65.9704	73.4042	71.1466	83.8609	82.2459		63.9354	52.6146
15.5	6.14564	7.52734	10.1898	5.771	5.36723	13.0002	5.17778	14.0968		31.1349	24.9116	19.5826	35.1842	37.0484		60.2656	67.9844	81.7628	71.7507	65.4263	73.5862	69.8937	79.7154	78.3806	70.8591	63.3176	52.2225
15.75	5.89543	8.56498	13.1016	10.031	8.04419					29.9483	24.2466					59.7199	66.6859	81.6168	71.969	65.1633	70.3515	68.4871	79.4447	77.3843		63.998	52.5424
16	7.69754	8.15483	9.84174	8.18164	7.02931	1.1345	0.860256	15.2192		28.9904	23.7331	22.6339	36.9912	33.1185		59.3261	67.0878	81.4036	71.8655	65.3363	70.7634	67.7944	78.9114	77.6804	68.7502	62.968	51.567
16.25	4.99286	8.54045	9.76852	3.85522	5.41465					27.8616	23.4317					58.6769	66.0969	80.8436	71.6271	65.0227	69.7178	67.4107	79.0614	77.2731		63.5522	52.0247
16.5	6.13505	9.54004	11.3321	7.78775	7.03347	11.2345	1.9453	7.05665		27.3427	22.3525	13.4068	35.5273	31.6833		56.4612	66.3685	80.4876	71.0967	64.4653	69.2121	67.3813	79.1515	77.2551	69.0176	62.7562	50.9161
16.75	5.43053	9.76583	9.77541	5.89653	4.19928					26.4419	21.9179					58.8182	65.2595	79.9586	70.7692	64.1265	69.532	67.4212	78.2739	76.7193		64.4639	52.3142
17	7.76028	6.88716	11.6078	4.62844	7.09087	10.7181	0.987112	13.8084		25.9179	21.2837	9.45789	28.1997	29.9381		55.9397	66.2672	79.513	70.8102	64.1037	69.8512	67.5745	78.704	78.9307	69.042	62.67	50.7278
17.25	5.98992	10.7037	13.6254	5.15878	8.18893					25.1735	20.8188					57.4834	65.5671	79.8194	70.788	63.3899	67.8972	66.5692	78.9174	76.6341		63.2012	52.0512
17.5	5.48118	6.1768	9.18873	6.06118	5.69249	11.2607	1.25018	11.9509		24.5049	20.7117	8.62598	31.6447	26.016		53.6994	65.628	78.6912	70.541	63.3849	69.0075	67.0378	77.9366	77.7527	66.8542	64.6625	52.0203
17.75	3.52183	10.9303	7.70781	6.25768	4.64184					23.6313	19.9992					57.4709	64.5083	78.4794	71.1155	63.224	67.7124	66.2385	78.0366	77.3351		64.401	52.093
18	6.15168	11.6678	12.2686	4.22818	7.82291	10.0015	2.6218	9.14083		22.9882	19.6325	0.77369	31.4532	23.7765		53.4706	64.5189	77.968	70.0844	63.1539	67.3915	65.8065	77.6685	76.1608	65.8403	64.4821	52.3435
18.25	8.51167	10.8982	11.7698	5.03871	7.1441					22.3383	19.2778					55.3669	63.405	77.6203	69.7142	63.2696	68.6229	65.6519	77.4818	77.3786		64.7267	51.7822
18.5	6.61733	9.55103	9.46785	6.15761	8.30207	12.485	3.79547	11.0612		21.7292	18.8149	7.17068	26.1947	25.9456		52.2877	63.0383	76.7122	69.4129	62.7586	66.9155	65.466	79.0518	78.302	66.4818	63.6879	51.2093
18.75	8.10498	12.0289	12.2677	8.32901	10.4183					21.2248	18.4817					54.4057	62.5235	76.7237	69.2002	62.4123	66.7044	65.3923	77.1588	75.4938		63.6865	50.8927
19	9.57222	10.6732	12.1566	8.0643	8.6997	16.4092	6.80354	11.4564		20.6472	18.6326	6.75578	28.0868	21.9724		51.1194	62.0465	76.3331	68.9023	62.0673	67.4045	64.9859	76.6109	77.4523	64.9015	63.0913	50.4007
19.25	9.38098	12.8306	12.4667	8.11069	9.50246					20.4924	18.0559					51.9409	61.2446	76.0339	68.7719	62.3559	66.0307	64.6829	76.8623	75.3615		62.5456	50.4685
19.5	10.5927	9.29141	13.4437	4.56295	12.9788	18.3839	5.12758	9.49243		19.7327	17.4912	4.58712	26.8572	18.8688		50.4281	61.7078	75.624	68.07	61.9657	66.9682	65.2693	76.3664	75.9991	64.638	63.0285	50.2887
19.75	9.00604	10.9718	13.715	4.92227	7.99927					19.3236	17.3006					51.7256	61.8558	74.448	67.75	61.4236	67.0257	64.5324	76.8766	76.9425		58.7253	46.6966
20	9.48756	9.35653	13.0603	4.63845	7.70146	17.198	0	11.7916		19.122	17.0472	2.27345	21.9842	18.759		49.5051	60.6557	74.5911	68.0208	61.1951	66.3455	65.0058	78.0776	75.35	64.7184	58.1709	46.0854
20.25	6.2885	10.3181	12.3039	5.95657	9.1955					18.5171	16.5698					50.2046	59.8506	73.9715	67.0758	61.0752	65.8104	63.5022	75.767	75.8727		58.1269	45.6963
20.5	6.82445	11.5037	11.1641	6.66612	10.0856	19.0961	3.03011	11.2308		18.0467	15.8442	3.19532	21.2375	16.7696		50.0005	59.8151	73.3961	66.5403	61.1731	64.5505	63.6715	77.098	75.9125	65.837	57.4511	45.6881
20.75	6.57424	14.1921	12.8716	6.52512	6.64748					17.772	15.9011					48.8167	58.6251	73.1267	66.2531	60.7268	67.1759	65.0165	77.242	75.8605		57.2509	45.2152
21	7.47681	11.8208	9.94598	5.91473	8.49174	15.3885	5.39763	6.64025		17.5925	15.4211	1.70085	20.8812	16.6987		48.5661	58.3073	72.7904	65.9744	60.4726	65.1979	63.0764	75.3707	76.735	64.298	57.0991	44.932
21.25	7.2644	9.67281	13.311	6.5706	7.11998					18.2858	15.1223					48.181	58.2762	71.9755	65.5181	60.1578	63.4272	63.3043	75.9368	74.2523		56.4166	44.3792
21.5	5.52956	11.716	12.5572	7.07366	10.8909	13.5035	3.23799	10.0239		17.7634	14.8365	1.47965	19.4864	17.6857		49.6947	58.9665	71.7723	64.8746	59.5701	65.848	63.2438	74.9993	76.43	65.3137	56.9959	44.86
21.75	7.68998	11.7963	13.6099	3.97165	12.043					17.0268	14.474					52.9123	60.8779	71.5526	64.8818	59.4295	63.9449	63.4348	76.6932	74.9716		56.1917	44.1573
22	7.4428	15.2272	11.9627	5.47626	8.05001	15.4574	2.70154	18.3743		15.4199	14.6135	7.33685	18.5216	13.6604		48.7451	59.0683	70.6614	64.5119	59.1744	64.9649	63.665	75.6191	74.0825	63.338	55.7023	43.7001
22.25	6.95825	11.0369	13.9183	4.26548	10.0598					14.9231	14.4615					51.2225	60.5788	70.3252	64.0591	58.8654	63.2757	61.6547	73.9442	75.5541		55.5975	43.3963
22.5	5.78657	9.25589	12.0851	6.35137	10.3243	19.2974	4.9688	15.8542		14.838	13.6413	1.16953	17.8489	11.8861		51.193	60.9477	69.9328	64.1581	58.9297	62.7104	62.7224	74.999	72.4021	62.6294	55.2608	42.6508
22.75	7.75726	10.2538	9.29642	9.51159	8.90102					14.1226	13.2031					51.0851	60.3818	70.008	64.098	57.9588	66.1488	62.3441	74.0119	74.5238		55.2878	43.0413
23	6.58709	10.6995	11.1934	4.90862	7.93105	11.3811	3.88737	11.3661		13.9448	12.8578	4.0685	17.9062	11.2868		48.7572	60.0902	69.4326	64.3938	58.2159	62.8446	61.4765	75.281	75.607	62.8298	55.6597	42.8131
23.25	6.25827	11.5595	13.6194	5.4608	7.98013					13.312	12.2445					49.8587	56.9453	69.1427	64.279	58.3847	63.3397	61.479	74.0103	72.9174		53.9184	42.457
23.5	7.67789	9.85125	11.5966	4.53293	7.27138	12.7836	5.60489	16.3071		12.7965	12.1734	4.38602	15.9213	8.99276		50.283	57.857	68.4253	63.6735	57.9443	63.0238	60.9803	74.0026	76.0365	63.3023	56.5241	43.7061
23.75	6.95901	13.968	9.37481	7.4257	6.66744					12.5974	11.8642					47.2851	55.974	68.2519	63.7937	57.6187	62.2872	61.7678	75.3812	73.1657		50.8806	39.0332
24	5.95892	12.3172	11.1745	6.21492	6.77143	19.9932	2.34634	9.92406		12.5242	11.9128	0.85519	15.4495	9.52701		50.1209	57.3031	67.8869	63.5843	57.2131	61.272	60.1746	72.788	71.667	63.0215	52.5034	40.0092
24.25	6.48202	9.08422	10.9608	9.20412	8.5142					12.0896	11.4996					48.5908	58.2815	67.4021	63.044	56.8431	59.6536	59.4604	73.4632	72.0886		53.4576	41.15
24.5	4.0404	10.3088	14.8979	5.09875	11.0714	18.35	3.48438	19.3584		11.9449	11.707	3.50014	14.4381	9.83103		48.7412	57.8646	66.8911	63.1817	56.7975	61.5888	60.2676	73.5348	71.7496	62.378	54.7112	41.5369
24.75	6.6264	11.0157	12.6089	5.26613	8.12904					11.8769	11.0122					48.9928	59.279	66.7228	63.1817	56.3089	62.1797	59.6847	72.7644	73.3135		54.4699	41.4207
25	5.10851	8.82883	10.3095	7.26014	6.59091	12.695	3.18432	13.5387		11.1232	10.6972	2.86721	14.6566	10.0724		49.865	59.1874	65.9593	62.5809	56.0522	59.6365	58.9306	73.0458	70.4187	61.2796	54.8946	41.8341
25.25	7.22207	10.3544	10.3948	7.50121	10.0365					11.1445	10.505					49.6348	59.1248	65.7377	62.5877	55.9133	61.1666	59.0192	71.9298	70.7256		54.0144	41.1443
25.5	4.26717	10.5608	13.0155	7.53395	7.58167	13.2026	5.98436	14.6015		10.2521	10.6533	0	10.977	10.2521		49.642	58.6033	65.8528	62.3063	55.5541	59.3309	58.5272	72.0713	71.1269	60.4149	53.6466	40.5982
25.75	4.47732	7.87998	8.35308	3.65782	6.37546					10.6451	10.0474					49.9947	58.3157	64.9128	61.7848	55.795	59.5924	59.4128	72.8938	70.781		52.6317	39.9198
26	7.02628	8.67407	7.7328	9.47703	6.57926	17.2702	3.49792	15.1315		10.0786	9.9779	2.49254	9.26339	6.04939		45.6398	58.0268	65.5036	63.0003	56.5934	62.1212	59.2149	72.2005	72.6756	59.4305	52.4334	39.5014
26.25	4.94675	9.40135	9.03624	5.90199	5.46955					9.82851	10.0557					44.9364	53.6288	66.6145	64.265	57.6826	58.3859	58.1575	72.7649	71.3363		52.043	39.2468
26.5	5.12439	5.08503	7.72504	10.0165	6.98355	12.7158	6.27897	8.8029		9.97142	9.56366	3.09689	13.6357	7.47495		45.0312	54.1071	64.8185	61.3657	54.7524	61.6696	58.8903	72.6936	72.1543	58.4186	51.0076	38.0218
26.75	7.73534	6.88632	10.0804	6.35228	5.497					9.16584	9.55373					44.1749	53.1189	65.9938	64.0143	57.0003	58.3072	57.0393	71.3695	70.7956		49.6225	37.2485
27	7.11926	7.86899	5.79012	9.21322	7.67817	14.6697	6.62002	15.577		9.18626	9.51665	3.01327	11.1219	7.31248		44.9006	54.9272	64.0838	62.5922	56.4557	58.6015	57.8226	71.3943	69.649	57.3878	49.4175	36.9118
27.25	7.24928	6.49984	7.8043	11.4838	6.0269					8.90214	9.19643					43.9771	53.3439	62.7392	60.7824	54.2526	59.6214	56.9314	70.4884	72.5501		49.4312	36.5935
27.5	0.331093	4.67319	6.32942	4.91135	6.49857	16.5131	3.4349	10.1362		8.89874	9.05069	1.64582	10.327	8.27403		43.3095	53.4781	64.1996	62.5157	54.5898	57.3194	57.2017	72.6173	71.7147	55.4259	48.837	36.2161
27.75	3.00781	5.12732	4.889	3.86795	7.19901					8.43938	8.78375					44.4415	55.1988	62.2878	60.6379	53.4194	60.5928	58.3793	74.2303	73.6284		49.3693	36.3873
28	0.534436	3.59665	5.02167	5.90017	2.95397	16.5317	1.63626	10.6311		8.49467	9.01934	0.82132	8.96475	6.18898		45.2779	54.5618	62.9258	61.8442	54.321	62.24	58.549	73.7005	72.5304	54.8209	50.0675	37.1493
28.25	0.353015	4.68757	7.83273	7.19464	5.4396					7.98173	8.67875					43.5349	53.4443	62.126	60.5331	53.3704	59.2697	56.7168	70.8711	70.7722		52.088	38.0059
28.5	2.84377	7.54848	8.5943	0.247432	5.3664	11.6568	0.50519	0		7.83967	8.49174	0.45935	9.92266	3.47603		42.9805	52.4077	60.7961	59.7318	53.0208	56.284	56.4188	71.8637	70.8588	54.2724	53.0548	38.9147
28.75	5.59003	6.46686	7.00742	6.96268	6.15667					7.73589	8.31309					42.3753	52.7158	60.6724	59.6338	52.4169	59.9051	58.0332	73.2448	72.8408		53.038	38.3237
29	2.92088	2.36873	4.55301	10.8252	4.86894	22.1156	2.42841	8.39645		7.18041	8.24362	1.79717	6.0554	3.07871		41.7271	53.4928	60.3821	58.9753	52.0499	61.0181	57.4083	72.8839	72.7882	53.3924	51.7684	37.9823
29.25	2.43936	6.43219	7.87667	3.90616	6.0452					7.15744	7.95944					42.773	52.1277	60.3081	59.0003	52.1366	60.2462	57.0119	72.3384	71.1434		51.235	36.7917
29.5	5.93625	5.77172	6.98243	7.89419	4.7791	18.7471	3.79623	9.85183		7.1668	7.5546	5.44548	9.22377	5.10628		41.2699	51.3604	59.8988	58.4603	51.7471	59.9205	56.9074	72.3425	72.0494	53.3782	51.0388	37.1647
29.75	4.64211	7.95017	7.75692	6.8617	3.86653					6.73126	7.27722					40.863	51.3106	59.8301	58.1843	51.7471	59.9968	56.8229	72.277	71.6027		49.3927	35.277
30	3.93835	4.6326	7.6277	8.54461	5.26325	16.8742	10.677	9.03961		6.48967	7.25632	3.5012	8.89663	6.0164		40.3561	51.0244				54.2954	53.4525	68.7785	68.9185	52.3082	50.5347	36.2556
30.25	3.50823	5.23556	5.51186	6.19764	7.76468					6.22682	7.14297					40.3633	50.4887	60.2789			53.3275	53.1122	67.6001	65.9534		50.1072	35.99
30.5	3.99806	6.20132	8.08429	1.62469	7.44857	16.7112	7.14203	7.33191		6.06945	6.84678	1.36428	8.67955	4.79942		40.3377	50.2176				53.7295	52.9676	67.8399	65.6093	51.9482	47.6367	33.5521
30.75	6.84184	7.44361	8.6994	5.44442	4.68842					5.90782	6.53336					43.4159	54.3227				53.2857	52.6864	67.491	66.4376		48.4529	34.54
31	0.752897	4.71378	7.68628	5.8274	6.84214	16.7319	5.30074	10.6916		5.71898	6.40955	2.00144	6.47578	3.60214		40.7155	49.7926	60.6475			53.2389	52.8448	67.499	66.1512	51.7974	49.3599	34.7288
31.25	4.31026	5.5011	6.38369	8.63012	6.01359					5.29705	5.8736					39.5651	50.4696				56.361	54.1087	69.6492	67.3538		49.3678	35.0733
31.5	3.5498	6.0398	6.59734	4.27185	3.67437	16.9245	6.6412	10.2503		5.54799	6.20165	2.57827	4.52554	4.95711		39.5593	48.7414	60.8666			58.6251	55.0568	71.9689	70.8333	51.5417	48.9314	34.4576
31.75	2.99647	6.18272	4.37382	4.28458	4.47879					5.02739	5.78636					37.8613	49.1837				54.0443	52.313	67.4272	66.1332		49.0464	34.5118
32	3.83101	4.47107	7.91544	3.84612	2.91737	14.7397	7.56534	11.3895		4.6514	5.6777	3.20802	6.07229	5.1893		40.3715	50.4776	59.3496			55.1313	53.017	67.6692	66.0503	51.8886	48.6544	34.1187
32.25	2.00243	5.56284	5.53943	2.76724	5.12848					4.59185	5.36219					37.4863	48.8565				54.4959	51.751	67.8493	67.417		48.3724	33.9199
32.5	1.19435	3.518	4.7279	9.37696	5.35475	19.0655	7.5851	13.951		4.56293	5.17257	3.72981	7.76625	4.35811		37.0538	48.9503				52.3287	52.005	68.6337	65.5387	51.272	48.061	33.5129
32.75	1.97824	3.21863	4.81921	9.70172	3.07127					4.56208	4.52639					40.0672	49.9415				57.6232	53.6522	70.1142	68.4232		46.7479	32.6491
33	2.17025	7.27955	4.29629	6.77437	2.49395	19.3915	7.2989	10.4663		4.46255	4.41147	2.86404	6.56676	5.69144		39.0378	50.8844				56.656	52.5406	69.3512	68.637	51.6132	47.1762	32.8111
33.25	2.2791	4.40427	5.07249	6.03117	2.90739					4.01341	4.00715					34.9378	48.9974	58.9321			56.0887	52.8807	69.5016	65.5439		46.7546	32.3938
33.5	3.71384	3.62117	3.83108	1.28719	1.54562	18.2559	1.86219	11.7667		3.73609	3.75066	2.66823	4.27876	4.69069		37.9856	48.9792				55.8587	52.9474	69.8978	68.5873	50.5022	46.523	32.0351
33.75	3.70326	4.14887	5.23187	3.63507	4.27831					3.49621	3.54119					39.7015	49.0321	57.8047			56.8294	52.5779	69.7158	68.4687		45.2172	30.9942
34	1.5708	3.7717	8.78296	7.92693	11.162	19.3992	7.41626	11.0822		3.59743	3.63626	3.82507	5.58591	3.51452		39.4059	48.1217				56.5003	52.6243	69.8229	68.2784	50.9361	44.4776	30.556
34.25	3.41147	6.37384	7.38389	8.31719	3.89482					3.62636	3.47589					38.3528	49.0783	59.1806	57.2728		56.6888	52.5153	69.2133	68.7508		44.4432	30.4879
34.5	9.16252	8.69098	11.7525	8.44545	11.7493	26.0782	6.1826	9.59736		3.62466	2.44838	2.00461	5.5674	1.69074		38.7557	47.7772	57.9054	56.1508	50.3934	51.0754	49.8357	65.6396	64.2235	50.9001	43.4499	29.6038
34.75	1.7613	3.11208	5.12418	5.49627	2.44237					3.08534	1.90667					38.5719	48.4809	57.2221	55.3571	50.3934	56.4996	52.4129	68.5142	68.457		44.3812	30.3693
35	2.16949	3.79369	5.26978	2.63807	3.69351	16.4245	6.62035	8.17019		3.51152	1.95212	4.19233	3.70766	2.01587		38.3349	48.1226	57.5047	55.5036		54.5038	50.0786	66.0279	64.6422	49.3926	42.7093	29.4337
35.25	4.36091	5.18482	6.25878	1.96672	6.54682					3.57191	1.62981					37.7113	47.0158	56.9923	55.4627	50.028	56.2033	51.8902	69.604	67.0129		46.8046	32.5686
35.5	3.1091	3.82498	5.05957	3.29303	6.46114	19.1475	3.38963	9.40624		3.26653	1.63974	4.79351	7.80988	7.49216		37.5042	47.711	57.9111	56.8063	50.028	51.2229	49.97	67.1515	64.2555	47.8936	47.4493	31.4317
35.75	3.14009	6.45671	3.48217	4.77854	3.82078					3.28865	1.319					37.5028	46.7597	57.1714	55.0456		55.0352	50.88	68.9586	68.5747		47.0575	31.4449
36	7.4942	4.68926	6.5379	0	4.2101	22.3454	6.60858	7.67365		2.86161	1.14662	5.73125	3.42063	2.24025		37.2483	46.2459	58.653	57.103		49.8566	48.1576	64.5019	63.5882	47.3139	45.194	30.3608
36.25	0.856458	1.1442	5.66176	1.2499	4.98374					2.88713	0.84207					36.8313	46.2801	58.1596	56.1614	48.2156	53.6132	49.4532	65.1041	64.385		45.1992	30.3571
36.5	5.49252	7.01993	6.77481	6.48146	7.81459	19.9538	4.14944	11.8346		2.86757	0.503048	3.62397	3.94255	5.34645		35.8763	46.3543	55.6947	54.3295	48.2156	51.4076	48.0291	64.3844	63.1818	47.5706	44.9178	30.28
36.75	2.18915	3.2643	4.98807	4.18088	5.31482					2.82844	0.469616					35.1904	45.5658	56.8729	55.8288	50.0467	49.482	47.8098	64.546	62.5113		45.3254	30.0488
37	0	2.78226	1.87548	3.95073	0	18.6705	7.05207	13.6609		2.73572	0.29462	7.28604	6.10332	5.37873		35.6867	45.3853	57.2203	56.3886	50.0467	48.5499	47.0953	63.4391	62.9394	47.584	44.8316	29.794
37.25	1.91172	3.7125	4.46514	0.545807	3.90813					2.82334	0					33.4203	43.2796	55.0672	53.631		48.6499	46.798	63.4339	61.8789		44.0542	29.2453
37.5	3.68738	4.1142	4.53751	3.78517	4.99206	18.0513	6.02369	7.6346		2.37759	0.126937	4.91205	6.09411	4.46099		33.011	43.5614	56.4388	54.2512		52.1522	48.9953	67.1342	66.886	48.7635	43.9303	29.2491
37.75	3.77129	4.20046	3.83711		3.57039					2.31039						33.4986	42.0577	57.5702	56.2386		48.1325	46.7518	62.8317	62.4339		44.3355	29.414
38	2.71527	6.14466	6.12524		3.96137	18.2986	7.16183	11.7741		2.24829		6.48801	3.39446	5.10877		33.9132	44.0042	54.1749	52.9619		50.0185	46.5598	62.7717	63.1181	47.8602	44.0521	29.1356
38.25	3.12346	6.58948	3.95513		1.11055					2.69659						33.3927	42.6115	55.9357	54.7352		47.5348	45.3018	61.5395	60.3139		43.6672	29.0388
38.5	4.12279	3.55521	2.1994		6.84214	20.3455	7.85567	15.0975		2.35462		7.67342	2.08006	6.56094		32.2215	43.1418	56.0242	54.9189	48.8447	47.8454	46.3825	64.1947	63.2821	47.2361	43.2365	28.6481
38.75	4.38132	4.3975	7.87839		5.48785					2.14451						33.0429	42.1341	55.7332	54.8271	48.8447	48.8562	45.7164	64.2412	64.6671		43.3027	28.5045
39	3.32303	4.02371	3.40636		4.21342	21.9559	3.63902	14.1955		2.23638		5.97362	2.93559	3.597		30.3657	41.6651	55.3545	54.4551	48.8447	50.8598	46.9424	64.1938	60.8637	45.7429	40.2007	26.5871
39.25	2.85965	3.9772	3.22458		2.56549					2.10453						32.2442	39.8751	55.3865	54.4077		44.6059	43.8134	60.0455	62.3476		40.1776	26.191
39.5	3.75617	4.02456	5.01391		3.25844	24.0969	9.43351	11.9416		1.58733		3.70758	2.56834	5.66058		31.4668	42.1088	54.9021	54.3841		44.3024	43.42	59.5249	59.283	47.8028	40.3208	26.4197
39.75	2.57391	5.73366	4.29629		2.29264					1.94461						31.49	39.9342	55.1607	54.1071	48.1865	45.1835	43.9903	61.2981	60.886		40.1887	26.4772
40	0.850411	0	3.43651		3.24263	26.0158	4.83896	11.9492		1.80425		7.08389	2.08984	1.81242		31.0764	41.1909	54.8679	53.7973	48.1865	48.9995	44.7524	62.7744	61.4545	48.201	39.3998	25.8983
40.25	2.31312	2.13363	2.15633		2.2394					1.97523						31.0522	40.3423	54.8478	54.1522		49.0587	44.3503	62.5927	63.2321		39.596	25.8493
40.5	4.44481	2.9218	4.36607		3.77669	22.0347	7.80361	13.2002		1.8774		6.97064	1.43339	5.61588		30.6662	40.9299	54.5213	52.9196	46.5197	48.0449	44.3094	62.6651	63.1455	45.7408	40.0607	26.21
40.75	2.56182	1.65836	0.37992		1.73695					1.77107						30.8277	39.704	53.0957	51.6597	46.5197	48.7874	43.9396	62.3455	62.5825		39.7345	25.7367
41	3.34646	2.96831	3.90086		4.27082	21.0402	5.51769	11.8983		1.53969		7.77926	0.32742	1.28916		30.3232	40.7437	54.1009	53.3294	47.3297	48.2509	43.4597	62.4358	62.7645	39.7052	39.8114	25.9647
41.25	2.70317	4.11758	5.64539		6.20575					1.70897						30.6976	39.3212	53.8243	52.9329	47.3297	47.9197	43.1394	62.6269	62.1684		40.3435	26.2489
41.5	2.23601	1.58479	3.65102		2.86663	22.3738	4.47378	10.0473		1.4172		6.69757	0	0.62064		29.3827	40.3845	53.533	53.0941		48.0008	42.7632	62.4661	62.0469	37.8004	38.9328	25.3131
41.75	1.83613	2.67486	3.30384		5.68417					1.22835						30.4286	38.4535	53.3776	52.6529	45.861	46.8351	42.2825	61.8	62.4339		39.7386	26.2387
42	2.35091	2.87021	1.96938		2.67197	28.0025	3.64477	18.7042		0.784307		7.87981	0.59925	0		28.2178	39.9542	52.7914	51.7495	45.861	47.2723	41.9061	62.0459	61.7634	39.8013	39.5621	25.6314
