# Supplementary material for: Quantitative measures of clock protein dynamics in the mouse suprachiasmatic nucleus extends the circadian time-keeping model
Source: EMBO J. 2025 Apr 17;44(13):3614–44. doi: 10.1038/s44318-025-00426-z (PMC12218236; doi:10.1038/s44318-025-00426-z)
Supplement: Supplementary file 6 — Source data Fig. 4 [file 44318_2025_426_MOESM6_ESM.zip › Figure 4/4M/Figure 4M.xlsx]

## Sheet: Sheet1
PER2	CRY1	BMAL1
2.099	8.277
2.002	8.228
2.011	7.927
1.717	7.87
2.061	7.503
2.24	7.448
2.427	8.735
2.201	7.189
	4.754	33
	7.305	100
	9.256	46.05
	7.05	34.33
	6.788	58.9
	6.696	68.9
	7.295	27.52
	6.947	52.59
	5.963	22.6
	7.468	47.53
	7.753	65.8
	7.452	23.5
aligned as paired measures from same SCN
