# Supplementary material for: Quantitative measures of clock protein dynamics in the mouse suprachiasmatic nucleus extends the circadian time-keeping model
Source: EMBO J. 2025 Apr 17;44(13):3614–44. doi: 10.1038/s44318-025-00426-z (PMC12218236; doi:10.1038/s44318-025-00426-z)
Supplement: Supplementary file 6 — Source data Fig. 4 [file 44318_2025_426_MOESM6_ESM.zip › Figure 4/4J/Figure 4J.xlsx]

## Sheet: Sheet1
Time (h)	[PER2:CRY1]max										[PER2+CRY1]										PER2-free										CRY1 -free
0	20.2184	20.2184	20.2184	20.2184	21.578	21.578	21.578	21.578			132.856	212.757	113.986	159.274	103.685	150.088	199.28	195.355			0	0	0	0	0	0					92.419	172.321	73.5491	118.837	60.529	106.932	156.124	152.199
0.5	22.1515	22.1515	22.1515	22.1515	23.2028	23.2028	23.2028	23.2028			130.475	211.446	112.856	156.976	99.6004	143.186	192.042	190.294			0	0	0	0	0	0					86.1721	167.143	68.5528	112.673	53.1948	96.7808	145.636	143.889
1	23.6776	23.6776	23.6776	23.6776	24.0329	24.0329	24.0329	24.0329			125.869	208.795	109.781	154.106	94.2789	137.685	187.117	187.034			0	0	0	0	0	0					78.5141	161.439	62.4261	106.751	46.2131	89.6191	139.052	138.968
1.5	25.8812	25.8812	25.8812	25.8812	26.7769	26.7769	26.7769	26.7769			119.342	206.62	107.779	153.85	89.5149	134.918	181.611	185.118			0	0	0	0	0	0					67.5793	154.857	56.0168	102.088	35.9611	81.3638	128.058	131.565
2	28.0286	28.0286	28.0286	28.0286	28.773	28.773	28.773	28.773			116.145	207.636	105.894	152.402	86.8797	132.158	173.142	183.491			0	0	0	0	0	0					60.0874	151.579	49.8367	96.3449	29.3337	74.6123	115.596	125.945
2.5	29.8952	29.8952	29.8952	29.8952	30.2496	30.2496	30.2496	30.2496			112.888	204.87	103.451	151.24	82.5949	125.641	169.01	180.486			0	0	0	0	0	0					53.098	145.08	43.6608	91.4493	22.0957	65.1415	108.511	119.987
3	34.5481	34.5481	34.5481	34.5481	33.5175	33.5175	33.5175	33.5175			113.713	205.271	103.468	166.69	81.0905	124.727	166.277	180.077			0	0	0	0	0	0					44.6169	136.175	34.3721	97.5937	14.0555	57.692	99.2415	113.041
3.5	38.0286	38.0286	38.0286	38.0286	37.2862	37.2862	37.2862	37.2862			113.398	208.79	114.41	165.27	79.0568	122.303	163.369	183.977			0	0	0	0	0	0					37.3411	132.733	38.3533	89.213	4.48439	47.7311	88.7971	109.405
4	42.7567	42.7567	42.7567	42.7567	39.403	41.4465	41.4465	41.4465			113.271	212.815	121.837	169.023	80.8495	123.387	161.66	184.205			0	0	0	0	0	0					27.7575	127.301	36.3232	83.5095	0	40.4941	78.7669	101.311
4.5	47.2592	47.2592	47.2592	47.2592	34.2687	45.6461	45.6461	45.6461			115.525	210.552	124.102	169.252	79.9148	122.896	161.321	188.229			0	0	0	0	0	0					21.0064	116.034	29.5832	74.7338	0	31.6039	70.0285	96.9371
5	52.7513	52.7513	52.7513	52.7513	31.2421	50.3679	50.3679	50.3679			117.821	212.306	126.648	172.119	81.61	122.891	162.187	189.252			0	0	0	0	0	0					12.3184	106.804	21.1453	66.6163	0	22.1553	61.4517	88.5167
5.5	58.2278	58.2278	58.2278	58.2278	30.2141	56.1649	56.1649	56.1649			121.272	216.544	129.683	176.386	86.3791	126.49	162.776	191.961			0	0	0	0	0	0					4.8164	100.088	13.2274	59.9302	0	14.1598	50.4458	79.6314
6	61.7059	64.3586	64.3586	64.3586	28.0071	61.3985	61.3985	61.3985			126.065	219.728	133.729	180.363	89.4056	126.985	168.064	196.426			0	0	0	0	0	0					0	91.0108	5.01172	51.646	0	4.18794	45.2675	73.6291
6.5	60.7601	71.0305	68.8941	71.0305	27.0101	68.3441	68.3441	68.3441			131.791	223.829	139.925	188.48	95.3543	136.776	172.836	202.863			0	0	0	0	0	0					0	81.7677	0	46.4189	0	0.0875912	36.148	66.1744
7	61.8072	77.5073	67.8224	77.5073	26.005	68.3056	74.6432	74.6432			139.314	229.914	145.33	192.883	100.648	142.949	179.834	209.825			0	0	0	0	9.84135	0					0	74.8993	0	37.8686	0	0	30.548	60.5388
7.5	60.6395	83.1519	67.6565	83.1519	28.2677	64.6349	80.1684	80.1684			143.791	235.908	150.808	198.26	108.436	144.803	184.203	217.309			0	0	0	0	19.267	0					0	69.6047	0	31.9565	0	0	23.8662	56.9719
8	63.3653	90.7974	66.6191	90.7974	26.9346	66.4894	87.4233	87.4233			154.163	243.82	157.416	206.358	114.358	153.913	194.602	223.141			0	0	2.76497	0	26.8468	0					0	62.2256	0	24.7627	0	0	19.7558	48.2948
8.5	64.8124	96.9851	66.6247	96.9851	30.9819	66.2633	94.1892	94.1892			161.798	250.932	163.61	213.597	125.171	160.452	199.903	232.705			0	0	7.1289	4.00695	34.3949	0					0	56.962	0	19.6271	0	0	11.5243	44.3266
9	65.5931	103.251	66.7083	103.251	33.7006	71.0907	99.7362	99.7362			168.844	257.454	169.959	218.536	133.437	170.827	206.158	237.696			0	4.26795	12.6564	9.29178	41.1376	0					0	50.9525	0	12.0347	0	0	6.68591	38.2233
9.5	68.5391	108.325	67.5399	108.325	38.24	74.3199	105.903	105.903			176.864	265.793	175.865	224.096	144.143	180.223	215.101	248.645			0	7.24683	15.8217	13.0506	45.77	0					0	49.143	0	7.44582	0	0	3.29467	36.8385
10	71.7102	113.542	69.0884	113.542	39.8274	82.0161	110.964	110.964			185.252	272.373	182.631	232.955	150.792	192.981	224.646	255.984			0	10.4389	18.3555	15.8159	49.9485	0					0	45.2882	0	5.87014	0	0	2.71691	34.0549
10.5	75.9455	118.367	71.3556	118.367	47.0674	85.3777	115.052	115.052			194.312	280.821	189.723	240.142	162.119	200.429	232.338	265.39			0	11.5928	21.0046	17.0631	52.2232	0					0	44.0875	0	3.40847	0	0	2.23457	35.2869
11	79.9476	121.053	73.5954	121.053	52.511	91.7521	117.91	117.91			201	287.441	194.648	246.483	170.421	209.662	240.421	274.546			0	11.1635	18.7322	17.4318	52.2521	0					0	45.3348	0	4.3774	0	0	4.6022	38.7271
11.5	86.7663	122.198	76.4961	122.198	57.0109	100.849	119.553	119.553			208.965	291.724	198.694	248.092	176.563	220.402	249.956	278.868			0	8.79943	14.609	16.2625	52.0122	0					0	47.3279	0	3.69529	0	0	10.8505	39.7627
12	90.5236	123.185	79.9542	123.185	67.3993	106.855	120.865	120.865			213.708	296.164	203.139	253.104	188.264	227.72	259.622	284.217			0	5.33039	12.5685	11.8475	50.4813	0					0	49.7947	0	6.73494	0	0	17.8925	42.4876
12.5	96.2929	122.059	83.2042	122.059	70.6236	117.932	119.358	119.358			218.352	297.591	205.263	255.812	189.982	237.29	266.525	287.575			0	0.497837	7.27	6.48449	40.5906	0					0	53.4729	0	11.6938	0	0	27.809	48.859
13	102.54	120.904	86.962	120.904	75.821	117.925	117.925	117.925			223.444	300.037	207.866	258.117	193.746	243.695	271.635	292.237			0	0	1.74932	1.01761	32.505	0					0	58.2294	0	16.3091	0	7.84454	35.7845	56.3861
13.5	110.331	116.939	91.154	116.939	80.6586	114.135	114.135	114.135			227.27	301.808	208.093	257.034	194.794	247.321	274.847	293.482			0	0	0	0	21.6589	0					0	67.9296	0	23.1547	0	19.0515	46.577	65.2123
14	112.525	112.525	95.5518	112.525	89.4319	109.332	109.332	109.332			227.365	303.441	208.077	256.402	198.764	251.444	280.345	294.269			0	0	0	0	7.64241	0					2.31574	78.3913	0	31.3529	0	32.7808	61.6816	75.6052
14.5	105.899	105.899	98.9838	105.899	94.4391	103.083	103.083	103.083			228.174	301.617	204.883	252.253	197.522	252.299	282.79	292.567			0	0	0	0	0	0					16.3752	89.8179	0	40.4536	0	46.1337	76.6248	86.4019
15	99.8025	99.8025	99.8025	99.8025	96.9749	96.9749	96.9749	96.9749			227.296	298.527	201.96	248.733	200.856	250.134	284.723	290.798			0	0	0	0	0	0					27.6905	98.9223	2.35452	49.1284	6.90671	56.1841	90.773	96.848
15.5	92.0328	92.0328	92.0328	92.0328	89.4914	89.4914	89.4914	89.4914			226.162	294.757	197.599	243.686	197.921	245.798	283.678	285.821			0	0	0	0	0	0					42.0966	110.691	13.5334	59.6202	18.9384	66.815	104.695	106.839
16	84.2422	84.2422	84.2422	84.2422	81.8633	81.8633	81.8633	81.8633			224.639	291.86	193.948	237.72	193.806	245.279	284.283	281.752			0	0	0	0	0	0					56.1548	123.375	25.4636	69.2352	30.0796	81.5524	120.557	118.025
16.5	77.2075	77.2075	77.2075	77.2075	74.2741	74.2741	74.2741	74.2741			220.718	287.295	189.456	234.128	191.325	242.504	283.013	276.03			0	0	0	0	0	0					66.3031	132.88	35.0413	79.7127	42.7769	93.9561	134.465	127.482
17	69.1806	69.1806	69.1806	69.1806	66.2762	66.2762	66.2762	66.2762			217.151	282.477	183.008	229.023	186.061	233.987	277.646	267.866			0	0	0	0	0	0					78.7898	144.116	44.6468	90.6616	53.5082	101.434	145.093	135.314
17.5	61.6254	61.6254	61.6254	61.6254	58.7846	58.7846	58.7846	58.7846			212.07	277.447	177.5	222.287	181.787	230.57	274.351	266.268			0	0	0	0	0	0					88.8194	154.196	54.2488	99.0365	64.2177	113.001	156.782	148.699
18	55.3519	55.3519	55.3519	55.3519	53.4861	53.4861	53.4861	53.4861			206.582	273.489	172.486	216.872	178.719	225.471	270.864	261.031			0	0	0	0	0	0					95.878	162.785	61.7825	106.168	71.7467	118.498	163.891	154.059
18.5	48.1659	48.1659	48.1659	48.1659	47.1548	47.1548	47.1548	47.1548			200.103	268.735	167.838	212.457	173.292	219.996	267.991	259.189			0	0	0	0	0	0					103.771	172.403	71.5066	116.125	78.9826	125.687	173.681	164.879
19	41.971	41.971	41.971	41.971	40.6801	40.6801	40.6801	40.6801			195.002	263.86	160.542	205.235	163.733	211.37	263.321	252.397			0	0	0	0	0	0					111.06	179.918	76.6003	121.293	82.3725	130.01	181.961	171.037
19.5	37.0472	37.0472	37.0472	37.0472	36.6263	36.6263	36.6263	36.6263			188.213	257.7	155.613	202.585	159.583	205.258	258.132	247.833			0	0	0	0	0	0					114.118	183.605	81.5183	128.49	86.3308	132.006	184.879	174.58
20	32.0737	32.0737	32.0737	32.0737	31.2358	31.2358	31.2358	31.2358			180.798	252.139	149.223	194.371	149.282	197.523	250.591	241.149			0	0	0	0	0	0					116.651	187.992	85.0752	130.223	86.8102	135.051	188.119	178.677
20.5	27.7724	27.7724	27.7724	27.7724	27.7741	27.7741	27.7741	27.7741			173.159	244.913	143.078	189.084	143.486	190.131	244.858	236.004			0	0	0	0	0	0					117.614	189.368	87.5335	133.54	87.938	134.583	189.31	180.455
21	25.734	25.734	25.734	25.734	25.4411	25.4411	25.4411	25.4411			168.027	239.604	139.98	185.197	136.997	187.123	241.744	230.481			0	0	0	0	0	0					116.559	188.136	88.5117	133.729	86.1144	136.241	190.862	179.599
21.5	23.312	23.312	23.312	23.312	23.079	23.079	23.079	23.079			164.088	236.057	135.834	181.929	131.167	175.849	235.4	223.621			0	0	0	0	0	0					117.464	189.433	89.2104	135.305	85.0087	129.691	189.242	177.463
22	21.7948	21.7948	21.7948	21.7948	21.7806	21.7806	21.7806	21.7806			158.08	229.641	131.389	177.039	124.792	167.672	228.931	217.859			0	0	0	0	0	0					114.49	186.051	87.7992	133.449	81.2305	124.111	185.37	174.298
22.5	20.1976	20.1976	20.1976	20.1976	20.5358	20.5358	20.5358	20.5358			150.24	224.649	127.335	173.923	116.521	161.723	224.818	212.705			0	0	0	0	0	0					109.845	184.254	86.9403	133.528	75.4493	120.651	183.746	171.633
23	19.1521	19.1521	19.1521	19.1521	19.6703	19.6703	19.6703	19.6703			143.325	219.792	121.257	171.983	113.69	153.005	217.277	208.852			0	0	0	0	0	0					105.021	181.488	82.9533	133.679	74.3498	113.664	177.937	169.512
23.5	18.3436	18.3436	18.3436	18.3436	19.1908	19.1908	19.1908	19.1908			137.879	213.87	119.242	167.152	107.761	146.89	211.254	204.518			0	0	0	0	0	0					101.192	177.183	82.5553	130.465	69.3794	108.508	172.873	166.137
24	20.2184	20.2184	20.2184	20.2184	20.7565	20.7565	20.7565	20.7565			132.856	212.757	116.333	167.697	102.863	149.267	207.242	204.642			0	0	0	0	0	0					92.419	172.321	75.8962	127.26	61.3504	107.753	165.729	163.129
