# Supplementary material for: Quantitative measures of clock protein dynamics in the mouse suprachiasmatic nucleus extends the circadian time-keeping model
Source: EMBO J. 2025 Apr 17;44(13):3614–44. doi: 10.1038/s44318-025-00426-z (PMC12218236; doi:10.1038/s44318-025-00426-z)
Supplement: Supplementary file 6 — Source data Fig. 4 [file 44318_2025_426_MOESM6_ESM.zip › Figure 4/4C/Figure 4C.xlsx]

## Sheet: Sheet1
Time (h)	PER2						CRY1							BMAL1
0	23.3758	23.7191	4.95405				87.7809	85.3602	89.7957	69.7646	80.1702	83.9534		97.3888	91.9732	90.1934
0.5	24.9439	24.9411	5.31768				85.9939	84.2155	88.4803	66.8977	78.2509	82.2257		93.6438	91.5945	89.898
1	26.3977	26.653	8.47141				84.9887	83.2347	88.2039	69.7676	75.5032	80.5057		94.7885	90.6555	89.5556
1.5	27.6233	27.7523	10.988				83.4657	82.3888	87.3807	67.4383	73.0077	78.6296		94.1934	90.2716	89.1795
2	27.8223	30.8302	11.7837				82.0868	81.4779	86.1241	65.1607	71.8047	76.5632		91.8883	89.8818	88.39
2.5	29.3916	33.4624	13.9432				80.6282	80.6441	84.9523	62.1336	69.2251	74.8217		92.2388	88.5241	87.5315
3	30.3934	35.7867	16.5497				79.6611	79.6673	83.8529	60.5291	67.9966	73.1913		91.7128	87.4521	86.5292
3.5	32.6999	38.9086	18.9764				78.7845	79.0781	82.734	58.3238	65.9574	71.4576		90.5102	86.7302	85.4059
4	36.0718	42.9811	21.2582				77.8741	78.5165	81.73	56.7114	64.6119	70.0919		91.2954	85.0045	84.3407
4.5	38.4491	47.2702	25.3673				77.0692	78.0054	80.8574	53.4017	62.9743	68.882		89.3629	84.776	83.222
5	41.3093	50.0668	28.3631				76.5432	77.5692	80.1011	52.7824	62.6503	68.2314		89.9505	85.0481	83.3575
5.5	45.1014	54.0964	33.1942				76.0745	77.2832	79.4686	50.904	61.4557	67.6661		89.6164	84.2656	83.5292
6	48.8411	58.4233	36.8324				75.8497	77.1987	79.0045	49.2254	61.2612	67.3865		88.0884	88.057	83.7216
6.5	52.8579	62.1443	41.5992				75.7525	77.2749	78.6843	49.4258	60.5412	67.4549		88.9062	84.7508	84.0635
7	56.3215	65.6322	46.5742				75.6941	77.5256	78.5767	53.8236	60.4173	67.6396		90.1518	85.5495	84.1555
7.5	59.5964	69.8892	52.7649				75.6281	77.8628	78.5299	53.4771	61.3751	67.9295		90.3692	85.4505	84.1352
8	64.2171	75.9647	57.6532				75.998	79.1083	78.5888	53.3141	61.5614	68.4255		90.5209	85.18	84.1192
8.5	67.6735	77.2995	62.7234				76.3464	79.1541	78.7857	53.9473	62.2716	69.0953		92.2964	85.9689	83.9406
9	70.7161	79.2439	67.7306				76.9649	79.9343	79.0547	52.6809	63.3478	70.0952		89.5055	86.7199	84.7074
9.5	72.5317	83.4405	71.8419				77.6427	78.7626	79.6605	53.6546	64.8753	71.2589		89.1769	86.6063	85.1324
10	76.1175	86.4696	76.2752				78.5696	79.7071	80.2808	56.1347	66.5926	72.5748		90.5493	87.5527	85.7268
10.5	77.1954	86.7671	78.8887				79.567	80.9964	81.1106	56.7324	67.7235	74.0428		89.3985	88.4384	86.5484
11	78.8454	87.5261	82.1166				80.7932	82.2414	82.1032	58.8682	70.325	75.6406		90.155	89.4493	87.4166
11.5	79.4968	86.6245	82.9317				81.9969	83.6714	83.1257	61.7275	73.1025	77.3909		91.0423	90.7552	88.2285
12	81.2443	85.6703	83.8348				83.9227	85.1272	84.4755	64.0049	74.9845	79.2672		91.8318	91.4035	89.1152
12.5	79.346	84.1059	83.2878				85.4809	86.6577	85.8399	67.4903	77.3435	81.222		92.6861	91.7634	89.8617
13	76.4908	82.1633	80.5051				86.4895	88.1428	87.2242	70.3828	79.6894	83.0867		93.2351	92.6995	90.4525
13.5	74.4995	76.6358	77.3569				88.1042	89.6049	88.6836	73.278	82.2858	84.896		94.023	92.9209	90.8082
14	71.8845	73.2551	73.3648				89.9861	91.0733	90.2338	75.7512	83.5651	86.556		95.1166	93.132	91.1052
14.5	68.2819	68.8052	67.9245				91.4912	92.3047	91.4433	79.586	86.181	88.0584		95.4313	93.7291	91.4521
15	65.2667	63.9965	62.7269				92.9643	93.5294	92.748	81.3347	88.2751	89.3861		95.763	94.3924	91.8047
15.5	61.254	59.6428	57.7217				94.3395	94.4995	94.0489	83.7856	89.5068	90.6152		97.3077	94.5743	92.0148
16	59.9117	54.4596	53.3134				95.5188	95.2664	95.3247	85.4217	90.4924	91.8801		96.1786	94.5682	92.2186
16.5	56.3227	51.3062	47.1813				96.4371	95.9194	96.1758	87.452	91.7671	92.8814		95.8863	94.9169	92.3854
17	53.0361	46.6446	41.7792				97.3699	96.3415	97.0165	89.0158	92.5789	93.7026		95.1814	94.8146	92.4588
17.5	48.0193	42.838	38.2985				97.8171	96.6209	97.6468	90.7252	92.1648	93.9096		95.9661	94.4519	92.1943
18	44.4267	39.1861	33.0872				98.1419	96.6244	98.0091	90.5915	92.6027	93.8728		97.2606	93.7464	91.6962
18.5	42.3077	35.956	29.1018				97.9629	96.5049	98.277	88.8801	91.7008	93.6219		96.0598	92.4142	90.9242
19	39.1166	33.775	25.1809				97.7551	96.2643	98.4286	89.296	96.4983	93.1107		96.9515	93.2912	90.1662
19.5	37.292	31.4474	21.925				97.3048	95.9217	98.1528	88.6661	96.1906	96.5329		96.4549	92.2903	90.8039
20	34.3221	29.1015	18.669				96.5057	95.2279	97.7075	86.265	95.2108	95.8557		95.933	93.1253	90.2892
20.5	33.1416	26.7888	16.3428				95.6652	93.938	97.2051	84.6578	93.751	94.7511		96.8888	92.6892	90.0372
21	31.4717	25.0894	14.2261				94.781	93.205	96.5069	83.541	92.257	93.4126		96.5825	93.3324	90.1192
21.5	29.5453	24.5335	12.6486				93.6172	92.1312	95.6628	80.2684	90.2411	91.7163		96.8765	92.9867	90.3686
22	28.0791	23.2342	10.7871				92.3356	90.913	94.6668	77.247	87.6352	89.9046		95.9497	93.4519	90.4701
22.5	27.9948	23.3941	9.50362				91.1964	89.6648	93.4607	74.3959	87.156	88.2159		94.8068	93.4503	90.4141
23	27.7221	22.7198	9.78703				89.6241	88.3123	92.1602	72.6185	84.6038	86.6271		94.9991	92.2478	90.5271
23.5	18.9137	23.6882					88.8373	87.132		65.4548	82.6034	85.0444		94.0658	92.411	90.5451
24	23.3758	23.7191	4.95405				87.7809	85.3602	89.7957	69.7646	80.1702	83.9534		97.3888	91.9732	90.1934
