# Supplementary material for: Quantitative measures of clock protein dynamics in the mouse suprachiasmatic nucleus extends the circadian time-keeping model
Source: EMBO J. 2025 Apr 17;44(13):3614–44. doi: 10.1038/s44318-025-00426-z (PMC12218236; doi:10.1038/s44318-025-00426-z)
Supplement: Supplementary file 6 — Source data Fig. 4 [file 44318_2025_426_MOESM6_ESM.zip › Figure 4/4A/Figure 4A.xlsx]

## Sheet: fluorescence data
Time (h)	PER2 Before treatment	CRY1 Before treatment	PER2 CHX	CRY1 CHX
0	140.762	418.748
0.5	148.489	410.329
1	158.141	402.448
1.5	171.008	394.035
2	189.865	385.642
2.5	200.565	383.864
3	213.796	373.253
3.5	242.268	368.665
4	264.523	367.813
4.5	295.621	360.622
5	320.533	357.791
5.5	345.766	358.596
6	365.729	356.262
6.5	398.29	349.946
7	426.399	358.525
7.5	453.388	355.035
8	495.635	349.913
8.5	510.51	356.42
9	527.49	361.075
9.5	548.055	365.689
10	570.687	375.381
10.5	581.305	382.685
11	585.468	390.628
11.5	578.209	397.467
12	566.372	408.104
12.5	547.068	416.842
13	519.695	429.999
13.5	492.377	434.696
14	459.791	446.744
14.5	429.421	449.822
15	394.955	457.634
15.5	363.388	463.097
16	331.369	466.705
16.5	303.564	474.055
17	276.188	473.396
17.5	250.378	471.255
18	227.818	475.294
18.5	207.323	477.456
19	190.285	473.414
19.5	175.987	471.35
20	163.258	468.963
20.5	151.73	461.775
21	144.989	456.783
21.5	137.146	452.041
22	130.091	438.56
22.5	127.205	429.057
23	127.149	424.353
23.5	130.082	413.178
24	136.119	402.582
24.5	147.441	393.019
25	161.614	387.628
25.5	171.78	382.935
26	178.823	371.143
26.5	193.953	363.313
27	212.668	355.876
27.5	236.595	351.406
28	261.195	352.659
28.5	283.373	346.008
29	306.521	341.854
29.5	329.074	340.698
30	350.185	348.306
30.5	376.124	338.708
31	400.972	336.643
31.5	426.019	340.417
32	467.511	340.483
32.5	476.649	340.379
33	487.42	347.559
33.5	505.356	344.269
34	515.533	356.193
34.5	521.87	364.007
35	520.641	373.985
35.5	509.627	380.641
36	492.621	390.753
36.5	475.433	399.032
37	454.202	404.973
37.5	427.136	415.646
38	399.683	422.184
38.5	368.205	433.769
39	347.483	435.491
39.5	309.962	439.892
40	282.457	447.431
40.5	257.99	452.938
41	234.679	454.585
41.5	213.585	455.404
42	195.439	453.647
42.5	177.324	452.573
43	163.637	450.817
43.5	151.619	448.707
44	141.308	443.459
44.5	135.499	435.899
45	123.569	434.72
45.5	122.297	429.065
46	121.312	420.699
46.5	120.403	407.755
47	117.581	399.272
47.5	121.275	397.085
48	127.567	385.083
48.5	136.746	378.531
49	146.917	373.679
49.5	158.828	371.016
50	167.393	360.271
50.5	183.545	356.748
51	197.256	349.925
51.5	217.41	345.926
52	239.639	341.675
52.5	256.444	337.551
53	278.562	329.852
53.5	303.518	330.062
54	325.43	323.218
54.5	350.949	325.006
55	373.468	320.584
55.5	402.736	324.582
56	418.869	322.319
56.5	449.645	326.057
57	463.042	328.981
57.5	466.833	341.781
58	467.539	344.106
58.5	464.847	348.663
59	458.409	355.593
59.5	449.613	364.412
60	439.388	371.819
60.5	420.314	387.998
61	399.734	391.95
61.5	375.519	397.755
62	348.102	402.801
62.5	316.694	407.503
63	285.637	412.822
63.5	259.824	418.223
64	236.622	427.832
64.5	215.819	419.153
65	197.923	423.226
65.5	182.934	421.672
66	166.967	420.89
66.5	155.277	413.641
67	142.485	412.345
67.5	130.659	409.135
68	120.844	408.574
68.5	113.417	402.543
69	107.893	394.045
69.5	108.024	391.578
70	107.085	383.861
70.5	103.776	376.832
71	107.351	367.861
71.5	110.845	364.036
72	116.344	354.981
72.5	123.135	354.895
73	133.487	345.132
73.5	145.974	338.679
74	160.966	327.493
74.5	172.881	327.054
75	190.279	318.146
75.5	208.351	318.185
76	229.508	316.124
76.5	258.187	308.035
77	269.554	304.491
77.5	291.682	307.173
78	313.488	307.899
78.5	339.706	311.765
79	370.216	308.475
79.5	389.822	307.87
80	415.789	311.028
80.5	425.105	314.16
81	439.979	317.423
81.5	447.594	324.912
82	448.547	332.322
82.5	433.629	342.299
83	437.957	347.993
83.5	422.79	357.963
84	393.12	359.908
84.5	367.916	374.89
85
85.5			347.552	383.862
86			326.677	393.121
86.5			302.986	399.581
87			282.276	419.99
87.5			262.97	422.565
88			241.936	431.346
88.5			223.163	433.975
89			204.856	444.804
89.5			189.699	445.749
90			178.064	450.712
90.5			168.173	439.993
91			152.095	437.348
91.5			139.572	431.928
92			128.425	422.838
92.5			119.446	418.78
93			115.016	414.388
93.5			108.589	404.137
94			103.073	398.023
94.5			100.969	391.117
95			96.349	381.809
95.5			93.748	371.363
96			92.785	365.554
96.5			90.174	358.173
97			90.545	347.017
97.5			88.049	341.208
98			85.493	335.711
98.5			87.206	328.84
99			87.722	322.656
99.5			87.487	317.256
100			84.969	315.262
100.5			85.843	305.55
101			85.617	296.225
101.5			84.586	296.363
102			85.396	290.726
102.5			84.849	284.492
103			83.897	279.631
103.5			83.588	278.685
104			83.891	272.767
104.5			85.741	269.011
105			84.634	264.646
105.5			83.718	265.513
106			83.928	261.528
106.5			83.51	257.795
107			84.129	256.866
107.5			84.714	258.075
108			84.398	248.169
108.5			84.848	249.906
109			85.051	251.771
109.5			85.322	248.525
110			85.666	248.859
110.5			86.212	238.752
111			85.399	244.374
111.5			85.809	246.072
112			86.15	239.767
112.5			86.691	238.594
113			86.716	236.518
113.5			87.16	233.679
114			87.055	234.409
114.5			87.542	231.276
115			87.533	232.44
115.5			88.55	230.42
116			89.51	227.905
116.5			89.278	222.069
117			88.807	225.897
117.5			87.503	229.96
118			88.284	222.935
118.5			88.695	226.014
119			90.038	223.667
119.5			89.924	226.87
120			91.261	223.642
120.5			90.613	224
121				224
121.5				224
122				224
122.5				223
123				223
123.5				223
124				223
124.5				222
125				222
125.5				222
126				222
126.5				221
127				221
127.5				221
128				221
128.5				220
129				220
129.5				220
130				220
130.5				220
131				220
131.5				220
132				220
132.5				220
133				220
133.5				220
134				220
134.5
135
135.5
136
136.5
137
137.5
138
138.5
139
139.5
140
140.5
141
141.5
142
142.5
143
143.5
144
144.5
145
145.5
146
146.5
147
147.5
148
148.5
149
149.5
150
150.5
151
151.5
152
152.5
153
153.5
154
154.5
155
155.5
156
156.5
157
157.5
158
158.5
159
159.5
160
160.5
161
161.5
162
162.5
163
163.5
164
164.5
165
165.5
166
166.5
167
167.5
168
168.5
169
169.5
170
170.5
171
171.5
172
172.5
173
173.5
174
174.5
175
175.5
176
176.5
177
177.5
178
178.5
179
179.5
180
180.5
181
181.5
182
182.5
183
183.5
184
184.5
185
185.5
186
186.5
187
187.5
188
188.5
189
189.5
190
190.5
191
191.5
192
192.5
193
193.5
194
194.5
195
195.5
196
196.5
197
197.5
198
198.5
199
199.5
200
200.5
201
201.5
202
202.5
203
203.5
204
204.5
205
205.5
206
206.5
207
207.5
208
208.5
209
209.5
210
210.5
211
211.5
212
212.5
213
213.5
214
214.5
215
215.5
216
216.5
217
217.5
218
218.5
219
219.5
220
220.5
221
221.5
222
222.5
223
223.5
224
224.5
225
225.5
226
226.5
227
227.5
228
228.5
229
229.5
230
230.5
231
231.5
232
232.5
233
233.5
234
234.5
235
235.5
236
236.5
237
237.5
238
238.5
239
239.5
240
240.5
241
241.5
242
242.5
243
243.5
244
244.5
245
245.5
246
246.5
247
247.5
248
248.5
249
249.5
250
250.5
251
251.5
252
252.5
253
253.5
254
254.5
255
255.5
256
256.5
257
257.5
258
258.5
259
259.5
260
260.5
261
261.5
262
262.5
263
263.5
264
264.5
265
265.5
266
266.5
267
267.5
268
268.5
269
269.5
270
270.5
271
271.5
272
272.5
273
273.5
274
274.5
275
275.5
276
276.5
277
277.5
278
278.5
279
279.5
280
280.5
281
281.5
282
282.5
283
283.5
284
284.5
285
285.5
286
286.5
287
287.5
288
288.5
289
289.5
290
290.5
291
291.5
292
292.5
293
293.5
294
294.5
295
295.5
296
296.5
297
297.5
298
298.5
299
299.5
300
300.5
301
301.5
302
302.5
303
303.5
304
304.5
305
305.5
306
306.5
307
307.5
308
308.5
309
309.5
310
310.5
311
311.5
312
312.5
313
313.5
314
314.5
315
315.5
316
316.5
317
317.5
318
318.5
319
319.5
320
320.5
321
321.5
322
322.5
323
323.5
324
324.5
325
325.5
326
326.5
327
327.5
328
328.5
329
329.5
330
330.5
331
331.5
332
332.5
333
333.5
334
334.5
335
335.5
336
336.5
337
337.5
338
338.5
339
339.5
340
340.5
341
341.5
342
342.5
343
343.5
344
344.5
345
345.5
346
346.5
347
347.5
348
348.5
349
349.5
350
350.5
351
351.5
352
352.5
353
353.5
354
354.5
355
355.5
356
356.5
357
357.5
358
358.5
359
359.5
360
360.5
361
361.5
362
362.5
363
363.5
364
364.5
365
365.5
366
366.5
367
367.5
368
368.5
369
369.5
370
370.5
371
371.5
372
372.5
373
373.5
374
374.5
375
375.5
376
376.5
377
377.5
378
378.5
379
379.5
380
380.5
381
381.5
382
382.5
383
383.5
384
384.5
385
385.5
386
386.5
387
387.5
388
388.5
389
389.5
390
390.5
391
391.5
392
392.5
393
393.5
394
394.5
395
395.5
396
396.5
397
397.5
398
398.5
399
399.5
400
400.5
401
401.5
402
402.5
403
403.5
404
404.5
405
405.5
406
406.5
407
407.5
408
408.5
409
409.5
410
410.5
411
411.5
412
412.5
413
413.5
414
414.5
415
415.5
416
416.5
417
417.5
418
418.5
419
419.5
420
420.5
421
421.5
422
422.5
423
423.5
424
424.5
425
425.5
426
426.5
427
427.5
428
428.5
429
429.5
430
430.5
431
431.5
432
432.5
433
433.5
434
434.5
435
435.5
436
436.5
437
437.5
438
438.5
439
439.5
440
440.5
441
441.5
442
442.5
443
443.5
444
444.5
445
445.5
446
446.5
447
447.5
448
448.5
449
449.5
450
450.5
451
451.5
452
452.5
453
453.5
454
454.5
455
455.5
456
456.5
457
457.5
458
458.5
459
459.5
460
460.5
461
461.5
462
462.5
463
463.5
464
464.5
465
465.5
466
466.5
467
467.5
468
468.5
469
469.5
470
470.5
471
471.5
472
472.5
473
473.5
474
474.5
475
475.5
476
476.5
477
477.5
478
478.5
479
479.5
480
480.5
481
481.5
482
482.5
483
483.5
484
484.5
485
485.5
486
486.5
487
487.5
488
488.5
489
489.5
490
490.5
491
491.5
492
492.5
493
493.5
494
494.5
495
495.5
496
496.5
497
497.5
498
498.5
499
499.5
500
500.5
501
501.5
502
502.5
503
503.5
504
504.5
505
505.5
506
506.5
507
507.5
508
508.5
509
509.5
510
510.5
511
511.5
512
512.5
513
513.5
514
514.5
515
515.5
516
516.5
517
517.5
518
518.5
519
519.5
520
520.5
521
521.5
522
522.5
523
523.5
524
524.5
525
525.5
526
526.5
527
527.5
528
528.5
529
529.5
530
530.5
531
531.5
532
532.5
533
533.5
534
534.5
535
535.5
536
536.5
537
537.5
538
538.5
539
539.5
540
540.5
541
541.5
542
542.5
543
543.5
544
544.5
545
545.5
546
546.5
547
547.5
548
548.5
549
549.5
550
550.5
551
551.5
552
552.5
553
553.5
554
554.5
555
555.5
556
556.5
557
557.5
558
558.5
559
559.5
560
560.5
561
561.5
562
562.5
563
563.5
564
564.5
565
565.5
566
566.5
567
567.5
568
568.5
569
569.5
570
570.5
571
571.5
572
572.5
573
573.5
574
574.5
575
575.5
576
576.5
577
577.5
578
578.5
579
579.5
580
580.5
581
581.5
582
582.5
583
583.5
584
584.5
585
585.5
586
586.5
587
587.5
588
588.5
589
589.5
590
590.5
591
591.5
592
592.5
593
593.5
594
594.5
595
595.5
596
596.5
597
597.5
598
598.5
599
599.5
600
600.5
601
601.5
602
602.5
603
603.5
604
604.5
605
605.5
606
606.5
607
607.5
608
608.5
609
609.5
610
610.5
611
611.5
612
612.5
613
613.5
614
614.5
615
615.5
616
616.5
617
617.5
618
618.5
619
619.5
620
620.5
621
621.5
622
622.5
623
623.5
624
624.5
625
625.5
626
626.5
627
627.5
628
628.5
629
629.5
630
630.5
631
631.5
632
632.5
633
633.5
634
634.5
635
635.5
636
636.5
637
637.5
638
638.5
639
639.5

## Sheet: Curve fit
Time (h)	PER2 one-phase curve fit		Time (h)	CRY1 one-phase curve fit
86	342.616		90	479.173
86.034	340.187		90.04	478.1
86.0681	337.782		90.0801	477.031
86.1021	335.398		90.1201	475.966
86.1361	333.037		90.1602	474.906
86.1702	330.699		90.2002	473.85
86.2042	328.382		90.2402	472.798
86.2382	326.087		90.2803	471.75
86.2723	323.813		90.3203	470.706
86.3063	321.561		90.3604	469.667
86.3403	319.33		90.4004	468.632
86.3744	317.12		90.4404	467.6
86.4084	314.931		90.4805	466.574
86.4424	312.762		90.5205	465.551
86.4765	310.614		90.5606	464.532
86.5105	308.486		90.6006	463.517
86.5445	306.377		90.6406	462.507
86.5786	304.289		90.6807	461.5
86.6126	302.22		90.7207	460.498
86.6466	300.171		90.7608	459.499
86.6807	298.141		90.8008	458.505
86.7147	296.129		90.8408	457.514
86.7487	294.137		90.8809	456.528
86.7828	292.164		90.9209	455.545
86.8168	290.209		90.961	454.567
86.8509	288.272		91.001	453.592
86.8849	286.354		91.041	452.621
86.9189	284.453		91.0811	451.654
86.953	282.571		91.1211	450.691
86.987	280.706		91.1612	449.732
87.021	278.858		91.2012	448.777
87.0551	277.028		91.2412	447.826
87.0891	275.215		91.2813	446.878
87.1231	273.42		91.3213	445.934
87.1572	271.641		91.3614	444.994
87.1912	269.878		91.4014	444.058
87.2252	268.133		91.4414	443.125
87.2593	266.403		91.4815	442.196
87.2933	264.69		91.5215	441.271
87.3273	262.993		91.5616	440.35
87.3614	261.312		91.6016	439.432
87.3954	259.647		91.6416	438.518
87.4294	257.997		91.6817	437.608
87.4635	256.363		91.7217	436.701
87.4975	254.744		91.7618	435.798
87.5315	253.14		91.8018	434.899
87.5656	251.552		91.8418	434.003
87.5996	249.978		91.8819	433.111
87.6336	248.419		91.9219	432.222
87.6677	246.875		91.962	431.337
87.7017	245.345		92.002	430.456
87.7357	243.83		92.042	429.578
87.7698	242.328		92.0821	428.703
87.8038	240.841		92.1221	427.832
87.8378	239.368		92.1622	426.965
87.8719	237.909		92.2022	426.101
87.9059	236.463		92.2422	425.24
87.9399	235.031		92.2823	424.383
87.974	233.613		92.3223	423.53
88.008	232.207		92.3624	422.68
88.042	230.815		92.4024	421.833
88.0761	229.436		92.4424	420.989
88.1101	228.07		92.4825	420.149
88.1441	226.717		92.5225	419.313
88.1782	225.377		92.5626	418.479
88.2122	224.049		92.6026	417.65
88.2462	222.733		92.6426	416.823
88.2803	221.43		92.6827	416
88.3143	220.139		92.7227	415.18
88.3483	218.861		92.7628	414.363
88.3824	217.594		92.8028	413.549
88.4164	216.339		92.8428	412.739
88.4505	215.096		92.8829	411.932
88.4845	213.864		92.9229	411.129
88.5185	212.645		92.963	410.328
88.5526	211.436		93.003	409.531
88.5866	210.239		93.043	408.737
88.6206	209.053		93.0831	407.946
88.6547	207.879		93.1231	407.158
88.6887	206.715		93.1632	406.374
88.7227	205.562		93.2032	405.592
88.7568	204.42		93.2432	404.814
88.7908	203.289		93.2833	404.039
88.8248	202.169		93.3233	403.267
88.8589	201.059		93.3634	402.498
88.8929	199.959		93.4034	401.732
88.9269	198.87		93.4434	400.969
88.961	197.791		93.4835	400.21
88.995	196.722		93.5235	399.453
89.029	195.663		93.5636	398.699
89.0631	194.614		93.6036	397.949
89.0971	193.575		93.6436	397.201
89.1311	192.546		93.6837	396.457
89.1652	191.526		93.7237	395.715
89.1992	190.516		93.7638	394.976
89.2332	189.515		93.8038	394.241
89.2673	188.524		93.8438	393.508
89.3013	187.542		93.8839	392.778
89.3353	186.569		93.9239	392.051
89.3694	185.606		93.964	391.327
89.4034	184.651		94.004	390.606
89.4374	183.706		94.044	389.888
89.4715	182.769		94.0841	389.173
89.5055	181.841		94.1241	388.46
89.5395	180.922		94.1642	387.751
89.5736	180.011		94.2042	387.044
89.6076	179.109		94.2442	386.34
89.6416	178.216		94.2843	385.639
89.6757	177.331		94.3243	384.941
89.7097	176.454		94.3644	384.246
89.7437	175.585		94.4044	383.553
89.7778	174.725		94.4444	382.863
89.8118	173.872		94.4845	382.176
89.8458	173.028		94.5245	381.492
89.8799	172.192		94.5646	380.81
89.9139	171.363		94.6046	380.131
89.9479	170.542		94.6446	379.455
89.982	169.729		94.6847	378.782
90.016	168.924		94.7247	378.111
90.0501	168.126		94.7648	377.443
90.0841	167.335		94.8048	376.777
90.1181	166.552		94.8448	376.115
90.1522	165.777		94.8849	375.455
90.1862	165.008		94.9249	374.797
90.2202	164.247		94.965	374.143
90.2543	163.493		95.005	373.49
90.2883	162.746		95.045	372.841
90.3223	162.007		95.0851	372.194
90.3564	161.274		95.1251	371.55
90.3904	160.547		95.1652	370.908
90.4244	159.828		95.2052	370.269
90.4585	159.116		95.2452	369.632
90.4925	158.41		95.2853	368.998
90.5265	157.711		95.3253	368.367
90.5606	157.018		95.3654	367.738
90.5946	156.332		95.4054	367.111
90.6286	155.652		95.4454	366.487
90.6627	154.979		95.4855	365.866
90.6967	154.312		95.5255	365.247
90.7307	153.651		95.5656	364.631
90.7648	152.997		95.6056	364.017
90.7988	152.348		95.6456	363.405
90.8328	151.706		95.6857	362.796
90.8669	151.07		95.7257	362.189
90.9009	150.44		95.7658	361.585
90.9349	149.815		95.8058	360.983
90.969	149.197		95.8458	360.384
91.003	148.584		95.8859	359.787
91.037	147.977		95.9259	359.193
91.0711	147.376		95.966	358.6
91.1051	146.78		96.006	358.011
91.1391	146.19		96.046	357.423
91.1732	145.606		96.0861	356.838
91.2072	145.027		96.1261	356.255
91.2412	144.453		96.1662	355.675
91.2753	143.885		96.2062	355.097
91.3093	143.322		96.2462	354.521
91.3433	142.765		96.2863	353.948
91.3774	142.213		96.3263	353.377
91.4114	141.666		96.3664	352.808
91.4454	141.124		96.4064	352.241
91.4795	140.587		96.4464	351.677
91.5135	140.055		96.4865	351.115
91.5475	139.528		96.5265	350.555
91.5816	139.006		96.5666	349.998
91.6156	138.489		96.6066	349.442
91.6496	137.977		96.6466	348.889
91.6837	137.47		96.6867	348.338
91.7177	136.967		96.7267	347.79
91.7518	136.469		96.7668	347.243
91.7858	135.976		96.8068	346.699
91.8198	135.487		96.8468	346.157
91.8539	135.003		96.8869	345.617
91.8879	134.524		96.9269	345.079
91.9219	134.049		96.967	344.544
91.956	133.579		97.007	344.01
91.99	133.113		97.047	343.479
92.024	132.651		97.0871	342.95
92.0581	132.194		97.1271	342.423
92.0921	131.74		97.1672	341.898
92.1261	131.292		97.2072	341.375
92.1602	130.847		97.2472	340.854
92.1942	130.407		97.2873	340.336
92.2282	129.97		97.3273	339.819
92.2623	129.538		97.3674	339.305
92.2963	129.11		97.4074	338.792
92.3303	128.686		97.4474	338.282
92.3644	128.266		97.4875	337.774
92.3984	127.85		97.5275	337.268
92.4324	127.438		97.5676	336.763
92.4665	127.029		97.6076	336.261
92.5005	126.625		97.6476	335.761
92.5345	126.224		97.6877	335.263
92.5686	125.827		97.7277	334.766
92.6026	125.434		97.7678	334.272
92.6366	125.044		97.8078	333.78
92.6707	124.658		97.8478	333.29
92.7047	124.276		97.8879	332.802
92.7387	123.897		97.9279	332.315
92.7728	123.522		97.968	331.831
92.8068	123.15		98.008	331.348
92.8408	122.782		98.048	330.868
92.8749	122.417		98.0881	330.389
92.9089	122.056		98.1281	329.913
92.9429	121.698		98.1682	329.438
92.977	121.344		98.2082	328.965
93.011	120.993		98.2482	328.494
93.045	120.645		98.2883	328.025
93.0791	120.3		98.3283	327.558
93.1131	119.959		98.3684	327.093
93.1471	119.621		98.4084	326.629
93.1812	119.286		98.4484	326.168
93.2152	118.954		98.4885	325.708
93.2492	118.625		98.5285	325.25
93.2833	118.299		98.5686	324.794
93.3173	117.977		98.6086	324.34
93.3514	117.657		98.6486	323.887
93.3854	117.341		98.6887	323.437
93.4194	117.027		98.7287	322.988
93.4535	116.716		98.7688	322.541
93.4875	116.409		98.8088	322.096
93.5215	116.104		98.8488	321.653
93.5556	115.802		98.8889	321.211
93.5896	115.503		98.9289	320.771
93.6236	115.206		98.969	320.333
93.6577	114.913		99.009	319.897
93.6917	114.622		99.049	319.462
93.7257	114.334		99.0891	319.029
93.7598	114.049		99.1291	318.598
93.7938	113.766		99.1692	318.169
93.8278	113.486		99.2092	317.741
93.8619	113.209		99.2492	317.315
93.8959	112.934		99.2893	316.891
93.9299	112.661		99.3293	316.469
93.964	112.392		99.3694	316.048
93.998	112.125		99.4094	315.629
94.032	111.86		99.4494	315.211
94.0661	111.598		99.4895	314.795
94.1001	111.338		99.5295	314.381
94.1341	111.081		99.5696	313.969
94.1682	110.826		99.6096	313.558
94.2022	110.574		99.6496	313.149
94.2362	110.324		99.6897	312.741
94.2703	110.076		99.7297	312.335
94.3043	109.831		99.7698	311.931
94.3383	109.588		99.8098	311.529
94.3724	109.347		99.8498	311.128
94.4064	109.108		99.8899	310.728
94.4404	108.872		99.9299	310.33
94.4745	108.638		99.97	309.934
94.5085	108.406		100.01	309.54
94.5425	108.176		100.05	309.147
94.5766	107.949		100.09	308.755
94.6106	107.723		100.13	308.365
94.6446	107.5		100.17	307.977
94.6787	107.279		100.21	307.59
94.7127	107.06		100.25	307.205
94.7467	106.843		100.29	306.821
94.7808	106.628		100.33	306.439
94.8148	106.415		100.37	306.058
94.8488	106.204		100.41	305.679
94.8829	105.995		100.45	305.302
94.9169	105.787		100.49	304.926
94.951	105.582		100.531	304.551
94.985	105.379		100.571	304.178
95.019	105.178		100.611	303.807
95.0531	104.978		100.651	303.437
95.0871	104.781		100.691	303.068
95.1211	104.585		100.731	302.701
95.1552	104.391		100.771	302.335
95.1892	104.199		100.811	301.971
95.2232	104.009		100.851	301.609
95.2573	103.821		100.891	301.247
95.2913	103.634		100.931	300.888
95.3253	103.449		100.971	300.529
95.3594	103.266		101.011	300.172
95.3934	103.085		101.051	299.817
95.4274	102.905		101.091	299.463
95.4615	102.727		101.131	299.11
95.4955	102.55		101.171	298.759
95.5295	102.376		101.211	298.409
95.5636	102.203		101.251	298.061
95.5976	102.031		101.291	297.714
95.6316	101.861		101.331	297.368
95.6657	101.693		101.371	297.024
95.6997	101.526		101.411	296.681
95.7337	101.361		101.451	296.34
95.7678	101.198		101.491	296
95.8018	101.036		101.532	295.661
95.8358	100.875		101.572	295.324
95.8699	100.716		101.612	294.988
95.9039	100.559		101.652	294.653
95.9379	100.403		101.692	294.32
95.972	100.248		101.732	293.988
96.006	100.095		101.772	293.657
96.04	99.9433		101.812	293.328
96.0741	99.793		101.852	293
96.1081	99.6442		101.892	292.673
96.1421	99.4967		101.932	292.347
96.1762	99.3507		101.972	292.023
96.2102	99.206		102.012	291.701
96.2442	99.0627		102.052	291.379
96.2783	98.9207		102.092	291.059
96.3123	98.78		102.132	290.74
96.3463	98.6407		102.172	290.422
96.3804	98.5027		102.212	290.106
96.4144	98.3659		102.252	289.791
96.4484	98.2305		102.292	289.477
96.4825	98.0963		102.332	289.165
96.5165	97.9634		102.372	288.853
96.5506	97.8318		102.412	288.543
96.5846	97.7013		102.452	288.234
96.6186	97.5721		102.492	287.927
96.6527	97.4442		102.533	287.62
96.6867	97.3174		102.573	287.315
96.7207	97.1918		102.613	287.011
96.7548	97.0674		102.653	286.709
96.7888	96.9441		102.693	286.407
96.8228	96.822		102.733	286.107
96.8569	96.7011		102.773	285.808
96.8909	96.5813		102.813	285.51
96.9249	96.4626		102.853	285.213
96.959	96.345		102.893	284.918
96.993	96.2285		102.933	284.624
97.027	96.1132		102.973	284.33
97.0611	95.9989		103.013	284.039
97.0951	95.8857		103.053	283.748
97.1291	95.7735		103.093	283.458
97.1632	95.6624		103.133	283.17
97.1972	95.5523		103.173	282.883
97.2312	95.4433		103.213	282.596
97.2653	95.3353		103.253	282.311
97.2993	95.2283		103.293	282.028
97.3333	95.1223		103.333	281.745
97.3674	95.0174		103.373	281.463
97.4014	94.9134		103.413	281.183
97.4354	94.8103		103.453	280.904
97.4695	94.7083		103.493	280.625
97.5035	94.6072		103.534	280.348
97.5375	94.507		103.574	280.072
97.5716	94.4078		103.614	279.798
97.6056	94.3095		103.654	279.524
97.6396	94.2122		103.694	279.251
97.6737	94.1157		103.734	278.98
97.7077	94.0202		103.774	278.709
97.7417	93.9256		103.814	278.44
97.7758	93.8318		103.854	278.171
97.8098	93.7389		103.894	277.904
97.8438	93.6469		103.934	277.638
97.8779	93.5558		103.974	277.373
97.9119	93.4655		104.014	277.109
97.9459	93.3761		104.054	276.846
97.98	93.2875		104.094	276.584
98.014	93.1997		104.134	276.323
98.048	93.1128		104.174	276.063
98.0821	93.0267		104.214	275.805
98.1161	92.9414		104.254	275.547
98.1502	92.8569		104.294	275.29
98.1842	92.7731		104.334	275.034
98.2182	92.6902		104.374	274.78
98.2523	92.6081		104.414	274.526
98.2863	92.5267		104.454	274.274
98.3203	92.4461		104.494	274.022
98.3544	92.3662		104.535	273.771
98.3884	92.2871		104.575	273.522
98.4224	92.2087		104.615	273.273
98.4565	92.1311		104.655	273.026
98.4905	92.0542		104.695	272.779
98.5245	91.978		104.735	272.533
98.5586	91.9025		104.775	272.289
98.5926	91.8278		104.815	272.045
98.6266	91.7537		104.855	271.803
98.6607	91.6804		104.895	271.561
98.6947	91.6077		104.935	271.32
98.7287	91.5357		104.975	271.08
98.7628	91.4644		105.015	270.842
98.7968	91.3938		105.055	270.604
98.8308	91.3238		105.095	270.367
98.8649	91.2544		105.135	270.131
98.8989	91.1858		105.175	269.896
98.9329	91.1177		105.215	269.662
98.967	91.0504		105.255	269.429
99.001	90.9836		105.295	269.197
99.035	90.9175		105.335	268.965
99.0691	90.852		105.375	268.735
99.1031	90.7871		105.415	268.506
99.1371	90.7228		105.455	268.277
99.1712	90.6591		105.495	268.05
99.2052	90.596		105.536	267.823
99.2392	90.5335		105.576	267.597
99.2733	90.4716		105.616	267.373
99.3073	90.4103		105.656	267.149
99.3413	90.3496		105.696	266.926
99.3754	90.2894		105.736	266.704
99.4094	90.2298		105.776	266.482
99.4434	90.1707		105.816	266.262
99.4775	90.1122		105.856	266.042
99.5115	90.0543		105.896	265.824
99.5455	89.9969		105.936	265.606
99.5796	89.94		105.976	265.389
99.6136	89.8837		106.016	265.173
99.6476	89.8279		106.056	264.958
99.6817	89.7726		106.096	264.744
99.7157	89.7178		106.136	264.531
99.7497	89.6636		106.176	264.318
99.7838	89.6099		106.216	264.106
99.8178	89.5566		106.256	263.896
99.8519	89.5039		106.296	263.686
99.8859	89.4517		106.336	263.477
99.9199	89.3999		106.376	263.268
99.954	89.3486		106.416	263.061
99.988	89.2979		106.456	262.854
100.022	89.2476		106.496	262.648
100.056	89.1977		106.537	262.443
100.09	89.1484		106.577	262.239
100.124	89.0995		106.617	262.036
100.158	89.051		106.657	261.833
100.192	89.0031		106.697	261.632
100.226	88.9555		106.737	261.431
100.26	88.9084		106.777	261.231
100.294	88.8618		106.817	261.031
100.328	88.8156		106.857	260.833
100.362	88.7698		106.897	260.635
100.396	88.7245		106.937	260.438
100.43	88.6795		106.977	260.242
100.464	88.635		107.017	260.047
100.498	88.591		107.057	259.852
100.533	88.5473		107.097	259.659
100.567	88.504		107.137	259.466
100.601	88.4612		107.177	259.273
100.635	88.4187		107.217	259.082
100.669	88.3767		107.257	258.891
100.703	88.335		107.297	258.701
100.737	88.2938		107.337	258.512
100.771	88.2529		107.377	258.324
100.805	88.2124		107.417	258.136
100.839	88.1723		107.457	257.949
100.873	88.1326		107.497	257.763
100.907	88.0932		107.538	257.578
100.941	88.0542		107.578	257.393
100.975	88.0156		107.618	257.209
101.009	87.9773		107.658	257.026
101.043	87.9394		107.698	256.844
101.077	87.9019		107.738	256.662
101.111	87.8647		107.778	256.481
101.145	87.8278		107.818	256.301
101.179	87.7913		107.858	256.121
101.213	87.7552		107.898	255.943
101.247	87.7194		107.938	255.765
101.281	87.6839		107.978	255.587
101.315	87.6487		108.018	255.41
101.349	87.6139		108.058	255.235
101.383	87.5794		108.098	255.059
101.417	87.5452		108.138	254.885
101.451	87.5114		108.178	254.711
101.485	87.4779		108.218	254.538
101.52	87.4447		108.258	254.365
101.554	87.4118		108.298	254.194
101.588	87.3792		108.338	254.023
101.622	87.3469		108.378	253.852
101.656	87.3149		108.418	253.682
101.69	87.2832		108.458	253.513
101.724	87.2518		108.498	253.345
101.758	87.2207		108.539	253.177
101.792	87.1899		108.579	253.01
101.826	87.1594		108.619	252.844
101.86	87.1292		108.659	252.678
101.894	87.0992		108.699	252.514
101.928	87.0696		108.739	252.349
101.962	87.0402		108.779	252.186
101.996	87.0111		108.819	252.023
102.03	86.9823		108.859	251.86
102.064	86.9537		108.899	251.698
102.098	86.9254		108.939	251.537
102.132	86.8974		108.979	251.377
102.166	86.8696		109.019	251.217
102.2	86.8421		109.059	251.058
102.234	86.8149		109.099	250.9
102.268	86.7879		109.139	250.742
102.302	86.7611		109.179	250.585
102.336	86.7347		109.219	250.428
102.37	86.7084		109.259	250.272
102.404	86.6824		109.299	250.117
102.438	86.6567		109.339	249.962
102.472	86.6312		109.379	249.808
102.507	86.6059		109.419	249.654
102.541	86.5809		109.459	249.502
102.575	86.5561		109.499	249.349
102.609	86.5315		109.54	249.198
102.643	86.5072		109.58	249.047
102.677	86.4831		109.62	248.896
102.711	86.4592		109.66	248.746
102.745	86.4356		109.7	248.597
102.779	86.4122		109.74	248.449
102.813	86.3889		109.78	248.301
102.847	86.366		109.82	248.153
102.881	86.3432		109.86	248.006
102.915	86.3206		109.9	247.86
102.949	86.2983		109.94	247.714
102.983	86.2761		109.98	247.569
103.017	86.2542		110.02	247.425
103.051	86.2325		110.06	247.281
103.085	86.2109		110.1	247.137
103.119	86.1896		110.14	246.995
103.153	86.1685		110.18	246.853
103.187	86.1476		110.22	246.711
103.221	86.1269		110.26	246.57
103.255	86.1063		110.3	246.429
103.289	86.086		110.34	246.289
103.323	86.0658		110.38	246.15
103.357	86.0459		110.42	246.011
103.391	86.0261		110.46	245.873
103.425	86.0065		110.501	245.735
103.459	85.9871		110.541	245.598
103.493	85.9679		110.581	245.462
103.528	85.9489		110.621	245.326
103.562	85.93		110.661	245.19
103.596	85.9113		110.701	245.055
103.63	85.8928		110.741	244.921
103.664	85.8745		110.781	244.787
103.698	85.8563		110.821	244.653
103.732	85.8383		110.861	244.521
103.766	85.8205		110.901	244.388
103.8	85.8029		110.941	244.257
103.834	85.7854		110.981	244.125
103.868	85.7681		111.021	243.995
103.902	85.7509		111.061	243.865
103.936	85.7339		111.101	243.735
103.97	85.7171		111.141	243.606
104.004	85.7004		111.181	243.477
104.038	85.6838		111.221	243.349
104.072	85.6675		111.261	243.222
104.106	85.6513		111.301	243.095
104.14	85.6352		111.341	242.968
104.174	85.6193		111.381	242.842
104.208	85.6035		111.421	242.716
104.242	85.5879		111.461	242.591
104.276	85.5724		111.502	242.467
104.31	85.5571		111.542	242.343
104.344	85.5419		111.582	242.219
104.378	85.5269		111.622	242.096
104.412	85.512		111.662	241.974
104.446	85.4972		111.702	241.852
104.48	85.4826		111.742	241.73
104.515	85.4681		111.782	241.609
104.549	85.4538		111.822	241.488
104.583	85.4396		111.862	241.368
104.617	85.4255		111.902	241.249
104.651	85.4116		111.942	241.13
104.685	85.3977		111.982	241.011
104.719	85.3841		112.022	240.893
104.753	85.3705		112.062	240.775
104.787	85.3571		112.102	240.658
104.821	85.3438		112.142	240.541
104.855	85.3306		112.182	240.425
104.889	85.3175		112.222	240.309
104.923	85.3046		112.262	240.193
104.957	85.2918		112.302	240.078
104.991	85.2791		112.342	239.964
105.025	85.2665		112.382	239.85
105.059	85.2541		112.422	239.737
105.093	85.2417		112.462	239.623
105.127	85.2295		112.503	239.511
105.161	85.2174		112.543	239.399
105.195	85.2054		112.583	239.287
105.229	85.1935		112.623	239.176
105.263	85.1818		112.663	239.065
105.297	85.1701		112.703	238.954
105.331	85.1586		112.743	238.844
105.365	85.1471		112.783	238.735
105.399	85.1358		112.823	238.626
105.433	85.1246		112.863	238.517
105.467	85.1135		112.903	238.409
105.502	85.1024		112.943	238.301
105.536	85.0915		112.983	238.194
105.57	85.0807		113.023	238.087
105.604	85.07		113.063	237.981
105.638	85.0594		113.103	237.875
105.672	85.0489		113.143	237.769
105.706	85.0385		113.183	237.664
105.74	85.0282		113.223	237.559
105.774	85.018		113.263	237.455
105.808	85.0078		113.303	237.351
105.842	84.9978		113.343	237.247
105.876	84.9879		113.383	237.144
105.91	84.9781		113.423	237.041
105.944	84.9683		113.463	236.939
105.978	84.9587		113.504	236.837
106.012	84.9491		113.544	236.736
106.046	84.9396		113.584	236.635
106.08	84.9302		113.624	236.534
106.114	84.9209		113.664	236.434
106.148	84.9117		113.704	236.334
106.182	84.9026		113.744	236.235
106.216	84.8936		113.784	236.136
106.25	84.8846		113.824	236.037
106.284	84.8758		113.864	235.939
106.318	84.867		113.904	235.841
106.352	84.8583		113.944	235.743
106.386	84.8497		113.984	235.646
106.42	84.8411		114.024	235.55
106.454	84.8327		114.064	235.453
106.488	84.8243		114.104	235.357
106.523	84.816		114.144	235.262
106.557	84.8078		114.184	235.167
106.591	84.7996		114.224	235.072
106.625	84.7915		114.264	234.978
106.659	84.7836		114.304	234.884
106.693	84.7756		114.344	234.79
106.727	84.7678		114.384	234.697
106.761	84.76		114.424	234.604
106.795	84.7523		114.464	234.511
106.829	84.7447		114.505	234.419
106.863	84.7371		114.545	234.328
106.897	84.7297		114.585	234.236
106.931	84.7222		114.625	234.145
106.965	84.7149		114.665	234.054
106.999	84.7076		114.705	233.964
107.033	84.7004		114.745	233.874
107.067	84.6933		114.785	233.785
107.101	84.6862		114.825	233.695
107.135	84.6792		114.865	233.607
107.169	84.6723		114.905	233.518
107.203	84.6654		114.945	233.43
107.237	84.6586		114.985	233.342
107.271	84.6519		115.025	233.255
107.305	84.6452		115.065	233.168
107.339	84.6385		115.105	233.081
107.373	84.632		115.145	232.995
107.407	84.6255		115.185	232.908
107.441	84.6191		115.225	232.823
107.475	84.6127		115.265	232.737
107.51	84.6064		115.305	232.652
107.544	84.6001		115.345	232.568
107.578	84.5939		115.385	232.483
107.612	84.5878		115.425	232.399
107.646	84.5817		115.465	232.316
107.68	84.5757		115.506	232.232
107.714	84.5697		115.546	232.149
107.748	84.5638		115.586	232.067
107.782	84.558		115.626	231.985
107.816	84.5522		115.666	231.903
107.85	84.5464		115.706	231.821
107.884	84.5407		115.746	231.74
107.918	84.5351		115.786	231.658
107.952	84.5295		115.826	231.578
107.986	84.524		115.866	231.497
108.02	84.5185		115.906	231.417
108.054	84.5131		115.946	231.338
108.088	84.5077		115.986	231.258
108.122	84.5023		116.026	231.179
108.156	84.4971		116.066	231.1
108.19	84.4918		116.106	231.022
108.224	84.4867		116.146	230.944
108.258	84.4815		116.186	230.866
108.292	84.4764		116.226	230.789
108.326	84.4714		116.266	230.711
108.36	84.4664		116.306	230.634
108.394	84.4615		116.346	230.558
108.428	84.4566		116.386	230.482
108.462	84.4517		116.426	230.406
108.496	84.4469		116.466	230.33
108.531	84.4422		116.507	230.255
108.565	84.4375		116.547	230.18
108.599	84.4328		116.587	230.105
108.633	84.4282		116.627	230.03
108.667	84.4236		116.667	229.956
108.701	84.4191		116.707	229.882
108.735	84.4146		116.747	229.809
108.769	84.4101		116.787	229.736
108.803	84.4057		116.827	229.663
108.837	84.4013		116.867	229.59
108.871	84.397		116.907	229.517
108.905	84.3927		116.947	229.445
108.939	84.3885		116.987	229.374
108.973	84.3842		117.027	229.302
109.007	84.3801		117.067	229.231
109.041	84.3759		117.107	229.16
109.075	84.3719		117.147	229.089
109.109	84.3678		117.187	229.019
109.143	84.3638		117.227	228.949
109.177	84.3598		117.267	228.879
109.211	84.3559		117.307	228.809
109.245	84.352		117.347	228.74
109.279	84.3481		117.387	228.671
109.313	84.3443		117.427	228.602
109.347	84.3405		117.467	228.534
109.381	84.3367		117.508	228.466
109.415	84.333		117.548	228.398
109.449	84.3293		117.588	228.33
109.483	84.3257		117.628	228.263
109.518	84.322		117.668	228.196
109.552	84.3185		117.708	228.129
109.586	84.3149		117.748	228.063
109.62	84.3114		117.788	227.996
109.654	84.3079		117.828	227.93
109.688	84.3044		117.868	227.865
109.722	84.301		117.908	227.799
109.756	84.2976		117.948	227.734
109.79	84.2943		117.988	227.669
109.824	84.291		118.028	227.604
109.858	84.2877		118.068	227.54
109.892	84.2844		118.108	227.476
109.926	84.2812		118.148	227.412
109.96	84.278		118.188	227.348
109.994	84.2748		118.228	227.285
110.028	84.2717		118.268	227.222
110.062	84.2685		118.308	227.159
110.096	84.2655		118.348	227.096
110.13	84.2624		118.388	227.034
110.164	84.2594		118.428	226.972
110.198	84.2564		118.468	226.91
110.232	84.2534		118.509	226.848
110.266	84.2505		118.549	226.787
110.3	84.2476		118.589	226.726
110.334	84.2447		118.629	226.665
110.368	84.2418		118.669	226.604
110.402	84.239		118.709	226.544
110.436	84.2362		118.749	226.483
110.47	84.2334		118.789	226.423
110.505	84.2307		118.829	226.364
110.539	84.2279		118.869	226.304
110.573	84.2252		118.909	226.245
110.607	84.2226		118.949	226.186
110.641	84.2199		118.989	226.127
110.675	84.2173		119.029	226.069
110.709	84.2147		119.069	226.011
110.743	84.2121		119.109	225.953
110.777	84.2095		119.149	225.895
110.811	84.207		119.189	225.837
110.845	84.2045		119.229	225.78
110.879	84.202		119.269	225.723
110.913	84.1996		119.309	225.666
110.947	84.1971		119.349	225.609
110.981	84.1947		119.389	225.553
111.015	84.1923		119.429	225.497
111.049	84.19		119.469	225.441
111.083	84.1876		119.51	225.385
111.117	84.1853		119.55	225.329
111.151	84.183		119.59	225.274
111.185	84.1807		119.63	225.219
111.219	84.1785		119.67	225.164
111.253	84.1762		119.71	225.11
111.287	84.174		119.75	225.055
111.321	84.1718		119.79	225.001
111.355	84.1696		119.83	224.947
111.389	84.1675		119.87	224.893
111.423	84.1653		119.91	224.84
111.457	84.1632		119.95	224.786
111.491	84.1611		119.99	224.733
111.526	84.1591		120.03	224.68
111.56	84.157		120.07	224.628
111.594	84.155		120.11	224.575
111.628	84.153		120.15	224.523
111.662	84.151		120.19	224.471
111.696	84.149		120.23	224.419
111.73	84.147		120.27	224.367
111.764	84.1451		120.31	224.316
111.798	84.1432		120.35	224.265
111.832	84.1413		120.39	224.213
111.866	84.1394		120.43	224.163
111.9	84.1375		120.47	224.112
111.934	84.1356		120.511	224.062
111.968	84.1338		120.551	224.011
112.002	84.132		120.591	223.961
112.036	84.1302		120.631	223.912
112.07	84.1284		120.671	223.862
112.104	84.1266		120.711	223.813
112.138	84.1249		120.751	223.763
112.172	84.1232		120.791	223.714
112.206	84.1214		120.831	223.665
112.24	84.1197		120.871	223.617
112.274	84.118		120.911	223.568
112.308	84.1164		120.951	223.52
112.342	84.1147		120.991	223.472
112.376	84.1131		121.031	223.424
112.41	84.1115		121.071	223.377
112.444	84.1099		121.111	223.329
112.478	84.1083		121.151	223.282
112.513	84.1067		121.191	223.235
112.547	84.1051		121.231	223.188
112.581	84.1036		121.271	223.141
112.615	84.102		121.311	223.095
112.649	84.1005		121.351	223.048
112.683	84.099		121.391	223.002
112.717	84.0975		121.431	222.956
112.751	84.096		121.471	222.91
112.785	84.0946		121.512	222.865
112.819	84.0931		121.552	222.819
112.853	84.0917		121.592	222.774
112.887	84.0903		121.632	222.729
112.921	84.0889		121.672	222.684
112.955	84.0875		121.712	222.64
112.989	84.0861		121.752	222.595
113.023	84.0847		121.792	222.551
113.057	84.0834		121.832	222.507
113.091	84.082		121.872	222.463
113.125	84.0807		121.912	222.419
113.159	84.0794		121.952	222.375
113.193	84.0781		121.992	222.332
113.227	84.0768		122.032	222.288
113.261	84.0755		122.072	222.245
113.295	84.0742		122.112	222.202
113.329	84.073		122.152	222.16
113.363	84.0717		122.192	222.117
113.397	84.0705		122.232	222.075
113.431	84.0693		122.272	222.032
113.465	84.068		122.312	221.99
113.499	84.0668		122.352	221.948
113.534	84.0657		122.392	221.907
113.568	84.0645		122.432	221.865
113.602	84.0633		122.472	221.824
113.636	84.0622		122.513	221.782
113.67	84.061		122.553	221.741
113.704	84.0599		122.593	221.7
113.738	84.0587		122.633	221.66
113.772	84.0576		122.673	221.619
113.806	84.0565		122.713	221.579
113.84	84.0554		122.753	221.538
113.874	84.0544		122.793	221.498
113.908	84.0533		122.833	221.458
113.942	84.0522		122.873	221.419
113.976	84.0512		122.913	221.379
114.01	84.0501		122.953	221.339
114.044	84.0491		122.993	221.3
114.078	84.0481		123.033	221.261
114.112	84.0471		123.073	221.222
114.146	84.0461		123.113	221.183
114.18	84.0451		123.153	221.145
114.214	84.0441		123.193	221.106
114.248	84.0431		123.233	221.068
114.282	84.0421		123.273	221.029
114.316	84.0412		123.313	220.991
114.35	84.0402		123.353	220.954
114.384	84.0393		123.393	220.916
114.418	84.0384		123.433	220.878
114.452	84.0374		123.473	220.841
114.486	84.0365		123.514	220.803
114.521	84.0356		123.554	220.766
114.555	84.0347		123.594	220.729
114.589	84.0338		123.634	220.692
114.623	84.033		123.674	220.656
114.657	84.0321		123.714	220.619
114.691	84.0312		123.754	220.583
114.725	84.0304		123.794	220.546
114.759	84.0295		123.834	220.51
114.793	84.0287		123.874	220.474
114.827	84.0279		123.914	220.439
114.861	84.027		123.954	220.403
114.895	84.0262		123.994	220.367
114.929	84.0254		124.034	220.332
114.963	84.0246		124.074	220.297
114.997	84.0238		124.114	220.262
115.031	84.023		124.154	220.227
115.065	84.0223		124.194	220.192
115.099	84.0215		124.234	220.157
115.133	84.0207		124.274	220.122
115.167	84.02		124.314	220.088
115.201	84.0192		124.354	220.054
115.235	84.0185		124.394	220.02
115.269	84.0177		124.434	219.986
115.303	84.017		124.474	219.952
115.337	84.0163		124.515	219.918
115.371	84.0156		124.555	219.884
115.405	84.0149		124.595	219.851
115.439	84.0142		124.635	219.818
115.473	84.0135		124.675	219.784
115.508	84.0128		124.715	219.751
115.542	84.0121		124.755	219.718
115.576	84.0114		124.795	219.686
115.61	84.0108		124.835	219.653
115.644	84.0101		124.875	219.62
115.678	84.0094		124.915	219.588
115.712	84.0088		124.955	219.556
115.746	84.0082		124.995	219.524
115.78	84.0075		125.035	219.492
115.814	84.0069		125.075	219.46
115.848	84.0063		125.115	219.428
115.882	84.0056		125.155	219.396
115.916	84.005		125.195	219.365
115.95	84.0044		125.235	219.333
115.984	84.0038		125.275	219.302
116.018	84.0032		125.315	219.271
116.052	84.0026		125.355	219.24
116.086	84.002		125.395	219.209
116.12	84.0015		125.435	219.178
116.154	84.0009		125.475	219.148
116.188	84.0003		125.516	219.117
116.222	83.9997		125.556	219.087
116.256	83.9992		125.596	219.057
116.29	83.9986		125.636	219.026
116.324	83.9981		125.676	218.996
116.358	83.9975		125.716	218.967
116.392	83.997		125.756	218.937
116.426	83.9965		125.796	218.907
116.46	83.9959		125.836	218.878
116.494	83.9954		125.876	218.848
116.529	83.9949		125.916	218.819
116.563	83.9944		125.956	218.79
116.597	83.9939		125.996	218.761
116.631	83.9934		126.036	218.732
116.665	83.9929		126.076	218.703
116.699	83.9924		126.116	218.674
116.733	83.9919		126.156	218.645
116.767	83.9914		126.196	218.617
116.801	83.9909		126.236	218.589
116.835	83.9904		126.276	218.56
116.869	83.99		126.316	218.532
116.903	83.9895		126.356	218.504
116.937	83.989		126.396	218.476
116.971	83.9886		126.436	218.448
117.005	83.9881		126.476	218.421
117.039	83.9877		126.517	218.393
117.073	83.9872		126.557	218.366
117.107	83.9868		126.597	218.338
117.141	83.9864		126.637	218.311
117.175	83.9859		126.677	218.284
117.209	83.9855		126.717	218.257
117.243	83.9851		126.757	218.23
117.277	83.9847		126.797	218.203
117.311	83.9842		126.837	218.176
117.345	83.9838		126.877	218.15
117.379	83.9834		126.917	218.123
117.413	83.983		126.957	218.097
117.447	83.9826		126.997	218.07
117.481	83.9822		127.037	218.044
117.516	83.9818		127.077	218.018
117.55	83.9814		127.117	217.992
117.584	83.981		127.157	217.966
117.618	83.9806		127.197	217.941
117.652	83.9803		127.237	217.915
117.686	83.9799		127.277	217.889
117.72	83.9795		127.317	217.864
117.754	83.9792		127.357	217.838
117.788	83.9788		127.397	217.813
117.822	83.9784		127.437	217.788
117.856	83.9781		127.477	217.763
117.89	83.9777		127.518	217.738
117.924	83.9774		127.558	217.713
117.958	83.977		127.598	217.688
117.992	83.9767		127.638	217.664
118.026	83.9763		127.678	217.639
118.06	83.976		127.718	217.615
118.094	83.9756		127.758	217.59
118.128	83.9753		127.798	217.566
118.162	83.975		127.838	217.542
118.196	83.9747		127.878	217.518
118.23	83.9743		127.918	217.494
118.264	83.974		127.958	217.47
118.298	83.9737		127.998	217.446
118.332	83.9734		128.038	217.423
118.366	83.9731		128.078	217.399
118.4	83.9728		128.118	217.376
118.434	83.9725		128.158	217.352
118.468	83.9722		128.198	217.329
118.503	83.9719		128.238	217.306
118.537	83.9716		128.278	217.282
118.571	83.9713		128.318	217.259
118.605	83.971		128.358	217.236
118.639	83.9707		128.398	217.214
118.673	83.9704		128.438	217.191
118.707	83.9701		128.478	217.168
118.741	83.9698		128.519	217.146
118.775	83.9696		128.559	217.123
118.809	83.9693		128.599	217.101
118.843	83.969		128.639	217.078
118.877	83.9687		128.679	217.056
118.911	83.9685		128.719	217.034
118.945	83.9682		128.759	217.012
118.979	83.9679		128.799	216.99
119.013	83.9677		128.839	216.968
119.047	83.9674		128.879	216.947
119.081	83.9672		128.919	216.925
119.115	83.9669		128.959	216.903
119.149	83.9667		128.999	216.882
119.183	83.9664		129.039	216.86
119.217	83.9662		129.079	216.839
119.251	83.9659		129.119	216.818
119.285	83.9657		129.159	216.797
119.319	83.9654		129.199	216.776
119.353	83.9652		129.239	216.755
119.387	83.965		129.279	216.734
119.421	83.9647		129.319	216.713
119.455	83.9645		129.359	216.692
119.489	83.9643		129.399	216.671
119.524	83.9641		129.439	216.651
119.558	83.9638		129.479	216.63
119.592	83.9636		129.52	216.61
119.626	83.9634		129.56	216.59
119.66	83.9632		129.6	216.569
119.694	83.963		129.64	216.549
119.728	83.9627		129.68	216.529
119.762	83.9625		129.72	216.509
119.796	83.9623		129.76	216.489
119.83	83.9621		129.8	216.469
119.864	83.9619		129.84	216.45
119.898	83.9617		129.88	216.43
119.932	83.9615		129.92	216.41
119.966	83.9613		129.96	216.391
120	83.9611		130	216.371
