# Supplementary material for: Quantitative measures of clock protein dynamics in the mouse suprachiasmatic nucleus extends the circadian time-keeping model
Source: EMBO J. 2025 Apr 17;44(13):3614–44. doi: 10.1038/s44318-025-00426-z (PMC12218236; doi:10.1038/s44318-025-00426-z)
Supplement: Supplementary file 6 — Source data Fig. 4 [file 44318_2025_426_MOESM6_ESM.zip › Figure 4/4F/Figure 4F.xlsx]

## Sheet: Sheet1
CT	PER2::Venus (PC-KI)										Venus::BMAL1 (BC-KI)
0	75.489	143.942	88.9515	149.269	38.4497	25.3854	19.8616	9.65775	18.121		839.593	764.692	703.637	1077.11	1241.84	304.74	334.27	212.585	235.906
0.5	79.881	145.825	96.2993	153.776	40.944	25.362	21.437	10.2108	18.633		838.706	740.468	710.844	1068.3	1231.56	304.175	335.299	212.044	235.56
1	83.231	151.957	96.2885	154.709	44.4302	27.6298	23.9378	11.147	19.7068		827.803	740.614	698.369	1057.87	1225.65	302.942	334.604	211.161	235.468
1.5	85.122	159.364	97.75	157.47	48.971	30.7767	27.5035	13.15	21.2182		856.812	731.314	683.74	1051.4	1217.79	302.276	333.254	210.629	234.972
2	90.146	169.039	98.977	162.13	54.075	34.2227	32.0792	15.9254	23.0528		852.372	723.891	692.002	1035.88	1206.43	307.679	332.041	210.123	234.943
2.5	97.742	180.144	104.18	175.342	59.1022	38.8935	37.714	19.3882	25.4842		842.758	735.878	687.626	1034.33	1188.48	307.606	337.685	209.293	234.603
3	108.311	193.752	110.056	185.5	66.7518	44.4845	44.5633	23.3078	28.2868		842.19	732.526	679.984	1017.09	1179.04	305.615	337.292	208.647	234.263
3.5	122.797	209.847	119.596	205.927	75.4308	51.9953	52.4557	28.1934	30.9344		837.666	734.861	678.832	1004.03	1162.69	303.224	334.346	207.338	233.554
4	138.012	225.046	134.352	218.47	84.8298	59.8338	61.1362	33.5294	34.5324		819.146	728.187	681.195	989.045	1159.26	300.959	331.709	206.966	233.155
4.5	153.975	243.646	150.152	245.462	94.5427	69.3657	70.8242	39.1554	37.8536		807.684	709.463	682.165	978.269	1144.16	299.22	329.079	206.526	232.701
5	175.424	263.78	167.923	260.105	105.186	79.3262	81.2983	45.3486	41.9296		791.442	707.979	687.604	902.955	1130.24	297.006	327.876	205.004	232.316
5.5	186.474	286.034	204.516	295.337	116.599	90.9915	92.1742	51.5368	46.5286		787.578	698.387	693.001	908.626	1096.4	294.63	325.293	203.032	231.453
6	201.77	306.34	233.456	314.988	127.713	103.078	104.032	57.9574	51.6118		791.336	686.799	694.563	911.037	1124.98	293.235	322.673	202.24	230.477
6.5	230.496	320.262	264.981	344.566	138.941	115.554	115.479	64.0522	56.5302		799.428	688.458	707.017	923.364	1126.07	290.367	320.848	198.589	230.352
7	256.661	344.823	296.123	365.648	149.815	127.698	127.706	68.6454	69.7482		800.35	694.846	713.08	928.926	1126.58	288.461	317.634	200.248	228.193
7.5	269.705	361.163	327.839	398.576	160.246	140.362	139.071	75.5234	72.9982		808.272	698.074	709.615	943.232	1122.45	287.522	315.713	197.391	229.653
8	292.844	385.054	359.824	410.203	170.137	153.323	150.287	81.2854	77.1983		795.239	687.04	729.483	946.892	1113.49	285.373	314.817	195.975	228.165
8.5	318.981	408.16	387.983	435.819	181.384	164.463	161.573	86.2374	81.0603		781.818	680.833	738.795	950.779	1115.15	284.4	312.636	197.429	227.422
9	345.68	432.789	409.992	445.452	187.801	174.894	170.441	91.5572	84.1618		793.273	667.59	745.445	971.172	1112	282.847	311.12	198.053	229.415
9.5	371.849	454.12	438.469	461.661	195.778	185.598	176.449	96.1314	87.5838		792.299	677.627	752.585	973.845	1114.37	280.87	309.769	199.41	230.459
10	397.475	476.463	465.962	472.992	204.028	191.875	184.555	99.7382	90.9363		792.894	685.988	758.276	976.237	1112.53	280.089	307.397	200.012	231.889
10.5	416.666	493.806	477.212	475.511	209.391	199.123	192.498	102.605	94.084		798.623	673.922	764.72	982.971	1110.78	283.448	307.329	200.518	232.713
11	431.881	509	494.241	477.339	215.217	206.376	198.541	104.511	96.6373		805.37	676.116	771.004	984.579	1116.97	276.433	311.043	200.686	233.742
11.5	441.868	515.934	508.252	471.781	216.373	210.846	203.352	105.749	98.4918		812.99	681.411	784.09	998.931	1114.4	277.057	303.733	201.498	234.08
12	460.878	527.743	516.077	465.301	216.093	212.785	205.366	104.916	99.708		831.278	687.255	786.062	1008.3	1111.78	278.835	304.646	201.462	235.015
12.5	454.203	517.001	516.63	445.054	213.672	214.226	205.689	102.935	100.297		838.708	700.397	791.567	1004.52	1113.78	279.836	307.557	199.788	235.154
13	445.459	510.27	513.265	437.701	207.127	212.263	203.466	100.875	99.2595		844.911	708.151	797.682	1002.34	1115.25	282.093	308.545	201.434	233.408
13.5	426.951	496.547	501.266	425.939	199.216	207.986	199.331	97.3128	96.6632		858.345	713.258	798.231	1018.51	1117.96	280.81	311.634	203.751	234.59
14	404.844	475.374	488.864	405.417	189.138	201.59	192.758	92.1802	93.2392		866.767	711.032	787.639	1030.67	1126.02	281.152	311.207	205.415	235.381
14.5	380.494	451.829	471.352	381.823	176.135	190.321	184.273	86.6018	88.7093		867.577	720.037	792.085	1047.17	1121.26	282.718	311.774	207.297	235.615
15	355.415	423.648	448.916	365.013	162.957	178.044	173.35	80.1622	83.7657		884.284	744.37	793.966	1063.82	1117.16	283.837	313.408	207.623	236.097
15.5	327.745	396.64	423.423	346.626	149.568	164.831	160.799	73.3216	78.632		890.358	757.159	793.429	1073.63	1126.54	286.697	314.526	209.648	235.599
16	299.653	375.626	400.363	322.233	136.417	150.309	146.351	66.3422	73.379		894.25	763.214	792.564	1086.65	1133.38	289.152	318.065	211.141	235.999
16.5	269.526	349.782	373.06	305.083	123.352	136.202	132.463	59.1818	67.8107		897.634	765.268	788.626	1090.98	1140.69	290.373	320.535	212.373	236.191
17	242.578	321.958	339.87	286.443	111.435	122.534	119.474	52.5346	62.0598		900.16	768.877	791.273	1096.26	1149.21	293.026	321.776	212.988	236.34
17.5	220.984	297.066	314.254	270.769	99.6192	109.95	105.621	46.2828	56.4438		902.598	774.476	789.843	1101.1	1151.04	294.76	324.918	213.647	236.043
18	198.831	271.264	284.887	255.577	88.3508	96.9323	93.7353	40.0962	51.0365		905.661	786.436	784.107	1101.33	1152.2	296.224	326.348	214.651	236.299
18.5	169.576	247.824	259.017	245.303	78.5903	86.0245	81.7862	34.853	45.9668		913.57	788.675	777.699	1104.17	1154.61	297.906	328.519	214.468	236.552
19	152.168	228.448	233.08	232.848	69.863	75.4135	71.1623	30.187	40.9993		913.248	792.877	773.411	1108.73	1154.68	299.812	329.864	215.605	236.601
19.5	137.919	211.815	211.407	210.423	62.0608	65.972	61.1485	25.7832	36.586		915.688	794.253	788.61	1103.51	1157.06	301.239	331.862	216.827	236.768
20	125.01	198.533	190.172	192.803	55.3818	57.8897	52.5987	22.084	32.7123		916.614	797.277	783.676	1102.8	1159.72	299.668	332.798	217.316	237.193
20.5	114.253	184.422	171.21	184.33	49.5065	50.7705	45.196	19.025	29.1182		915.065	799.401	771.475	1104.58	1159.98	299.863	331.505	216.665	237.424
21	105.863	173.675	152.184	172.773	44.0413	44.6348	38.7555	16.0834	25.9702		898.683	798.143	763.488	1106.34	1156.77	300.868	331.854	216.803	237.09
21.5	99.178	163.86	134.464	162.979	40.1692	39.0277	33.4082	13.7542	23.2517		898.563	784.957	752.824	1102.13	1157.65	301.675	332.765	215.64	236.593
22	93.315	156.754	123.901	156.943	36.9997	34.5318	28.7715	11.6854	21.0477		893.344	783.869	749.196	1098.82	1153.59	301.543	332.965	214.833	236.157
22.5	88.521	150.405	110.184	154.475	34.7932	31.1543	24.8423	10.063	19.1387		889.815	777.645	747.726	1094.26	1150.26	302.72	332.986	213.152	235.536
23	83.629	146.025	102.348	151.475	33.5462	28.4877	21.9517	8.7362	17.9428		882.011	772.633	743.783	1087.9	1147.81	297.335	333.634	212.769	234.09
23.5	81.957	142.776	94.137	148.912	33.1747	26.4908	19.9898	8.0086	17.236		856.812	769.533	733	1082.11	1140.52	298.582	330.433	212.63	233.865
24	75.489	143.942	88.9515	149.269	38.4497	24.2082	19.2396	7.5712	18.121		849.565	764.692	703.637	1077.11	1241.84	304.74	327.782	212.585	235.906
