# Supplementary material for: Quantitative measures of clock protein dynamics in the mouse suprachiasmatic nucleus extends the circadian time-keeping model
Source: EMBO J. 2025 Apr 17;44(13):3614–44. doi: 10.1038/s44318-025-00426-z (PMC12218236; doi:10.1038/s44318-025-00426-z)
Supplement: Supplementary file 6 — Source data Fig. 4 [file 44318_2025_426_MOESM6_ESM.zip › Figure 4/4H/Figure 4H.xlsx]

## Sheet: Peak
PER2 (Venus and mRuby3)	CRY1::mRuby3	Venus::BMAL1
110.219	153.031	224.153
126.936	221.889	194.319
124.019	118.571	190.919
167.773	163.264	337.601
154.029	148.137	356.573
151.748	181.483	211.667
146.631	217.849	234.516
77.3557	210.202	154.873
73.7641		168.582
114.967
123.675
130.913
64.4403
203.191
98.2854

## Sheet: Trough
PER2 (Venus and mRuby3)	CRY1::mRuby3	Venus::BMAL1
13.8722	60.7601	193.81
30.9856	152.798	166.76
17.2379	68.8941	177.371
19.7563	117.449	285.631
31.517	81.7874	341.163
22.5072	107.244	201.809
18.6977	134.824	222.115
11.6605	157.998	140.155
17.4972		162.355
8.19779
20.9055
31.552
21.804
26.7339
20.2746

## Sheet: Relative amplitude
PER2 (Venus and mRuby3)	CRY1::mRuby3	Venus::BMAL1
96.3473	92.2706	30.3436
95.9502	69.091	27.5593
106.781	49.6772	13.5484
109.357	45.8149	51.9707
115.773	66.3494	15.41
125.026	74.2388	9.85862
125.382	83.0243	12.4002
68.2726	52.2035	14.7175
54.8044		6.22621
106.769
102.769
99.3607
111.949
99.162
75.7114
