# Supplementary material for: Quantitative measures of clock protein dynamics in the mouse suprachiasmatic nucleus extends the circadian time-keeping model
Source: EMBO J. 2025 Apr 17;44(13):3614–44. doi: 10.1038/s44318-025-00426-z (PMC12218236; doi:10.1038/s44318-025-00426-z)
Supplement: Supplementary file 6 — Source data Fig. 4 [file 44318_2025_426_MOESM6_ESM.zip › Figure 4/4I/Figure 4I.xlsx]

## Sheet: Sheet1
CT (h)	PER2::Venus															Venus::BMAL1															PER2::mRuby3															CRY1::mRuby3
0	13.8722	30.9856	17.2379	19.7563	31.517	22.5072	18.6977	11.6605	17.4972							204.898	186.173	170.909	329.035	383.946	215.165	235.531	151.61	167.694							8.19779	20.9055	31.552	21.804	26.7339	20.2746										112.637	192.539	93.7676	139.055
0.5	14.9703	31.4564	19.0748	21.2587	33.2372	22.491	19.7841	12.0419	17.8503							204.676	180.117	172.711	326.098	380.519	214.776	236.24	151.237	167.455							9.285	22.4935	34.6759	24.0659	26.8057	21.8909										108.324	189.294	90.7043	134.824
1	15.8078	32.9893	19.0721	21.5697	35.6415	24.0551	21.5089	12.6876	18.5909							201.951	180.154	169.592	322.622	378.549	213.925	235.762	150.628	167.392							10.9914	24.6668	35.3745	22.7039	29.291	21.1696										102.192	185.117	86.1037	130.428
1.5	16.2805	34.8409	19.4375	22.49	38.7731	26.2253	23.9679	14.069	19.6332							209.203	177.828	165.935	320.468	375.931	213.466	234.83	150.261	167.05							11.6745	26.6184	39.3506	24.9327	33.0546	25.0305										93.4605	180.738	81.898	127.969
2	17.5365	37.2597	19.7443	24.0433	42.2931	28.6018	27.1236	15.983	20.8985							208.093	175.973	168	315.295	372.145	217.192	233.994	149.912	167.029							14.6241	29.3196	40.142	29.1456	36.8664	22.5404										88.116	179.608	77.8652	124.373
2.5	19.4355	40.0361	21.045	28.4473	45.7601	31.8231	31.0097	18.3712	22.5753							205.69	178.97	166.906	314.776	366.16	217.142	237.886	149.34	166.795							16.7183	31.5765	41.3907	28.7746	39.3871	23.6504										82.9932	174.975	79.0799	121.344
3	22.0778	43.4381	22.5141	31.8333	51.0357	35.679	35.7333	21.0743	24.5081							205.548	178.132	164.996	309.03	363.014	215.769	237.615	148.894	166.561							21.3732	35.8804	46.3908	32.885	38.5296	26.0463										79.165	170.723	78.9202	132.142
3.5	25.6992	47.4617	24.8989	38.6423	57.0213	40.8589	41.1763	24.4437	26.3341							204.416	178.715	164.708	304.677	357.562	214.12	235.584	147.992	166.071							24.4274	39.9822	49.676	36.6301	44.5891	28.4121										75.3697	170.762	76.3819	127.242
4	29.503	51.2616	28.5881	46.1567	63.5033	46.2647	47.1629	28.1237	28.8154							199.786	177.047	165.299	299.682	356.421	212.558	233.765	147.735	165.797							28.9125	44.4089	54.9486	40.7539	49.2127	30.4425										70.5142	170.058	76.8424	126.266
4.5	33.4937	55.9114	32.5381	51.8207	70.2018	52.8384	53.8443	32.0037	31.1059							196.921	172.366	165.541	296.09	351.388	211.359	231.951	147.432	165.484							34.0922	48.9356	58.7498	41.7036	57.2287	33.1666										68.2656	163.293	73.5559	121.993
5	38.856	60.9449	36.9806	56.7017	77.5422	59.7077	61.0678	36.2749	33.917							192.861	169.597	166.901	270.985	346.745	209.831	231.121	146.382	165.218							39.4073	54.9869	63.8595	45.7929	61.3237	36.837										65.0697	159.555	73.8966	119.368
5.5	41.6185	66.5084	46.1289	68.4457	85.4132	67.7528	68.5684	40.5426	37.0887							191.894	166.7	168.25	272.875	335.468	208.193	229.34	145.022	164.622							44.8158	60.2266	69.6409	52.0707	66.9936	43.242										63.0442	158.316	71.4552	118.158
6	45.4425	71.5851	53.3639	74.996	93.0776	76.088	76.7466	44.9706	40.5943							192.834	167.114	168.641	273.679	344.995	207.231	227.533	144.476	163.95							50.7459	65.5267	76.8033	57.933	71.9011	45.4811										61.7059	155.369	69.3703	116.005
6.5	52.624	75.0655	61.2453	84.8553	100.821	84.6926	84.6405	49.1739	43.9863							194.857	168.712	171.754	277.788	345.356	205.253	226.275	141.958	163.863							58.0556	73.7231	81.3128	66.9177	79.1754	50.8802										60.7601	152.798	68.8941	117.449
7	59.1653	81.2057	69.0308	91.8827	108.32	93.0679	93.0729	52.3417	53.1022							195.087	171.995	173.27	279.642	345.526	203.938	224.058	143.102	162.375							65.2913	79.9466	87.2838	73.406	85.8689	56.0623										61.8072	152.407	67.8224	115.376
7.5	62.4263	85.2906	76.9599	102.859	115.515	101.801	100.911	57.0851	55.3436							197.068	169.519	172.404	284.411	344.149	203.291	222.733	141.132	163.382							69.5524	84.8957	95.0076	80.1714	89.9439	61.4393										60.6395	152.757	67.6565	115.108
8	68.211	91.2635	84.956	106.734	122.336	110.74	108.646	61.0589	58.2402							193.81	166.76	177.371	285.631	341.163	201.809	222.115	140.155	162.355							77.4732	92.5122	102.407	86.5644	96.9445	68.6389										63.3653	153.023	66.6191	115.56
8.5	74.7452	97.04	91.9958	115.273	130.093	118.423	116.43	64.4741	60.9037							190.455	165.208	179.699	286.926	341.716	201.138	220.611	141.158	161.843							85.3381	97.9892	107.628	94.6973	103.875	75.6075										64.8124	153.947	66.6247	116.612
9	81.42	103.197	97.4979	118.484	134.518	125.617	122.545	68.1429	63.0426							193.318	161.897	181.361	293.724	340.666	200.067	219.565	141.588	163.217							91.9332	104.716	113.104	100.748	109.138	78.7789										65.5931	154.203	66.7083	115.286
9.5	87.9622	108.53	104.617	123.887	140.019	132.999	126.689	71.2975	65.4026							193.075	164.407	183.146	294.615	341.457	198.703	218.634	142.524	163.937							97.2478	109.576	118.151	109.889	115.347	85.2082										68.5391	157.468	67.5399	115.771
10	94.3688	114.116	111.491	127.664	145.709	137.328	132.279	73.785	67.7147							193.223	166.497	184.569	295.412	340.842	198.165	216.998	142.939	164.924							102.312	115.199	123.116	116.018	119.677	89.4646										71.7102	158.83	69.0884	119.412
10.5	99.1665	118.452	114.303	128.504	149.408	142.326	137.757	75.7622	69.8855							194.656	163.481	186.18	297.657	340.259	200.481	216.951	143.288	165.491							106.738	119.476	128.887	123.48	121.02	90.7095										75.9455	162.454	71.3556	121.775
11	102.97	122.25	118.56	129.113	153.426	147.328	141.925	77.0767	71.6464							196.343	164.029	187.751	298.193	342.323	195.643	219.512	143.404	166.201							110.583	122.504	130.072	128.211	122.444	93.6432										79.9476	166.388	73.5954	125.43
11.5	105.467	123.984	122.063	127.26	154.223	150.411	145.243	77.9303	72.9254							198.248	165.353	191.022	302.977	341.466	196.074	214.471	143.964	166.434							113.845	123.47	129.28	132.123	124.365	94.2332										86.7663	169.526	76.4961	125.894
12	110.219	126.936	124.019	125.1	154.029	151.748	146.631	77.3557	73.7641							202.82	166.814	191.515	306.101	340.595	197.3	215.101	143.939	167.079							114.967	123.675	130.913	133.753	125.896	95.9861										90.5236	172.979	79.9542	129.92
12.5	108.551	124.25	124.157	118.351	152.36	152.742	146.855	75.9895	74.1703							204.677	170.099	192.892	304.84	341.259	197.991	217.108	142.785	167.175							114.018	122.693	129.465	133.246	121.201	95.5236										96.2929	175.532	83.2042	133.753
13	106.365	122.567	123.316	115.9	147.846	151.388	145.321	74.5687	73.4548							206.228	172.038	194.42	304.114	341.75	199.547	217.79	143.92	165.971							113.845	120.655	128.211	129.492	121.74	93.6082										102.54	179.133	86.962	137.213
13.5	101.738	119.137	120.317	111.98	142.39	148.439	142.469	72.1123	71.6643							209.586	173.315	194.558	309.503	342.654	198.662	219.92	145.518	166.786							110.794	116.543	123.482	124.21	119.557	90.2245										110.331	184.869	91.154	140.094
14	96.211	113.843	117.216	105.139	135.44	144.028	137.937	68.5726	69.3029							211.692	172.758	191.91	313.557	345.339	198.898	219.625	146.666	167.332							107.101	111.667	118.806	119.502	111.798	87.1154										114.84	190.916	95.5518	143.878
14.5	90.1235	107.957	112.838	97.2743	126.472	136.256	132.085	64.7254	66.1789							211.894	175.009	193.021	319.058	343.755	199.978	220.017	147.963	167.493							100.98	106.034	110.684	111.735	107.579	81.4829										122.275	195.717	98.9838	146.353
15	83.8538	100.912	107.229	91.671	117.384	127.789	124.551	60.2843	62.7694							216.071	181.093	193.492	324.606	342.387	200.75	221.143	148.189	167.826							95.9605	99.4555	103.992	105.52	100.801	76.1211										127.493	198.725	102.157	148.931
15.5	76.9363	94.16	100.856	85.542	108.15	118.677	115.896	55.5666	59.229							217.59	184.29	193.357	327.876	345.512	202.722	221.915	149.585	167.482							88.2191	91.1018	96.7776	97.4816	91.7945	71.5741										134.129	202.724	105.566	151.653
16	69.9133	88.9066	95.0906	77.411	99.0808	108.661	105.932	50.7532	55.6062							218.562	185.803	193.141	332.217	347.792	204.415	224.356	150.614	167.758							80.1025	83.5438	89.0802	90.4356	81.787	66.2307										140.397	207.617	109.706	153.477
16.5	62.3815	82.4455	88.2649	71.6943	90.0703	98.9328	96.3537	45.815	51.766							219.409	186.317	192.157	333.661	350.23	205.257	226.059	151.464	167.89							72.5515	76.8435	82.2273	80.1823	74.3264	59.5134										143.511	210.088	112.249	156.92
17	55.6445	75.4894	79.9676	65.481	81.8515	89.5063	87.3955	41.2308	47.7999							220.04	187.219	192.818	335.419	353.071	207.087	226.915	151.888	167.993							64.6043	68.4589	74.4786	72.2834	66.9593	50.8729										147.97	213.296	113.827	159.842
17.5	50.246	69.2664	73.5635	60.2563	73.7029	80.8272	77.8417	36.9192	43.9268							220.649	188.619	192.461	337.034	353.678	208.283	229.081	152.343	167.788							55.3127	62.6331	66.9305	63.357	58.8918	45.5825										150.445	215.821	115.874	160.662
18	44.7077	62.8161	66.2218	55.1923	65.9316	71.8499	69.6451	32.6526	40.1976							221.415	191.609	191.027	337.108	354.066	209.293	230.068	153.035	167.965							47.9991	56.0647	61.992	57.8074	56.3018	40.7518										151.23	218.137	117.134	161.52
18.5	37.394	56.956	59.7544	51.7677	59.2002	64.3272	61.4043	29.0366	36.7013							223.393	192.169	189.425	338.056	354.868	210.452	231.565	152.909	168.139							41.335	48.4945	54.6681	50.3479	49.4886	38.5948										151.937	220.569	119.672	164.291
19	33.042	52.1121	53.27	47.616	53.1814	57.0093	54.0775	25.8186	33.2754							223.312	193.219	188.353	339.578	354.892	211.767	232.493	153.693	168.173							35.4151	42.196	48.302	44.2003	41.8168	32.1505										153.031	221.889	118.571	163.264
19.5	29.4797	47.9538	47.8519	40.141	47.8006	50.4979	47.1714	22.7815	30.2317							223.922	193.563	192.153	337.838	355.688	212.751	233.87	154.536	168.288							28.8468	37.488	44.8069	39.6054	39.9109	29.1										151.165	220.652	118.565	165.537
20	26.2525	44.6332	42.5429	34.2677	43.1944	44.9239	41.2749	20.2303	27.5602							224.153	194.319	190.919	337.601	356.573	211.667	234.516	154.873	168.582							23.1217	33.0293	40.07	33.5523	32.9405	24.7011										148.725	220.066	117.149	162.297
20.5	23.5633	41.1054	37.8026	31.4433	39.1424	40.0141	36.1697	18.1207	25.0815							223.766	194.85	187.869	338.193	356.661	211.802	233.624	154.424	168.741							19.6011	27.6263	36.0897	28.2491	33.5352	21.5432										145.386	217.14	115.306	161.312
21	21.4657	38.4187	33.0459	27.591	35.3733	35.7826	31.7279	16.092	22.9105							219.671	194.536	185.872	338.78	355.591	212.495	233.865	154.519	168.51							17.1626	24.9127	35.1268	24.7583	29.4339	21.2525										142.293	213.87	114.246	159.463
21.5	19.7945	35.9649	28.6159	24.3263	32.7029	31.9156	28.0401	14.4857	21.0356							219.641	191.239	183.206	337.377	355.883	213.052	234.493	153.718	168.168							14.5283	22.0592	33.3486	22.5457	27.4139	18.5784										140.776	212.745	112.522	158.617
22	18.3287	34.1885	25.9754	22.3143	30.517	28.8151	24.8424	13.0589	19.5156							218.336	190.967	182.299	336.272	354.53	212.96	234.631	153.161	167.867							11.819	20.7593	32.8061	20.9886	27.6305	16.68										136.285	207.846	109.594	155.244
22.5	17.1303	32.6013	22.5461	21.4917	28.9953	26.4857	22.1326	11.94	18.1991							217.454	189.411	181.931	334.754	353.419	213.773	234.646	152.001	167.438							9.98679	19.1403	31.4656	18.6293	28.3532	15.6398										130.043	204.451	107.138	153.725
23	15.9072	31.5063	20.5869	20.4917	28.1353	24.6467	20.1391	11.025	17.3744							215.503	188.158	180.946	332.632	352.602	210.059	235.092	151.737	166.442							8.87135	16.6779	31.9071	18.8437	25.4514	16.2704										124.173	200.64	102.105	152.831
23.5	15.4893	30.694	18.5343	19.6373	27.8791	23.2695	18.7861	10.5232	16.8869							209.203	187.383	178.25	330.702	350.173	210.919	232.885	151.641	166.286							8.69479	16.9522	29.3837	19.2857	25.8307	14.9975										119.535	195.527	100.899	148.809
24	13.8722	30.9856	17.2379	19.7563	31.517	21.6953	18.2687	10.2215	17.4972							207.391	186.173	170.909	329.035	383.946	215.165	231.057	151.61	167.694							8.19779	20.9055	31.552	21.804	26.7339	15.3461										112.637	192.539	96.1146	147.479
[truncated: 4 more columns]
