# Supplementary material for: Quantitative measures of clock protein dynamics in the mouse suprachiasmatic nucleus extends the circadian time-keeping model
Source: EMBO J. 2025 Apr 17;44(13):3614–44. doi: 10.1038/s44318-025-00426-z (PMC12218236; doi:10.1038/s44318-025-00426-z)
Supplement: Supplementary file 6 — Source data Fig. 4 [file 44318_2025_426_MOESM6_ESM.zip › Figure 4/4G/Figure 4G.xlsx]

## Sheet: Sheet1
Time (h)	PER2 mRuby3 P-cs										CRY1::mRuby3 PC-KI
0	60.6253	87.9468	110.837	142.526	245.427	238.385					285.171	456.959	244.6	341.969	338.95	403.914	472.783	467.288
0.5	66.6315	91.361	117.553	145.692	245.528	240.647					285.171	456.959	244.6	341.969	330.957	391.977	460.375	457.928
1	68.1003	96.0336	119.055	143.785	249.007	239.637					275.896	449.983	238.014	332.872	322.344	383.113	452.318	452.201
1.5	74.4418	100.23	127.604	146.906	254.276	245.043					262.712	441.002	228.123	323.421	311.833	375.397	440.768	445.678
2	78.9444	106.037	129.305	152.804	259.613	241.556					243.94	431.587	219.081	318.133	305.349	368.739	426.117	440.605
2.5	88.9524	110.889	131.99	152.284	263.142	243.111					232.449	429.157	210.41	310.403	297.283	357.548	418.265	434.331
3	95.519	120.143	142.74	158.039	261.942	246.465					221.435	419.196	201.145	303.89	290.602	351.693	409.863	429.183
3.5	105.162	128.962	149.804	163.282	270.425	249.777					213.205	410.055	191.179	327.105	282.479	343.024	400.517	429.368
4	116.298	138.479	161.139	169.055	276.898	252.619					205.045	410.137	207.221	316.569	279.164	338.717	392.299	423.861
4.5	127.726	148.212	169.312	170.385	288.12	256.433					194.606	408.625	213.022	314.472	271.976	332.15	385.944	423.616
5	139.354	161.222	180.298	176.11	293.853	261.572					189.771	394.08	208.211	305.285	267.739	325.532	380.547	418.438
5.5	152.104	172.487	192.728	184.899	301.791	270.539					182.9	386.043	201.878	299.64	266.3	322.455	373.255	414.115
6	167.82	183.882	208.127	193.106	308.661	273.673					178.545	383.38	196.629	297.04	263.21	315.821	373.332	413.039
6.5	183.376	201.505	217.822	205.685	318.846	281.232					175.668	377.044	192.146	292.41	261.814	319.804	370.289	412.326
7	192.538	214.885	230.66	214.768	328.216	288.487					173.634	371.516	191.122	295.516	260.407	319.628	371.268	413.255
7.5	209.567	225.526	247.266	224.24	333.921	296.015					175.886	370.674	188.818	291.058	263.575	314.489	369.648	415.996
8	226.477	241.901	263.175	233.19	343.722	306.094					173.375	371.427	188.461	290.483	261.708	317.085	374.051	414.005
8.5	240.656	253.677	274.4	244.576	353.425	315.851					179.236	372	186.231	291.454	267.375	316.769	371.999	417.922
9	252.083	268.138	286.173	253.047	360.793	320.291					182.347	373.986	186.243	293.716	271.181	323.527	372.991	417.143
9.5	262.97	278.589	297.025	265.845	369.486	329.291					184.025	374.537	186.423	290.864	277.536	328.048	376.877	423.839
10	272.487	290.678	307.699	274.425	375.548	335.25					190.359	381.557	188.211	291.908	279.758	338.823	383.154	427.027
10.5	280.752	299.872	320.108	284.871	377.428	336.993					197.177	384.485	191.54	299.737	289.894	343.529	388.201	434.474
11	287.768	306.383	322.656	291.495	379.422	341.101					206.283	392.277	196.415	304.817	297.515	352.453	395.516	443.291
11.5	290.179	308.46	320.951	296.972	382.111	341.926					214.887	400.734	201.23	312.675	303.815	365.189	406.564	447.041
12	288.139	308.9	324.462	299.254	384.254	344.38					229.548	407.481	207.467	313.671	318.359	373.598	418.26	452.693
12.5	281.207	306.791	321.351	298.544	377.682	343.733					237.626	414.906	214.902	322.327	322.873	389.105	430.034	459.504
13	273.267	302.408	318.654	293.288	378.437	341.051					250.03	420.394	221.889	330.569	330.149	400.078	439.194	468.036
13.5	260.108	293.567	308.486	285.894	375.38	336.314					263.461	428.137	229.968	338.008	336.922	410.461	448.997	475.086
14	249.315	283.085	298.433	279.303	364.517	331.962					280.211	440.468	238.981	344.202	349.205	422.957	463.419	482.912
14.5	232.671	270.973	280.971	268.429	358.611	324.076					289.907	453.469	248.436	352.337	356.215	432.903	475.59	489.278
15	215.22	256.829	266.582	259.728	349.121	316.57					305.89	463.792	255.815	357.659	369.434	438.423	486.847	495.352
15.5	198.986	238.869	251.072	248.474	336.512	310.204					317.11	470.258	262.638	363.201	375.802	442.829	495.861	498.862
16	181.899	222.619	234.523	238.61	322.502	302.723					331.378	478.856	269.967	369.054	380.72	452.782	507.388	503.844
16.5	161.922	208.214	219.789	224.255	312.057	293.319					344.853	489.378	278.867	372.976	387.871	459.522	516.235	506.458
17	146.198	190.187	203.129	213.197	301.743	281.222					351.548	494.689	284.335	380.378	391.698	458.794	519.917	506.226
17.5	131.87	177.661	186.9	200.7	290.449	273.815					361.136	501.587	287.729	386.661	396.203	464.5	525.793	514.477
18	119.142	163.539	176.283	192.93	286.822	267.053					366.457	507.016	292.13	388.423	399.326	464.778	528.329	514.563
18.5	105.021	147.263	160.536	182.487	277.284	264.033					368.144	511.994	294.839	390.269	400.592	465.978	533.17	520.848
19	92.7116	133.721	146.849	173.88	266.543	255.011					369.664	517.224	300.296	396.225	396.274	462.966	535.697	520.403
19.5	85.1424	123.599	139.335	167.448	263.875	250.74					372.016	520.062	297.928	394.018	396.14	460.085	534.107	519.689
20	79.8996	114.013	129.151	158.973	254.117	244.582					368.005	517.403	297.916	398.905	389.264	456.802	531.097	517.878
20.5	74.2358	102.397	120.593	151.549	254.949	240.161					362.758	516.141	294.87	391.939	385.997	451.3	527.918	515.521
21	68.4108	96.5624	118.523	146.662	249.208	239.754					355.58	509.852	290.908	389.821	380.178	450.355	526.824	511.056
21.5	64.4716	90.4272	114.699	143.564	246.38	236.01					348.93	502.821	288.628	385.845	375.323	437.878	521.249	504.758
22	61.6938	87.6326	113.533	141.384	246.683	233.352					345.669	500.402	284.923	384.027	368.216	428.248	514.011	498.51
22.5	60.1792	84.1516	110.651	138.081	247.695	231.896					336.012	489.868	278.627	376.774	358.379	421.661	509.995	493.036
23	62.0734	78.8574	111.6	138.381	243.632	232.779					322.592	482.571	273.346	373.509	355.628	410.668	500.65	488.855
23.5	62.9627	79.4472	106.175	139	244.163	230.996					309.971	474.377	262.527	371.586	347.998	402.778	492.889	483.458
24	60.6253	87.9468	110.837	142.526	245.427	231.484					300.001	463.383	259.933	362.939	338.95	403.914	485.079	481.439
24.5											285.171	456.959	249.646	360.079
25
25.5
26
26.5
27
27.5
28
28.5
29
29.5
30
30.5
31
31.5
32
32.5
33
33.5
34
34.5
35
35.5
36
36.5
37
37.5
38
38.5
39
39.5
40
40.5
41
41.5
42
42.5
43
43.5
44
44.5
45
45.5
46
46.5
47
47.5
48
48.5
49
49.5
50
50.5
51
51.5
52
52.5
53
53.5
54
54.5
55
55.5
56
56.5
57
57.5
58
58.5
59
59.5
60
60.5
61
61.5
62
62.5
63
63.5
64
64.5
65
65.5
66
66.5
67
67.5
68
68.5
69
69.5
70
70.5
71
71.5
72
72.5
73
73.5
74
74.5
75
75.5
76
76.5
77
77.5
78
78.5
79
79.5
80
80.5
81
81.5
82
82.5
83
83.5
84
84.5
85
85.5
86
86.5
87
87.5
88
88.5
89
89.5
90
90.5
91
91.5
92
92.5
93
93.5
94
94.5
95
95.5
96
96.5
97
97.5
98
98.5
99
99.5
100
100.5
101
101.5
102
102.5
103
103.5
104
104.5
105
105.5
106
106.5
107
107.5
108
108.5
109
109.5
110
110.5
111
111.5
112
112.5
113
113.5
114
114.5
115
115.5
116
116.5
117
117.5
118
118.5
119
119.5
120
120.5
121
121.5
122
122.5
123
123.5
124
124.5
125
125.5
126
126.5
127
127.5
128
128.5
129
129.5
130
130.5
131
131.5
132
132.5
133
133.5
134
134.5
135
135.5
136
136.5
137
137.5
138
138.5
139
139.5
140
140.5
141
141.5
142
142.5
143
143.5
144
144.5
145
145.5
146
146.5
147
147.5
148
148.5
149
149.5
150
150.5
151
151.5
152
152.5
153
153.5
154
154.5
155
155.5
156
156.5
157
157.5
158
158.5
159
159.5
160
160.5
161
161.5
162
162.5
163
163.5
164
164.5
165
165.5
166
166.5
167
167.5
168
168.5
169
169.5
170
170.5
171
171.5
172
172.5
173
173.5
174
174.5
175
175.5
176
176.5
177
177.5
178
178.5
179
179.5
180
180.5
181
181.5
182
182.5
183
183.5
184
184.5
185
185.5
186
186.5
187
187.5
188
188.5
189
189.5
190
190.5
191
191.5
192
192.5
193
193.5
194
194.5
195
195.5
196
196.5
197
197.5
198
198.5
199
199.5
200
200.5
201
201.5
202
202.5
203
203.5
204
204.5
205
205.5
206
206.5
207
207.5
208
208.5
209
209.5
210
210.5
211
211.5
212
212.5
213
213.5
214
214.5
215
215.5
216
216.5
217
217.5
218
218.5
219
219.5
220
220.5
221
221.5
222
222.5
223
223.5
224
224.5
225
225.5
226
226.5
227
227.5
228
228.5
229
229.5
230
230.5
231
231.5
232
232.5
233
233.5
234
234.5
235
235.5
236
236.5
237
237.5
238
238.5
239
239.5
240
240.5
241
241.5
242
242.5
243
243.5
244
244.5
245
245.5
246
246.5
247
247.5
248
248.5
249
249.5
250
250.5
251
251.5
252
252.5
253
253.5
254
254.5
255
255.5
256
256.5
257
257.5
258
258.5
259
259.5
260
260.5
261
261.5
262
262.5
263
263.5
264
264.5
265
265.5
266
266.5
267
267.5
268
268.5
269
269.5
270
270.5
271
271.5
272
272.5
273
273.5
274
274.5
275
275.5
276
276.5
277
277.5
278
278.5
279
279.5
280
280.5
281
281.5
282
282.5
283
283.5
284
284.5
285
285.5
286
286.5
287
287.5
288
288.5
289
289.5
290
290.5
291
291.5
292
292.5
293
293.5
294
294.5
295
295.5
296
296.5
297
297.5
298
298.5
299
299.5
300
300.5
301
301.5
302
302.5
303
303.5
304
304.5
305
305.5
306
306.5
307
307.5
308
308.5
309
309.5
310
310.5
311
311.5
312
312.5
313
313.5
314
314.5
315
315.5
316
316.5
317
317.5
318
318.5
319
319.5
320
320.5
321
321.5
322
322.5
323
323.5
324
324.5
325
325.5
326
326.5
327
327.5
328
328.5
329
329.5
330
330.5
331
331.5
332
332.5
333
333.5
334
334.5
335
335.5
336
336.5
337
337.5
338
338.5
339
339.5
340
340.5
341
341.5
342
342.5
343
343.5
344
344.5
345
345.5
346
346.5
347
347.5
348
348.5
349
349.5
350
350.5
351
351.5
352
352.5
353
353.5
354
354.5
355
355.5
356
356.5
357
357.5
358
358.5
359
359.5
360
360.5
361
361.5
362
362.5
363
363.5
364
364.5
365
365.5
366
366.5
367
367.5
368
368.5
369
369.5
370
370.5
371
371.5
372
372.5
373
373.5
374
374.5
375
375.5
376
376.5
377
377.5
378
378.5
379
379.5
380
380.5
381
381.5
382
382.5
383
383.5
384
384.5
385
385.5
386
386.5
387
387.5
388
388.5
389
389.5
390
390.5
391
391.5
392
392.5
393
393.5
394
394.5
395
395.5
396
396.5
397
397.5
398
398.5
399
399.5
400
400.5
401
401.5
402
402.5
403
403.5
404
404.5
405
405.5
406
406.5
407
407.5
408
408.5
409
409.5
410
410.5
411
411.5
412
412.5
413
413.5
414
414.5
415
415.5
416
416.5
417
417.5
418
418.5
419
419.5
420
420.5
421
421.5
422
422.5
423
423.5
424
424.5
425
425.5
426
426.5
427
427.5
428
428.5
429
429.5
430
430.5
431
431.5
432
432.5
433
433.5
434
434.5
435
435.5
436
436.5
437
437.5
438
438.5
439
439.5
440
440.5
441
441.5
442
442.5
443
443.5
444
444.5
445
445.5
446
446.5
447
447.5
448
448.5
449
449.5
450
450.5
451
451.5
452
452.5
453
453.5
454
454.5
455
455.5
456
456.5
457
457.5
458
458.5
459
459.5
460
460.5
461
461.5
462
462.5
463
463.5
464
464.5
465
465.5
466
466.5
467
467.5
468
468.5
469
469.5
470
470.5
471
471.5
472
472.5
473
473.5
474
474.5
475
475.5
476
476.5
477
477.5
478
478.5
479
479.5
480
480.5
481
481.5
482
482.5
483
483.5
484
484.5
485
485.5
486
486.5
487
487.5
488
488.5
489
489.5
490
490.5
491
491.5
492
492.5
493
493.5
494
494.5
495
495.5
496
496.5
497
497.5
498
498.5
499
499.5
500
500.5
501
501.5
502
502.5
503
503.5
504
504.5
505
505.5
506
506.5
507
507.5
508
508.5
509
509.5
510
510.5
511
511.5
512
512.5
513
513.5
514
514.5
515
515.5
516
516.5
517
517.5
518
518.5
519
519.5
520
520.5
521
521.5
522
522.5
523
523.5
524
524.5
525
525.5
526
526.5
527
527.5
528
528.5
529
529.5
530
530.5
531
531.5
532
532.5
533
533.5
534
534.5
535
535.5
536
536.5
537
537.5
538
538.5
539
539.5
540
540.5
541
541.5
542
542.5
543
543.5
544
544.5
545
545.5
546
546.5
547
547.5
548
548.5
549
549.5
550
550.5
551
551.5
552
552.5
553
553.5
554
554.5
555
555.5
556
556.5
557
557.5
558
558.5
559
559.5
560
560.5
561
561.5
562
562.5
563
563.5
564
564.5
565
565.5
566
566.5
567
567.5
568
568.5
569
569.5
570
570.5
571
571.5
572
572.5
573
573.5
574
574.5
575
575.5
576
576.5
577
577.5
578
578.5
579
579.5
580
580.5
581
581.5
582
582.5
583
583.5
584
584.5
585
585.5
586
586.5
587
587.5
588
588.5
589
589.5
590
590.5
591
591.5
592
592.5
593
593.5
594
594.5
595
595.5
596
596.5
597
597.5
598
598.5
599
599.5
600
600.5
601
601.5
602
602.5
603
603.5
604
604.5
605
605.5
606
606.5
607
607.5
608
608.5
609
609.5
610
610.5
611
611.5
612
612.5
613
613.5
614
614.5
615
615.5
616
616.5
617
617.5
618
618.5
619
619.5
620
620.5
621
621.5
622
622.5
623
623.5
624
624.5
625
625.5
626
626.5
627
627.5
628
628.5
629
629.5
630
630.5
631
631.5
632
632.5
633
633.5
634
634.5
635
635.5
636
636.5
637
637.5
638
638.5
639
639.5
640
640.5
641
641.5
642
642.5
643
643.5
644
644.5
645
645.5
646
646.5
647
647.5
648
648.5
649
649.5
650
650.5
651
651.5
652
652.5
653
653.5
654
654.5
655
655.5
656
656.5
657
657.5
658
658.5
659
659.5
660
660.5
661
661.5
662
662.5
663
663.5
664
664.5
665
665.5
666
666.5
667
667.5
668
668.5
669
669.5
670
670.5
671
671.5
672
672.5
673
673.5
674
674.5
675
675.5
676
676.5
677
677.5
678
678.5
679
679.5
680
680.5
681
681.5
682
682.5
683
683.5
684
684.5
685
685.5
686
686.5
687
687.5
688
688.5
689
689.5
690
690.5
691
691.5
692
692.5
693
693.5
694
694.5
695
695.5
696
696.5
697
697.5
698
698.5
699
699.5
700
700.5
701
701.5
702
702.5
703
703.5
704
704.5
705
705.5
706
706.5
707
707.5
708
708.5
709
709.5
710
710.5
711
711.5
712
712.5
713
713.5
714
714.5
715
715.5
716
716.5
717
717.5
718
718.5
719
719.5
720
720.5
721
721.5
722
722.5
723
723.5
724
724.5
725
725.5
726
726.5
727
727.5
728
728.5
729
729.5
730
730.5
731
731.5
732
732.5
733
733.5
734
734.5
735
735.5
736
736.5
737
737.5
738
738.5
739
739.5
740
740.5
741
741.5
742
742.5
743
743.5
744
744.5
745
745.5
746
746.5
747
747.5
748
748.5
749
749.5
750
750.5
751
751.5
752
752.5
753
753.5
754
754.5
755
755.5
756
756.5
757
757.5
758
758.5
759
759.5
760
760.5
761
761.5
762
762.5
763
763.5
764
764.5
765
765.5
766
766.5
767
767.5
768
768.5
769
769.5
770
770.5
771
771.5
772
772.5
773
773.5
774
774.5
775
775.5
776
776.5
777
777.5
778
778.5
779
779.5
780
780.5
781
781.5
782
782.5
783
783.5
784
784.5
785
785.5
786
786.5
787
787.5
788
788.5
789
789.5
790
790.5
791
791.5
792
792.5
793
793.5
794
794.5
795
795.5
796
796.5
797
797.5
798
798.5
799
799.5
800
800.5
801
801.5
802
802.5
803
803.5
804
804.5
805
805.5
806
806.5
807
807.5
808
808.5
809
809.5
810
810.5
811
811.5
812
812.5
813
813.5
814
814.5
815
815.5
816
816.5
817
817.5
818
818.5
819
819.5
820
820.5
821
821.5
822
822.5
823
823.5
824
824.5
825
825.5
826
826.5
827
827.5
828
828.5
829
829.5
830
830.5
831
831.5
832
832.5
833
833.5
834
834.5
835
835.5
836
836.5
837
837.5
838
838.5
839
839.5
840
840.5
841
841.5
842
842.5
843
843.5
844
844.5
845
845.5
846
846.5
847
847.5
848
848.5
849
849.5
850
850.5
851
851.5
852
852.5
853
853.5
854
854.5
855
855.5
856
856.5
857
857.5
858
858.5
859
859.5
860
860.5
861
861.5
862
862.5
863
863.5
864
864.5
865
865.5
866
866.5
867
867.5
868
868.5
869
869.5
870
870.5
871
871.5
