# Supplementary material for: Quantitative measures of clock protein dynamics in the mouse suprachiasmatic nucleus extends the circadian time-keeping model
Source: EMBO J. 2025 Apr 17;44(13):3614–44. doi: 10.1038/s44318-025-00426-z (PMC12218236; doi:10.1038/s44318-025-00426-z)
Supplement: Supplementary file 7 — Source data Fig. 5 [file 44318_2025_426_MOESM7_ESM.zip]

Archive with 33 entries (22 files):
- Figure 5/
- Figure 5/5I/
- Figure 5/5G/
- Figure 5/5A/
- Figure 5/5F/
- Figure 5/5H/
- Figure 5/.DS_Store
- __MACOSX/Figure 5/._.DS_Store
- Figure 5/5J/
- Figure 5/5C/
- Figure 5/5D/
- Figure 5/5E/
- Figure 5/5B/
- Figure 5/5I/Figure 5I.xlsx
- __MACOSX/Figure 5/5I/._Figure 5I.xlsx
- Figure 5/5G/Figure 5G.xlsx
- __MACOSX/Figure 5/5G/._Figure 5G.xlsx
- Figure 5/5A/Figure 5A.xlsx
- __MACOSX/Figure 5/5A/._Figure 5A.xlsx
- Figure 5/5F/Figure 5F.xlsx
- __MACOSX/Figure 5/5F/._Figure 5F.xlsx
- Figure 5/5H/Figure 5H.xlsx
- __MACOSX/Figure 5/5H/._Figure 5H.xlsx
- Figure 5/5J/Figure 5J.xlsx
- __MACOSX/Figure 5/5J/._Figure 5J.xlsx
- Figure 5/5C/Figure 5C.xlsx
- __MACOSX/Figure 5/5C/._Figure 5C.xlsx
- Figure 5/5D/Figure 5D.xlsx
- __MACOSX/Figure 5/5D/._Figure 5D.xlsx
- Figure 5/5E/Figure 5E.xlsx
- __MACOSX/Figure 5/5E/._Figure 5E.xlsx
- Figure 5/5B/Figure 5B.xlsx
- __MACOSX/Figure 5/5B/._Figure 5B.xlsx
