# Supplementary material for: Quantitative measures of clock protein dynamics in the mouse suprachiasmatic nucleus extends the circadian time-keeping model
Source: EMBO J. 2025 Apr 17;44(13):3614–44. doi: 10.1038/s44318-025-00426-z (PMC12218236; doi:10.1038/s44318-025-00426-z)
Supplement: Supplementary file 7 — Source data Fig. 5 [file 44318_2025_426_MOESM7_ESM.zip › Figure 5/5I/Figure 5I.xlsx]

## Sheet: Sheet1
0 μM	0.025 μM	0.1 μM	0.25 μM	0.5 μM	1 μM
108.738	93.9024	92.1739	87.1579	81.8533	77.6892
91.8919	100.777	96.0674	84.375	93.125	98.7755
100	81.1538	103.636	90.2685	95.0877	84.1667
92.9825	94.7479	91.5888	99.5074	120.109	79.2683
84.4156	97.5177	80.2469	114.286	83.4437	98.8338
85.2941			95.6522	86.6142	101.639
98.1818					87.965
99.2278					70.8904
					102.02
