# Supplementary material for: Quantitative measures of clock protein dynamics in the mouse suprachiasmatic nucleus extends the circadian time-keeping model
Source: EMBO J. 2025 Apr 17;44(13):3614–44. doi: 10.1038/s44318-025-00426-z (PMC12218236; doi:10.1038/s44318-025-00426-z)
Supplement: Supplementary file 7 — Source data Fig. 5 [file 44318_2025_426_MOESM7_ESM.zip › Figure 5/5G/Figure 5G.xlsx]

## Sheet: vehicle
Time (days)	Pre 578.4m	578.4m 0.1% DMSO	Post 578.4m
0	13099
0.00416667	14197.9
0.00833333	14603.4
0.0125	14567.8
0.0166667	14348.4
0.0208333	14007.9
0.025	13634.5
0.0291667	13239.3
0.0333333	12840.5
0.0375	12452.4
0.0416667	12085.8
0.0458333	11739.6
0.05	11405.7
0.0541667	11086.3
0.0583333	10830.9
0.0625	10533.1
0.0666667	10291.2
0.0708333	10080.8
0.075	9852.71
0.0791667	9670.84
0.0833333	9482.88
0.0875	9324.63
0.0916667	9172.4
0.0958333	9056.03
0.1	8930.99
0.104167	8807.69
0.108333	8703
0.1125	8622.27
0.116667	8542.27
0.120833	8474.3
0.125	8399.93
0.129167	8336.59
0.133333	8307.64
0.1375	8275.58
0.141667	8266.61
0.145833	8239.41
0.15	8209.7
0.154167	8241.97
0.158333	8245.81
0.1625	8258.19
0.166667	8268.02
0.170833	8296.12
0.175	8335.42
0.179167	8381.41
0.183333	8414.72
0.1875	8438.66
0.191667	8502.06
0.195833	8563.78
0.2	8614.59
0.204167	8679.51
0.208333	8735.93
0.2125	8809.33
0.216667	8881.09
0.220833	8953.09
0.225	9021.19
0.229167	9103.32
0.233333	9184.27
0.2375	9254.47
0.241667	9333.59
0.245833	9425.91
0.25	9486.52
0.254167	9576.87
0.258333	9665.58
0.2625	9738.96
0.266667	9825.33
0.270833	9894.82
0.275	9975.67
0.279167	10048.8
0.283333	10114.2
0.2875	10189.2
0.291667	10261.2
0.295833	10326.6
0.3	10375.3
0.304167	10442.4
0.308333	10501.5
0.3125	10558.1
0.316667	10600.5
0.320833	10633.5
0.325	10677.7
0.329167	10732
0.333333	10744.4
0.3375	10782.5
0.341667	10807.3
0.345833	10823.1
0.35	10837.6
0.354167	10845.6
0.358333	10853
0.3625	10856.6
0.366667	10848.5
0.370833	10840.3
0.375	10811.6
0.379167	10801.7
0.383333	10776.2
0.3875	10750.3
0.391667	10733.9
0.395833	10701.2
0.4	10665.5
0.404167	10634.3
0.408333	10583.4
0.4125	10540.4
0.416667	10494.2
0.420833	10448
0.425	10395.3
0.429167	10337.3
0.433333	10262.5
0.4375	10204.7
0.441667	10126
0.445833	10066
0.45	9996.84
0.454167	9923.38
0.458333	9847.68
0.4625	9759.9
0.466667	9682.61
0.470833	9600.59
0.475	9538.56
0.479167	9439.9
0.483333	9351.12
0.4875	9261.17
0.491667	9177.41
0.495833	9108.92
0.5	9013.72
0.504167	8925.11
0.508333	8841.1
0.5125	8757.23
0.516667	8672.01
0.520833	8579.63
0.525	8491.96
0.529167	8408.26
0.533333	8316.72
0.5375	8245.22
0.541667	8151.19
0.545833	8046.77
0.55	7967.7
0.554167	7897.24
0.558333	7815.34
0.5625	7718.37
0.566667	7621.61
0.570833	7551.27
0.575	7463.21
0.579167	7379.53
0.583333	7291.16
0.5875	7206.22
0.591667	7123.87
0.595833	7031.57
0.6	6953.9
0.604167	6864.59
0.608333	6789.78
0.6125	6689.96
0.616667	6607.33
0.620833	6524.74
0.625	6437.41
0.629167	6347.74
0.633333	6270.27
0.6375	6180.89
0.641667	6108.06
0.645833	6019.66
0.65	5941.1
0.654167	5857.2
0.658333	5767.84
0.6625	5699.48
0.666667	5621.18
0.670833	5541.42
0.675	5454.92
0.679167	5374.5
0.683333	5302.3
0.6875	5221.74
0.691667	5149
0.695833	5063.29
0.7	4989.18
0.704167	4922.74
0.708333	4842.2
0.7125	4772.78
0.716667	4699.2
0.720833	4632.63
0.725	4556.63
0.729167	4494.84
0.733333	4423.68
0.7375	4357.37
0.741667	4293.39
0.745833	4235.74
0.75	4174.17
0.754167	4118.99
0.758333	4054.91
0.7625	3992.83
0.766667	3945.77
0.770833	3890.36
0.775	3832.12
0.779167	3776.02
0.783333	3732.03
0.7875	3685.58
0.791667	3637.7
0.795833	3594.64
0.8	3547.33
0.804167	3507.57
0.808333	3472.88
0.8125	3429.57
0.816667	3389.69
0.820833	3354.01
0.825	3325.4
0.829167	3298.29
0.833333	3264.38
0.8375	3231.24
0.841667	3207.01
0.845833	3180.12
0.85	3159.88
0.854167	3126.5
0.858333	3110.34
0.8625	3094.19
0.866667	3075.63
0.870833	3059.94
0.875	3040.09
0.879167	3027.43
0.883333	3012.14
0.8875	3002.31
0.891667	2994.6
0.895833	2992.03
0.9	2983.6
0.904167	2977.71
0.908333	2983.2
0.9125	2979.29
0.916667	2976.92
0.920833	2980.29
0.925	2982.86
0.929167	2992.76
0.933333	3003.5
0.9375	3004.08
0.941667	3010.58
0.945833	3024.82
0.95	3036.69
0.954167	3046.54
0.958333	3065.14
0.9625	3073.87
0.966667	3094.91
0.970833	3114.09
0.975	3138.09
0.979167	3151.76
0.983333	3175.33
0.9875	3200.79
0.991667	3231.98
0.995833	3269.84
1	3295.06
1.00417	3330.97
1.00833	3361.97
1.0125	3400.19
1.01667	3440.3
1.02083	3479.67
1.025	3526.42
1.02917	3572.49
1.03333	3619.41
1.0375	3670.84
1.04167	3726.57
1.04583	3788.83
1.05	3839.82
1.05417	3905.36
1.05833	3976.93
1.0625	4036.91
1.06667	4104.9
1.07083	4177.41
1.075	4245.39
1.07917	4331.69
1.08333	4400.48
1.0875	4483.48
1.09167	4565.88
1.09583	4659.24
1.1	4742.8
1.10417	4827.31
1.10833	4914.57
1.1125	5005.19
1.11667	5114.01
1.12083	5207.44
1.125	5305.73
1.12917	5410.59
1.13333	5509.28
1.1375	5608.1
1.14167	5730.33
1.14583	5819.96
1.15	5924.91
1.15417	6037.63
1.15833	6155.19
1.1625	6266.17
1.16667	6380.44
1.17083	6483.64
1.175	6598.43
1.17917	6723.37
1.18333	6839.59
1.1875	6946.6
1.19167	7059.88
1.19583	7169.59
1.2	7270.62
1.20417	7393.38
1.20833	7503
1.2125	7603.09
1.21667	7701.9
1.22083	7814.63
1.225	7927.18
1.22917	8032.29
1.23333	8129.09
1.2375	8221.27
1.24167	8323.51
1.24583	8422.73
1.25	8524.72
1.25417	8604.04
1.25833	8692.17
1.2625	8776.81
1.26667	8871.42
1.27083	8952.04
1.275	9027.79
1.27917	9095.02
1.28333	9175.63
1.2875	9256.14
1.29167	9315.51
1.29583	9368.82
1.3	9433.34
1.30417	9506.03
1.30833	9566.28
1.3125	9606.71
1.31667	9652.52
1.32083	9707.31
1.325	9760.58
1.32917	9803.96
1.33333	9838.59
1.3375	9880.88
1.34167	9917
1.34583	9944.2
1.35	9970.49
1.35417	9989.02
1.35833	10009.9
1.3625	10028.9
1.36667	10030.7
1.37083	10057
1.375	10077.1
1.37917	10057.6
1.38333	10066.3
1.3875	10079.7
1.39167	10069.8
1.39583	10063.8
1.4	10061.5
1.40417	10051.6
1.40833	10042.2
1.4125	10044
1.41667	10010.6
1.42083	10001.9
1.425	9979.71
1.42917	9959.7
1.43333	9932.21
1.4375	9899.31
1.44167	9860.96
1.44583	9837.1
1.45	9790.59
1.45417	9759.98
1.45833	9719.38
1.4625	9667.9
1.46667	9625.23
1.47083	9578.49
1.475	9534.66
1.47917	9478.96
1.48333	9436.9
1.4875	9364.48
1.49167	9320.87
1.49583	9266.61
1.5	9220.67
1.50417	9159.62
1.50833	9092.72
1.5125	9047.73
1.51667	8983.13
1.52083	8917.79
1.525	8872.31
1.52917	8795.8
1.53333	8751.96
1.5375	8690.89
1.54167	8614.98
1.54583	8550.01
1.55	8489.54
1.55417	8425.77
1.55833	8364.09
1.5625	8303.51
1.56667	8233.6
1.57083	8170.83
1.575	8102.81
1.57917	8036.79
1.58333	7968.82
1.5875	7897.88
1.59167	7828.3
1.59583	7757.54
1.6	7690.62
1.60417	7618.93
1.60833	7549.27
1.6125	7485.88
1.61667	7424.81
1.62083	7348.64
1.625	7275.31
1.62917	7206.83
1.63333	7133.66
1.6375	7072.28
1.64167	7007.94
1.64583	6933
1.65	6867.76
1.65417	6808.18
1.65833	6737.37
1.6625	6680.14
1.66667	6600.54
1.67083	6533.56
1.675	6476.76
1.67917	6404.01
1.68333	6326.7
1.6875	6262.33
1.69167	6199.01
1.69583	6135.52
1.7	6073.91
1.70417	6020.19
1.70833	5956.4
1.7125	5891.34
1.71667	5832.49
1.72083	5768.63
1.725	5710.39
1.72917	5655.31
1.73333	5588.52
1.7375	5529.37
1.74167	5477.81
1.74583	5423.62
1.75	5370.08
1.75417	5313.46
1.75833	5261.16
1.7625	5214.74
1.76667	5172.78
1.77083	5120.31
1.775	5063.36
1.77917	5014.86
1.78333	4972.51
1.7875	4928.64
1.79167	4886.23
1.79583	4844.98
1.8	4791.89
1.80417	4756.09
1.80833	4720.6
1.8125	4677.19
1.81667	4647.04
1.82083	4615.37
1.825	4573.23
1.82917	4538.98
1.83333	4505.98
1.8375	4480.59
1.84167	4445.61
1.84583	4421.92
1.85	4393.76
1.85417	4366.87
1.85833	4349.8
1.8625	4322.76
1.86667	4293.92
1.87083	4285.5
1.875	4258.28
1.87917	4238.74
1.88333	4225.64
1.8875	4206.09
1.89167	4200.57
1.89583	4178.9
1.9	4167.29
1.90417	4167.31
1.90833	4152.81
1.9125	4157.98
1.91667	4144.51
1.92083	4142.52
1.925	4133.83
1.92917	4134.52
1.93333	4132.48
1.9375	4122.16
1.94167	4131.16
1.94583	4131.17
1.95	4133.33
1.95417	4140.47
1.95833	4144.76
1.9625	4155.94
1.96667	4158.71
1.97083	4169.66
1.975	4182.63
1.97917	4188.09
1.98333	4207.19
1.9875	4216.24
1.99167	4238.22
1.99583	4250.32
2	4267.33
2.00417	4289.84
2.00833	4309.79
2.0125	4333.06
2.01667	4354.71
2.02083	4391.04
2.025	4415.47
2.02917	4436.83
2.03333	4472.16
2.0375	4499.41
2.04167	4541.16
2.04583	4572.27
2.05	4612.21
2.05417	4653.99
2.05833	4704.11
2.0625	4735.12
2.06667	4785.21
2.07083	4820.53
2.075	4875.62
2.07917	4929.72
2.08333	4977.81
2.0875	5029.67
2.09167	5094.87
2.09583	5148.01
2.1	5209.67
2.10417	5265.03
2.10833	5318.9
2.1125	5376.19
2.11667	5442.51
2.12083	5515.81
2.125	5581.6
2.12917	5649.08
2.13333	5718.2
2.1375	5782.42
2.14167	5858.3
2.14583	5933.22
2.15	6002.19
2.15417	6075.29
2.15833	6147.13
2.1625	6221.11
2.16667	6305.18
2.17083	6381.91
2.175	6467.65
2.17917	6528.69
2.18333	6621.08
2.1875	6699.82
2.19167	6781.83
2.19583	6857.12
2.2	6931.18
2.20417	7014.42
2.20833	7090.17
2.2125	7176.43
2.21667	7250.06
2.22083	7317.32
2.225	7397.1
2.22917	7472.52
2.23333	7537
2.2375	7629.08
2.24167	7689.4
2.24583	7771.04
2.25	7845.79
2.25417	7901.6
2.25833	7972.67
2.2625	8035.2
2.26667	8108.62
2.27083	8162.21
2.275	8221.73
2.27917	8278.53
2.28333	8349.2
2.2875	8403.96
2.29167	8457.93
2.29583	8508.46
2.3	8556.9
2.30417	8618.09
2.30833	8650.97
2.3125	8695.42
2.31667	8747.2
2.32083	8786.23
2.325	8828.01
2.32917	8862.39
2.33333	8889.51
2.3375	8936.52
2.34167	8959.48
2.34583	8994.49
2.35	9019.89
2.35417	9035.73
2.35833	9062.81
2.3625	9084.07
2.36667	9101.23
2.37083	9126.02
2.375	9134.17
2.37917	9136.82
2.38333	9154.21
2.3875	9158.52
2.39167	9154.92
2.39583	9167.37
2.4	9163.8
2.40417	9172.87
2.40833	9171.02
2.4125	9174.68
2.41667	9161.56
2.42083	9153.97
2.425	9145.29
2.42917	9131.67
2.43333	9128.36
2.4375	9108.03
2.44167	9085.78
2.44583	9066.38
2.45	9052.91
2.45417	9017.54
2.45833	8987.12
2.4625	8966.02
2.46667	8933.84
2.47083	8899.06
2.475	8868.06
2.47917	8842.28
2.48333	8799.68
2.4875	8772.92
2.49167	8735.64
2.49583	8699.81
2.5	8656.96
2.50417	8619.78
2.50833	8593.92
2.5125	8538.36
2.51667	8510.57
2.52083	8453.93
2.525	8411.61
2.52917	8364.83
2.53333	8321.66
2.5375	8288.88
2.54167	8230.52
2.54583	8189.39
2.55	8151.1
2.55417	8093.6
2.55833	8053.36
2.5625	8001.17
2.56667	7951.47
2.57083	7897.82
2.575	7854.02
2.57917	7796.77
2.58333	7744.28
2.5875	7694.99
2.59167	7637.77
2.59583	7594.19
2.6	7549.04
2.60417	7483.54
2.60833	7433.51
2.6125	7379.06
2.61667	7328.71
2.62083	7267.73
2.625	7215.14
2.62917	7147.97
2.63333	7108.64
2.6375	7051.88
2.64167	6996.38
2.64583	6945.76
2.65	6895.63
2.65417	6843.2
2.65833	6779.54
2.6625	6734.57
2.66667	6676.07
2.67083	6621.06
2.675	6565.63
2.67917	6518.02
2.68333	6461.04
2.6875	6403.27
2.69167	6358.03
2.69583	6295.34
2.7	6254.77
2.70417	6195.18
2.70833	6147.3
2.7125	6088.61
2.71667	6042.42
2.72083	5988.06
2.725	5936.36
2.72917	5886.48
2.73333	5830.59
2.7375	5784.09
2.74167	5740.8
2.74583	5694.21
2.75	5638.78
2.75417	5593.93
2.75833	5555.48
2.7625	5509.78
2.76667	5465.8
2.77083	5420.43
2.775	5379.29
2.77917	5337.08
2.78333	5294.3
2.7875	5266.56
2.79167	5214.96
2.79583	5178.54
2.8	5139.62
2.80417	5096.34
2.80833	5067.17
2.8125	5028.09
2.81667	4993.13
2.82083	4959.87
2.825	4925.51
2.82917	4898
2.83333	4866.53
2.8375	4828.18
2.84167	4800.38
2.84583	4776.96
2.85	4743.39
2.85417	4721.02
2.85833	4687.32
2.8625	4664.98
2.86667	4636.58
2.87083	4622.29
2.875	4586.93
2.87917	4574.56
2.88333	4558.58
2.8875	4538.52
2.89167	4523.5
2.89583	4512.17
2.9	4496.97
2.90417	4479.49
2.90833	4467.54
2.9125	4458.62
2.91667	4444.43
2.92083	4430.06
2.925	4420.38
2.92917	4410.84
2.93333	4409.91
2.9375	4403.92
2.94167	4399.48
2.94583	4396.16
2.95	4384.87
2.95417	4385.56
2.95833	4379.28
2.9625	4378.32
2.96667	4376.23
2.97083	4376.5
2.975	4380.84
2.97917	4377.86
2.98333	4379.34
2.9875	4390.56
2.99167	4395.98
2.99583	4400.12
3	4405.98
3.00417	4415.84
3.00833	4424.53
3.0125	4439.36
3.01667	4452.32
3.02083	4466.73
3.025	4481.98
3.02917	4506.21
3.03333	4520.33
3.0375	4545.39
3.04167	4555.91
3.04583	4581.96
3.05	4610.42
3.05417	4634.77
3.05833	4664.21
3.0625	4688.92
3.06667	4716.46
3.07083	4748.94
3.075	4776.11
3.07917	4813.89
3.08333	4848.41
3.0875	4884.8
3.09167	4925.44
3.09583	4970.2
3.1	5013.99
3.10417	5063.51
3.10833	5095
3.1125	5135.66
3.11667	5185.07
3.12083	5242.09
3.125	5287.64
3.12917	5335.48
3.13333	5384.29
3.1375	5443.24
3.14167	5488.43
3.14583	5548.66
3.15	5606.38
3.15417	5660.16
3.15833	5719.9
3.1625	5774.09
3.16667	5831.83
3.17083	5894.82
3.175	5955
3.17917	6012.39
3.18333	6076.19
3.1875	6144.56
3.19167	6206.61
3.19583	6264.5
3.2	6333.73
3.20417	6402.46
3.20833	6464.28
3.2125	6538.33
3.21667	6594
3.22083	6670.61
3.225	6726.42
3.22917	6778.51
3.23333	6854.14
3.2375	6907.27
3.24167	6977.16
3.24583	7041.2
3.25	7099.87
3.25417	7156.12
3.25833	7227.23
3.2625	7273.31
3.26667	7328.37
3.27083	7388.33
3.275	7444.99
3.27917	7500.43
3.28333	7560.01
3.2875	7616.47
3.29167	7668.38
3.29583	7726.9
3.3	7761.82
3.30417	7811.46
3.30833	7860.61
3.3125	7905.53
3.31667	7956.3
3.32083	7979.63
3.325	8037.17
3.32917	8071.36
3.33333	8112.74
3.3375	8140.81
3.34167	8184.67
3.34583	8219.79
3.35	8244.68
3.35417	8275.58
3.35833	8307.3
3.3625	8326.54
3.36667	8355.44
3.37083	8381.31
3.375	8401.9
3.37917	8418.56
3.38333	8441.66
3.3875	8449.78
3.39167	8477.2
3.39583	8481.31
3.4	8487.61
3.40417	8490.24
3.40833	8495.6
3.4125	8518.7
3.41667	8513.1
3.42083	8509.73
3.425	8516.52
3.42917	8512.47
3.43333	8512.7
3.4375	8509.54
3.44167	8507
3.44583	8494.3
3.45	8485.78
3.45417	8467.19
3.45833	8459.42
3.4625	8446.5
3.46667	8426.96
3.47083	8403.33
3.475	8384.41
3.47917	8363.84
3.48333	8341.68
3.4875	8313.88
3.49167	8282.68
3.49583	8269.54
3.5	8237.02
3.50417	8214.54
3.50833	8187.23
3.5125	8146.92
3.51667	8112.83
3.52083	8096.78
3.525	8059.29
3.52917	8024.18
3.53333	7993.23
3.5375	7960.8
3.54167	7925.73
3.54583	7895.72
3.55	7850.33
3.55417	7815.48
3.55833	7782.29
3.5625	7733.69
3.56667	7705.02
3.57083	7662.02
3.575	7623.81
3.57917	7585.59
3.58333	7537.67
3.5875	7506.26
3.59167	7463.3
3.59583	7422.76
3.6	7383
3.60417	7330.58
3.60833	7294.16
3.6125	7243.26
3.61667	7198.04
3.62083	7149.24
3.625	7094.14
3.62917	7062.03
3.63333	7013.47
3.6375	6955.71
3.64167	6916.03
3.64583	6874.03
3.65	6823.51
3.65417	6784.6
3.65833	6741.43
3.6625	6703.41
3.66667	6654.1
3.67083	6611.01
3.675	6558.5
3.67917	6506.16
3.68333	6468.38
3.6875	6416.54
3.69167	6374.42
3.69583	6325.27
3.7	6288.4
3.70417	6238.31
3.70833	6193.07
3.7125	6148.92
3.71667	6101.08
3.72083	6064.04
3.725	6026.94
3.72917	5966.58
3.73333	5927.26
3.7375	5869.5
3.74167	5838.94
3.74583	5791.91
3.75	5743.09
3.75417	5703.31
3.75833	5664.41
3.7625	5621.37
3.76667	5579.98
3.77083	5539.33
3.775	5501.14
3.77917	5451.06
3.78333	5418.94
3.7875	5380.16
3.79167	5330.19
3.79583	5303.9
3.8	5262.69
3.80417	5229.6
3.80833	5202.24
3.8125	5155.93
3.81667	5124.72
3.82083	5083.61
3.825	5045.14
3.82917	5019.37
3.83333	4981.92
3.8375	4953.42
3.84167	4920.11
3.84583	4886.54
3.85	4860.38
3.85417	4826.97
3.85833	4791.11
3.8625	4763.31
3.86667	4749.81
3.87083	4722.24
3.875	4685.4
3.87917	4653.46
3.88333	4633.54
3.8875	4617.3
3.89167	4604.2
3.89583	4578.81
3.9	4563.61
3.90417	4543.68
3.90833	4521.46
3.9125	4517.94
3.91667	4494.6
3.92083	4483.07
3.925	4472.14
3.92917	4461.56
3.93333	4450.92
3.9375	4439.91
3.94167	4421.47
3.94583	4564.76
3.95	4435.87
3.95417	4423.29
3.95833	4413.44
3.9625	4399.14
3.96667	4391.68
3.97083	4385.21
3.975	4375.3
3.97917	4369.07
3.98333	4366.23
3.9875	4363.82
3.99167	4359.51
3.99583	4354.89
4	4354.49
4.00417	4347.08
4.00833	4352.69
4.0125	4348.8
4.01667	4352.2
4.02083	4361.57
4.025	4362.1
4.02917	4373.59
4.03333	4387.2
4.0375	4397.31
4.04167	4408.72
4.04583	4424.08
4.05	4442.62
4.05417	4456.28
4.05833	4473.09
4.0625	4489.26
4.06667	4509.21
4.07083	4532.48
4.075	4556.42
4.07917	4580.41
4.08333	4607.43
4.0875	4629.4
4.09167	4666.71
4.09583	4696.7
4.1	4727.06
4.10417	4759.14
4.10833	4786.93
4.1125	4830.69
4.11667	4868.63
4.12083	4893.69
4.125	4937.79
4.12917	4979.41
4.13333	5022.02
4.1375	5057.43
4.14167	5110.79
4.14583	5146.18
4.15	5192.36
4.15417	5243.61
4.15833	5293.41
4.1625	5338.26
4.16667	5388.68
4.17083	5438.99
4.175	5492.34
4.17917	5537.26
4.18333	5593.91
4.1875	5644.42
4.19167	5700.64
4.19583	5750.14
4.2	5796.23
4.20417	5858.68
4.20833	5910.56
4.2125	5970.66
4.21667	6021.63
4.22083	6081.83
4.225	6124.62
4.22917	6181.1
4.23333	6240.86
4.2375	6292.48
4.24167	6342.72
4.24583	6399.39
4.25	6439.53
4.25417	6499.94
4.25833	6558.48
4.2625	6604.12
4.26667	6658.66
4.27083	6715.41
4.275	6763.26
4.27917	6815.82
4.28333	6852.34
4.2875	6910.1
4.29167	6957.88
4.29583	7013.87
4.3	7051.42
4.30417	7097.56
4.30833	7145.37
4.3125	7191.18
4.31667	7235.8
4.32083	7291.98
4.325	7318.77
4.32917	7376.88
4.33333	7416.13
4.3375	7455.33
4.34167	7498.38
4.34583	7541.66
4.35	7570.94
4.35417	7606.5
4.35833	7635.5
4.3625	7679.48
4.36667	7694.84
4.37083	7732.69
4.375	7762.61
4.37917	7788.09
4.38333	7822.9
4.3875	7840.13
4.39167	7858.7
4.39583	7878.62
4.4	7894.52
4.40417	7911.34
4.40833	7922.7
4.4125	7933.22
4.41667	7941.87
4.42083	7960.32
4.425	7968.06
4.42917	7974.17
4.43333	7975.71
4.4375	7983.53
4.44167	7995.04
4.44583	7992.63
4.45	7996.88
4.45417	7990.94
4.45833	7978.42
4.4625	7974.37
4.46667	7969.81
4.47083	7956.93
4.475	7936.92
4.47917	7930.81
4.48333	7915.66
4.4875	7892.74
4.49167	7881.24
4.49583	7871.09
4.5	7848.67
4.50417	7836.6
4.50833	7813.57
4.5125	7785.04
4.51667	7773.08
4.52083	7737.42
4.525	7708.38
4.52917	7698.88
4.53333	7673.03
4.5375	7645.83
4.54167	7609.78
4.54583	7603.57
4.55	7571.78
4.55417	7533.87
4.55833	7491.99
4.5625	7476.04
4.56667	7445.16
4.57083	7413.76
4.575	7379.82
4.57917	7347.43
4.58333	7311.76
4.5875	7279.17
4.59167	7249
4.59583	7200.42
4.6	7176.98
4.60417	7135.87
4.60833	7102.38
4.6125	7070.14
4.61667	7026.72
4.62083	7001.89
4.625	6964.86
4.62917	6929.42
4.63333	6888.59
4.6375	6844.83
4.64167	6806.43
4.64583	6770.8
4.65	6727.94
4.65417	6690.36
4.65833	6640.99
4.6625	6615.39
4.66667	6574.49
4.67083	6513.86
4.675	6497.31
4.67917	6441.1
4.68333	6404.04
4.6875	6363.99
4.69167	6324.66
4.69583	6279.88
4.7	6244.26
4.70417	6199.26
4.70833	6162.5
4.7125	6132.16
4.71667	6094.79
4.72083	6044.66
4.725	6014.81
4.72917	5958.41
4.73333	5925.77
4.7375	5898.19
4.74167	5842.79
4.74583	5818.67
4.75	5760.13
4.75417	5727.43
4.75833	5684.33
4.7625	5640.04
4.76667	5608.69
4.77083	5568.57
4.775	5529.12
4.77917	5501.48
4.78333	5462.6
4.7875	5429.63
4.79167	5387.03
4.79583	5362.18
4.8	5317.42
4.80417	5278.81
4.80833	5250
4.8125	5209.96
4.81667	5181.04
4.82083	5148.26
4.825	5113.92
4.82917	5085.52
4.83333	5047.97
4.8375	5020.63
4.84167	4998.09
4.84583	4960.92
4.85	4928.56
4.85417	4902.27
4.85833	4873.61
4.8625	4851.87
4.86667	4820.48
4.87083	4796.71
4.875	4764.69
4.87917	4740.34
4.88333	4725.36
4.8875	4696.9
4.89167	4681.03
4.89583	4648.26
4.9	4642.38
4.90417	4616.37
4.90833	4596.28
4.9125	4577.09
4.91667	4565.36
4.92083	4539.73
4.925	4530.7
4.92917	4509.43
4.93333	4500.41
4.9375	4483.71
4.94167	4472.11
4.94583	4465.12
4.95	4442.02
4.95417	4432.56
4.95833	4422.82
4.9625	4413.1
4.96667	4400.49
4.97083	4389.19
4.975	4381.04
4.97917	4368.04
4.98333	4366.03
4.9875	4358.42
4.99167	4349.71
4.99583	4340.32
5	4340.17
5.00417	4329.33
5.00833	4335.31
5.0125	4330.48
5.01667	4327.02
5.02083	4328.54
5.025	4322.36
5.02917	4331.92
5.03333	4329.36
5.0375	4332.76
5.04167	4338.58
5.04583	4338.66
5.05	4349.68
5.05417	4359.01
5.05833	4361.84
5.0625	4380.63
5.06667	4393.44
5.07083	4410.33
5.075	4423.32
5.07917	4435.63
5.08333	4451.17
5.0875	4475.92
5.09167	4496.21
5.09583	4512.61
5.1	4539.64
5.10417	4571.26
5.10833	4595.47
5.1125	4621.91
5.11667	4641.7
5.12083	4670.31
5.125	4700.77
5.12917	4738.38
5.13333	4774.14
5.1375	4802.57
5.14167	4841.34
5.14583	4873.17
5.15	4910.87
5.15417	4953.48
5.15833	4984.16
5.1625	5029.13
5.16667	5070.97
5.17083	5114.11
5.175	5150.87
5.17917	5191.73
5.18333	5227.63
5.1875	5280.48
5.19167	5320.53
5.19583	5371.76
5.2	5409.07
5.20417	5459.84
5.20833	5511.09
5.2125	5545.1
5.21667	5593.47
5.22083	5650.54
5.225	5682.89
5.22917	5729.03
5.23333	5770.3
5.2375	5826.44
5.24167	5864.13
5.24583	5919.04
5.25	5962.1
5.25417	6004.79
5.25833	6051.74
5.2625	6086.46
5.26667	6143.26
5.27083	6177
5.275	6220.11
5.27917	6279.1
5.28333	6315.21
5.2875	6357.93
5.29167	6397.78
5.29583	6446.12
5.3	6492.56
5.30417	6541.4
5.30833	6579.93
5.3125	6624.52
5.31667	6673.53
5.32083	6724.07
5.325	6759.93
5.32917	6796.31
5.33333	6851.32
5.3375	6892.73
5.34167	6920.71
5.34583	6962.94
5.35	6999.29
5.35417	7041.88
5.35833	7077.2
5.3625	7117.53
5.36667	7143.47
5.37083	7186.61
5.375	7212.19
5.37917	7244.76
5.38333	7279.78
5.3875	7309.62
5.39167	7325.92
5.39583	7356.6
5.4	7376.33
5.40417	7396.08
5.40833	7405.29
5.4125	7422.29
5.41667	7445.66
5.42083	7451.86
5.425	7486.39
5.42917	7488.48
5.43333	7503.86
5.4375	7506.17
5.44167	7511.03
5.44583	7525.39
5.45	7519.99
5.45417	7529.07
5.45833	7533.68
5.4625	7536.56
5.46667	7537.18
5.47083	7527.69
5.475	7524.54
5.47917	7524.8
5.48333	7514.03
5.4875	7509.14
5.49167	7496.78
5.49583	7491.37
5.5	7475.78
5.50417	7471.12
5.50833	7459.03
5.5125	7435.11
5.51667	7405.06
5.52083	7385.22
5.525	7368.33
5.52917	7349.94
5.53333	7328.51
5.5375	7314.08
5.54167	7287.11
5.54583	7274.56
5.55	7246.87
5.55417	7225.84
5.55833	7202.08
5.5625	7180.04
5.56667	7154.86
5.57083	7135.7
5.575	7111.09
5.57917	7080.24
5.58333	7059.46
5.5875	7032.63
5.59167	7014.31
5.59583	6978.68
5.6	6947.82
5.60417	6924.3
5.60833	6902.8
5.6125	6855.3
5.61667	6823.86
5.62083	6797.73
5.625	6758.57
5.62917	6731.9
5.63333	6694.9
5.6375	6665.48
5.64167	6626.83
5.64583	6587.57
5.65	6561.06
5.65417	6522.24
5.65833	6485.82
5.6625	6456.99
5.66667	6418.63
5.67083	6389.58
5.675	6365.58
5.67917	6325.27
5.68333	6272.26
5.6875	6243.72
5.69167	6211.97
5.69583	6174.08
5.7	6134.58
5.70417	6099.61
5.70833	6056.32
5.7125	6014.38
5.71667	5982.37
5.72083	5944.69
5.725	5914.49
5.72917	5881.27
5.73333	5843.69
5.7375	5822.88
5.74167	5779.49
5.74583	5739.63
5.75	5704.12
5.75417	5672.96
5.75833	5635.54
5.7625	5600.33
5.76667	5563.71
5.77083	5528.57
5.775	5490.32
5.77917	5461.57
5.78333	5423.89
5.7875	5391.01
5.79167	5356.43
5.79583	5311.73
5.8	5291.51
5.80417	5249.29
5.80833	5224.21
5.8125	5193.68
5.81667	5161
5.82083	5135.21
5.825	5099.58
5.82917	5074.16
5.83333	5044.58
5.8375	5013.81
5.84167	4984.58
5.84583	4955.52
5.85	4934.36
5.85417	4897.28
5.85833	4873.02
5.8625	4857.69
5.86667	4816.89
5.87083	4787.66
5.875	4763.44
5.87917	4734.64
5.88333	4718.02
5.8875	4691.63
5.89167	4665
5.89583	4638.96
5.9	4618.37
5.90417	4597.3
5.90833	4578.03
5.9125	4557.63
5.91667	4540.89
5.92083	4527.16
5.925	4512.17
5.92917	4486.54
5.93333	4473.87
5.9375	4453.41
5.94167	4440.84
5.94583	4423.69
5.95	4405.68
5.95417	4378.86
5.95833	4373.7
5.9625	4363.29
5.96667	4348.34
5.97083	4334.27
5.975	4322.04
5.97917	4308.94
5.98333	4304.34
5.9875	4297.23
5.99167	4286.42
5.99583	4275.46
6	4269.06
6.00417	4260.12
6.00833	4257.5
6.0125	4247.34
6.01667	4242.62
6.02083	4236.28
6.025	4234.46
6.02917	4233.06
6.03333	4238.61
6.0375	4234.42
6.04167	4235.08
6.04583	4237.74
6.05	4242.23
6.05417	4239.87
6.05833	4251.41
6.0625	4248.5
6.06667	4254.66
6.07083	4269.08
6.075	4280.46
6.07917	4287.26
6.08333	4291.84
6.0875	4306.97
6.09167	4317.18
6.09583	4338.2
6.1	4357.1
6.10417	4375.02
6.10833	4390
6.1125	4402.73
6.11667	4427.84
6.12083	4448.42
6.125	4467.5
6.12917	4498.1
6.13333	4522.38
6.1375	4538.06
6.14167	4568.26
6.14583	4596.77
6.15	4618.03
6.15417	4652.69
6.15833	4680.03
6.1625	4708.88
6.16667	4746.01
6.17083	4783.14
6.175	4813.91
6.17917	4844.19
6.18333	4878.37
6.1875	4921.47
6.19167	4958.26
6.19583	5001
6.2	5031.92
6.20417	5071.97
6.20833	5101.71
6.2125	5142.88
6.21667	5189.11
6.22083	5219.72
6.225	5260.88
6.22917	5301.14
6.23333	5339.92
6.2375	5371.44
6.24167	5414.54
6.24583	5450.17
6.25	5491.06
6.25417	5526.31
6.25833	5577.3
6.2625	5606.96
6.26667	5645.17
6.27083	5693.7
6.275	5730.38
6.27917	5774.77
6.28333	5810.22
6.2875	5849.68
6.29167	5884.93
6.29583	5918.1
6.3	5964.62
6.30417	6002.69
6.30833	6034.68
6.3125	6073.52
6.31667	6118.2
6.32083	6153.03
6.325	6191.03
6.32917	6219.32
6.33333	6265.11
6.3375	6297.63
6.34167	6340.43
6.34583	6377.71
6.35	6405.59
6.35417	6438.91
6.35833	6485.69
6.3625	6526.26
6.36667	6552.04
6.37083	6577.13
6.375	6622.59
6.37917	6648.01
6.38333	6684.93
6.3875	6703.41
6.39167	6738.82
6.39583	6759.19
6.4	6789.29
6.40417	6819.81
6.40833	6830.64
6.4125	6858.3
6.41667	6874.78
6.42083	6887.89
6.425	6911.12
6.42917	6922.98
6.43333	6944.36
6.4375	6963.04
6.44167	6965.53
6.44583	6976.71
6.45	6992.28
6.45417	6998.59
6.45833	7008.44
6.4625	7013.78
6.46667	7017.26
6.47083	7019.54
6.475	7026.14
6.47917	7017.3
6.48333	7007.99
6.4875	7010.24
6.49167	7014.63
6.49583	7009.63
6.5	7006.64
6.50417	6990.78
6.50833	6985.23
6.5125	6978.42
6.51667	6957.29
6.52083	6952.12
6.525	6941.77
6.52917	6932.42
6.53333	6918.03
6.5375	6899.3
6.54167	6891.27
6.54583	6875.54
6.55	6864.49
6.55417	6840.23
6.55833	6815.49
6.5625	6803.54
6.56667	6772.79
6.57083	6762.02
6.575	6740.18
6.57917	6714.39
6.58333	6698.28
6.5875	6673.94
6.59167	6656.03
6.59583	6619.1
6.6	6601.64
6.60417	6570.42
6.60833	6540.47
6.6125	6529.63
6.61667	6493.06
6.62083	6464.1
6.625	6440.12
6.62917	6405.6
6.63333	6376.86
6.6375	6357.97
6.64167	6329.8
6.64583	6295.96
6.65	6276.43
6.65417	6239.39
6.65833	6208.26
6.6625	6183.61
6.66667	6147.01
6.67083	6112.64
6.675	6084.98
6.67917	6047.14
6.68333	6008.32
6.6875	5993.89
6.69167	5961.11
6.69583	5934.01
6.7	5892.17
6.70417	5872.29
6.70833	5835.46
6.7125	5803.74
6.71667	5785.69
6.72083	5747.31
6.725	5710.4
6.72917	5681.62
6.73333	5651.37
6.7375	5620.68
6.74167	5586.18
6.74583	5550.73
6.75	5519.72
6.75417	5490.76
6.75833	5456.61
6.7625	5427.8
6.76667	5397.19
6.77083	5363.73
6.775
6.77917		5804.57
6.78333		5556.47
6.7875		5425.61
6.79167		5335.24
6.79583		5246.77
6.8		5409.37
6.80417		5144.43
6.80833		5094.19
6.8125		5047.16
6.81667		5008.49
6.82083		4971.22
6.825		4929.36
6.82917		4897.14
6.83333		4874.42
6.8375		4842.69
6.84167		4816.48
6.84583		4783.32
6.85		4752.93
6.85417		4726.49
6.85833		4697.77
6.8625		4679.3
6.86667		4642.98
6.87083		4618.74
6.875		4596.26
6.87917		4579.08
6.88333		4565.78
6.8875		4543.83
6.89167		4514.61
6.89583		4502.83
6.9		4484.38
6.90417		4465.86
6.90833		4451.18
6.9125		4420.33
6.91667		4408.92
6.92083		4393.22
6.925		4377.44
6.92917		4355.04
6.93333		4344.87
6.9375		4334.8
6.94167		4315.17
6.94583		4313.84
6.95		4298.6
6.95417		4282.57
6.95833		4272.62
6.9625		4267.88
6.96667		4254.01
6.97083		4239.9
6.975		4235.24
6.97917		4235.52
6.98333		4226.86
6.9875		4224.33
6.99167		4223.09
6.99583		4219.28
7		4215.69
7.00417		4225.73
7.00833		4230.92
7.0125		4220.68
7.01667		4229.53
7.02083		4232.46
7.025		4241.82
7.02917		4255.09
7.03333		4252.37
7.0375		4271.48
7.04167		4276.03
7.04583		4285.68
7.05		4307.49
7.05417		4306
7.05833		4323.04
7.0625		4343.56
7.06667		4351.54
7.07083		4373.16
7.075		4398.36
7.07917		4410.66
7.08333		4427.48
7.0875		4446.67
7.09167		4467.29
7.09583		4494.54
7.1		4512.9
7.10417		4528.08
7.10833		4558.36
7.1125		4581.66
7.11667		4597.49
7.12083		4618.74
7.125		4644.22
7.12917		4673.4
7.13333		4705.93
7.1375		4728.26
7.14167		4757.68
7.14583		4783.04
7.15		4811.62
7.15417		4852.02
7.15833		4869.2
7.1625		4897.72
7.16667		4925.54
7.17083		4968.11
7.175		4987.94
7.17917		5017.02
7.18333		5052.03
7.1875		5082.7
7.19167		5104.92
7.19583		5138.23
7.2		5169.32
7.20417		5195.47
7.20833		5228.62
7.2125		5253.63
7.21667		5287.08
7.22083		5311.2
7.225		5332.2
7.22917		5375.12
7.23333		5402.34
7.2375		5432.64
7.24167		5457
7.24583		5494.09
7.25		5515.53
7.25417		5542.02
7.25833		5579.86
7.2625		5602.28
7.26667		5624.31
7.27083		5652.66
7.275		5686.68
7.27917		5717.99
7.28333		5736.71
7.2875		5755.83
7.29167		5789.77
7.29583		5814.2
7.3		5838.72
7.30417		5865.63
7.30833		5886.54
7.3125		5912.12
7.31667		5943.63
7.32083		5976.93
7.325		5992.5
7.32917		6008.3
7.33333		6049.97
7.3375		6065.73
7.34167		6092.82
7.34583		6121.12
7.35		6134.12
7.35417		6162.86
7.35833		6182.94
7.3625		6215.41
7.36667		6227.03
7.37083		6244.3
7.375		6261.12
7.37917		6279.98
7.38333		6301.81
7.3875		6323.9
7.39167		6330
7.39583		6341.46
7.4		6351.36
7.40417		6359.61
7.40833		6372.66
7.4125		6387.23
7.41667		6399.61
7.42083		6407.46
7.425		6408.12
7.42917		6421.88
7.43333		6423.42
7.4375		6428.72
7.44167		6431.19
7.44583		6437.97
7.45		6420.74
7.45417		6426.47
7.45833		6424.07
7.4625		6419.03
7.46667		6413.1
7.47083		6403.09
7.475		6401.27
7.47917		6395.12
7.48333		6392.7
7.4875		6385.12
7.49167		6374.01
7.49583		6353.09
7.5		6345.11
7.50417		6330.48
7.50833		6326.49
7.5125		6314.59
7.51667		6298.07
7.52083		6274.51
7.525		6266.16
7.52917		6254.52
7.53333		6227.52
7.5375		6217.72
7.54167		6201.17
7.54583		6181.64
7.55		6172.17
7.55417		6141.54
7.55833		6126.87
7.5625		6112.67
7.56667		6092.21
7.57083		6073.33
7.575		6050.87
7.57917		6029.03
7.58333		5999.99
7.5875		5984.73
7.59167		5970.27
7.59583		5935.88
7.6		5916.52
7.60417		5889.78
7.60833		5865.41
7.6125		5839.57
7.61667		5818.6
7.62083		5791.17
7.625		5767.09
7.62917		5747.64
7.63333		5728.3
7.6375		5695.79
7.64167		5665.36
7.64583		5637.88
7.65		5611.33
7.65417		5590.87
7.65833		5558.48
7.6625		5529.83
7.66667		5503.79
7.67083		5467.1
7.675		5446.29
7.67917		5419.27
7.68333		5394.49
7.6875		5357.48
7.69167		5333.57
7.69583		5313.09
7.7		5282.82
7.70417		5255.84
7.70833		5227.49
7.7125		5200.87
7.71667		5177.74
7.72083		5141.13
7.725		5115.89
7.72917		5089.52
7.73333		5056.94
7.7375		5037.94
7.74167		5004.4
7.74583		4974.92
7.75		4950.81
7.75417		4930.56
7.75833		4906.52
7.7625		4870.21
7.76667		4840.58
7.77083		4813.67
7.775		4792.69
7.77917		4763.91
7.78333		4736.64
7.7875		4708.93
7.79167		4683.61
7.79583		4662.51
7.8		4637.87
7.80417		4599.28
7.80833		4580.32
7.8125		4557.03
7.81667		4534.93
7.82083		4511.91
7.825		4481.83
7.82917		4453.62
7.83333		4426.7
7.8375		4406.54
7.84167		4388.16
7.84583		4362.3
7.85		4336.14
7.85417		4311.46
7.85833		4290.67
7.8625		4275.8
7.86667		4254.17
7.87083		4227.58
7.875		4214.2
7.87917		4188.92
7.88333		4176.56
7.8875		4165.94
7.89167		4147.58
7.89583		4126.57
7.9		4112.9
7.90417		4100.24
7.90833		4086.62
7.9125		4070.41
7.91667		4048.76
7.92083		4036.33
7.925		4032.03
7.92917		4007.97
7.93333		3994.42
7.9375		3987.84
7.94167		3968.88
7.94583		3963.24
7.95		3951.32
7.95417		3941.9
7.95833		3933.44
7.9625		3920.51
7.96667		3914.59
7.97083		3903.94
7.975		3906.81
7.97917		3896.74
7.98333		3887.16
7.9875		3886.9
7.99167		3875.8
7.99583		3876.71
8		3868.48
8.00417		3868.27
8.00833		3868.02
8.0125		3871.71
8.01667		3876.02
8.02083		3873.04
8.025		3876.03
8.02917		3879.8
8.03333		3887.14
8.0375		3894.13
8.04167		3901.31
8.04583		3903.48
8.05		3919.32
8.05417		3918.32
8.05833		3925.27
8.0625		3935.63
8.06667		3955.04
8.07083		3964.48
8.075		3983.24
8.07917		3991.36
8.08333		3995.21
8.0875		4019.04
8.09167		4031.49
8.09583		4047.22
8.1		4063.6
8.10417		4078.72
8.10833		4100.92
8.1125		4122.46
8.11667		4136.43
8.12083		4156.59
8.125		4174.91
8.12917		4195.74
8.13333		4215.02
8.1375		4244.5
8.14167		4264.63
8.14583		4285.08
8.15		4311.03
8.15417		4329.6
8.15833		4350.33
8.1625		4381.03
8.16667		4408.09
8.17083		4426.8
8.175		4457.79
8.17917		4480.46
8.18333		4501.68
8.1875		4536.1
8.19167		4556.16
8.19583		4588.3
8.2		4603.67
8.20417		4636.06
8.20833		4659.94
8.2125		4685.21
8.21667		4722.91
8.22083		4747.79
8.225		4773.72
8.22917		4803.14
8.23333		4824.2
8.2375		4851
8.24167		4879.59
8.24583		4906.61
8.25		4933.51
8.25417		4954.53
8.25833		4987.21
8.2625		5013.96
8.26667		5040.96
8.27083		5060.04
8.275		5085.07
8.27917		5121.28
8.28333		5139.43
8.2875		5162.36
8.29167		5188.6
8.29583		5221.48
8.3		5246.48
8.30417		5265.51
8.30833		5298.13
8.3125		5321.8
8.31667		5346.97
8.32083		5378.51
8.325		5399.61
[truncated: 2,987 more rows]

## Sheet: PF670462
Time (days)	Pre 661.6f	661.6f 1uM PF670	Post 661.6f
0	8596.91
0.00416667	8964.87
0.00833333	9204.09
0.0125	9255.84
0.0166667	9175.16
0.0208333	9071.3
0.025	8931.34
0.0291667	8800.73
0.0333333	8678.29
0.0375	8562.57
0.0416667	8453.42
0.0458333	8342.46
0.05	8283.26
0.0541667	8210.83
0.0583333	8122.62
0.0625	8062.22
0.0666667	7982.96
0.0708333	7926.1
0.075	7902.96
0.0791667	7861.03
0.0833333	7820.62
0.0875	7786.69
0.0916667	7746.01
0.0958333	7729.06
0.1	7702.86
0.104167	7700.38
0.108333	7688.73
0.1125	7691.57
0.116667	7671.86
0.120833	7697.02
0.125	7699.68
0.129167	7703.39
0.133333	7718.56
0.1375	7733.07
0.141667	7752.03
0.145833	7763.14
0.15	7769.92
0.154167	7793.16
0.158333	7827.16
0.1625	7854.6
0.166667	7896.92
0.170833	7917.18
0.175	7957.04
0.179167	7981.24
0.183333	8027.5
0.1875	8055.32
0.191667	8102.44
0.195833	8120.03
0.2	8173.8
0.204167	8215.24
0.208333	8241.13
0.2125	8267.83
0.216667	8331.66
0.220833	8351.71
0.225	8405.26
0.229167	8427.58
0.233333	8469.01
0.2375	8520.74
0.241667	8549.38
0.245833	8581.01
0.25	8614.32
0.254167	8656.92
0.258333	8690.39
0.2625	8711.48
0.266667	8727.81
0.270833	8746.61
0.275	8801.53
0.279167	8817.97
0.283333	8844.8
0.2875	8862.99
0.291667	8869.9
0.295833	8900.68
0.3	8897.88
0.304167	8914.33
0.308333	8923.84
0.3125	8935.33
0.316667	8934.73
0.320833	8952.74
0.325	8946.82
0.329167	8954.22
0.333333	8937.07
0.3375	8933.76
0.341667	8932.14
0.345833	8932.94
0.35	8937.24
0.354167	8928.73
0.358333	8912.61
0.3625	8902.5
0.366667	8904.49
0.370833	8884.46
0.375	8858.83
0.379167	8842.56
0.383333	8831.41
0.3875	8798.5
0.391667	8788.13
0.395833	8753.53
0.4	8730.63
0.404167	8705.66
0.408333	8678.33
0.4125	8634.06
0.416667	8603
0.420833	8575.22
0.425	8523.43
0.429167	8492
0.433333	8456.23
0.4375	8412.74
0.441667	8359.33
0.445833	8321.16
0.45	8265.84
0.454167	8206.18
0.458333	8171.09
0.4625	8125.14
0.466667	8069.02
0.470833	8013.64
0.475	7950.93
0.479167	7883.07
0.483333	7854.02
0.4875	7799.09
0.491667	7762.36
0.495833	7727.54
0.5	7668.89
0.504167	7620.79
0.508333	7575.36
0.5125	7524.86
0.516667	7495.04
0.520833	7436.59
0.525	7365.13
0.529167	7322.98
0.533333	7278.1
0.5375	7230.93
0.541667	7163.94
0.545833	7114.4
0.55	7064.48
0.554167	7017.51
0.558333	6978.22
0.5625	6910.77
0.566667	6867.31
0.570833	6810.36
0.575	6772.16
0.579167	6716.02
0.583333	6666.83
0.5875	6619.3
0.591667	6566.48
0.595833	6517.58
0.6	6475.26
0.604167	6426.62
0.608333	6371.28
0.6125	6314.7
0.616667	6268.43
0.620833	6228.93
0.625	6180.73
0.629167	6126.92
0.633333	6089.47
0.6375	6037.24
0.641667	5990.73
0.645833	5947.71
0.65	5903.76
0.654167	5855.44
0.658333	5807.36
0.6625	5765.67
0.666667	5715.21
0.670833	5682.01
0.675	5627.29
0.679167	5592.02
0.683333	5557.58
0.6875	5501.63
0.691667	5469.23
0.695833	5437.54
0.7	5396.59
0.704167	5360.43
0.708333	5309.09
0.7125	5270.42
0.716667	5235.8
0.720833	5198.5
0.725	5181.77
0.729167	5134.06
0.733333	5098.31
0.7375	5061.19
0.741667	5031.59
0.745833	5010.41
0.75	4971.18
0.754167	4950.57
0.758333	4914.36
0.7625	4892.38
0.766667	4860.8
0.770833	4828.76
0.775	4803.41
0.779167	4787.58
0.783333	4755.5
0.7875	4736.49
0.791667	4715.42
0.795833	4700.99
0.8	4671.84
0.804167	4653.19
0.808333	4636.93
0.8125	4618.26
0.816667	4589.92
0.820833	4579.06
0.825	4560.79
0.829167	4553.19
0.833333	4535.18
0.8375	4516.93
0.841667	4501.97
0.845833	4485.69
0.85	4485.28
0.854167	4475.14
0.858333	4456.83
0.8625	4450.47
0.866667	4435.79
0.870833	4439.16
0.875	4439.16
0.879167	4419.4
0.883333	4419.4
0.8875	4435.73
0.891667	4417.48
0.895833	4404.33
0.9	4404.33
0.904167	4399.9
0.908333	4386.41
0.9125	4382.93
0.916667	4367.74
0.920833	4378.17
0.925	4368.5
0.929167	4360.29
0.933333	4362.22
0.9375	4355.99
0.941667	4372.14
0.945833	4372.14
0.95	4404.66
0.954167	4411.69
0.958333	4426.5
0.9625	4428.12
0.966667	4437.12
0.970833	4437.5
0.975	4451.81
0.979167	4466.28
0.983333	4472.98
0.9875	4499.92
0.991667	4489.42
0.995833	4503.53
1	4521.89
1.00417	4537.92
1.00833	4556.57
1.0125	4569.78
1.01667	4586.18
1.02083	4611.12
1.025	4624.5
1.02917	4655.92
1.03333	4671.49
1.0375	4696.12
1.04167	4724.84
1.04583	4744.68
1.05	4783.5
1.05417	4797.89
1.05833	4828.63
1.0625	4861.31
1.06667	4891.38
1.07083	4925.18
1.075	4947.9
1.07917	4979.13
1.08333	5019.91
1.0875	5049.33
1.09167	5110.33
1.09583	5119.82
1.1	5172.62
1.10417	5207.13
1.10833	5247.72
1.1125	5279.41
1.11667	5314.78
1.12083	5351.98
1.125	5413.44
1.12917	5451.67
1.13333	5490.39
1.1375	5535.9
1.14167	5578.91
1.14583	5627.76
1.15	5679.07
1.15417	5726.66
1.15833	5767.7
1.1625	5815.84
1.16667	5840.08
1.17083	5912.7
1.175	5942.2
1.17917	5990.3
1.18333	6032.3
1.1875	6088.71
1.19167	6124.96
1.19583	6195.34
1.2	6212.52
1.20417	6272.21
1.20833	6304.19
1.2125	6358.42
1.21667	6404.38
1.22083	6428.42
1.225	6489.99
1.22917	6516.03
1.23333	6569.33
1.2375	6612.94
1.24167	6630.34
1.24583	6684.16
1.25	6720.72
1.25417	6748.68
1.25833	6796.23
1.2625	6797.89
1.26667	6846.24
1.27083	6882.37
1.275	6912.34
1.27917	6951.66
1.28333	6971.5
1.2875	7002.27
1.29167	6995.73
1.29583	7021.39
1.3	7056.5
1.30417	7083.97
1.30833	7107.16
1.3125	7101.8
1.31667	7130.62
1.32083	7163.93
1.325	7165.49
1.32917	7194.87
1.33333	7203.18
1.3375	7215.2
1.34167	7224.84
1.34583	7226.66
1.35	7245.31
1.35417	7240.74
1.35833	7259.89
1.3625	7275.37
1.36667	7258.68
1.37083	7258.13
1.375	7251.6
1.37917	7265.37
1.38333	7261.73
1.3875	7257.64
1.39167	7251.53
1.39583	7251.2
1.4	7250.5
1.40417	7263.32
1.40833	7226.48
1.4125	7219.53
1.41667	7216.53
1.42083	7194.39
1.425	7184.89
1.42917	7168.51
1.43333	7156.23
1.4375	7126.1
1.44167	7115.31
1.44583	7109.44
1.45	7075.41
1.45417	7053.99
1.45833	7033.03
1.4625	6994.98
1.46667	6980.19
1.47083	6947.76
1.475	6916
1.47917	6887.93
1.48333	6864.42
1.4875	6835.57
1.49167	6812.36
1.49583	6775.08
1.5	6739.06
1.50417	6717.57
1.50833	6684.42
1.5125	6643.67
1.51667	6610.49
1.52083	6586.93
1.525	6546.29
1.52917	6527.56
1.53333	6480.43
1.5375	6453.5
1.54167	6420.8
1.54583	6395.59
1.55	6358.43
1.55417	6327.52
1.55833	6281.31
1.5625	6256.78
1.56667	6217.51
1.57083	6185.57
1.575	6138.27
1.57917	6111.49
1.58333	6087.41
1.5875	6043.94
1.59167	6016.18
1.59583	5979.48
1.6	5942.29
1.60417	5919.27
1.60833	5872.81
1.6125	5846.73
1.61667	5815.29
1.62083	5775.54
1.625	5732.27
1.62917	5704.73
1.63333	5690.27
1.6375	5640.71
1.64167	5607.59
1.64583	5575.47
1.65	5535.53
1.65417	5517.04
1.65833	5476.66
1.6625	5440.64
1.66667	5413.91
1.67083	5381.79
1.675	5352.68
1.67917	5312.88
1.68333	5283.71
1.6875	5252.27
1.69167	5219.99
1.69583	5196.71
1.7	5149.76
1.70417	5119.17
1.70833	5101.01
1.7125	5062.31
1.71667	5043.1
1.72083	5010.67
1.725	4978.78
1.72917	4939.39
1.73333	4920.86
1.7375	4899.17
1.74167	4861.38
1.74583	4832.06
1.75	4804.76
1.75417	4771.87
1.75833	4758.36
1.7625	4727.3
1.76667	4703
1.77083	4677.5
1.775	4650.33
1.77917	4627.79
1.78333	4595.98
1.7875	4583
1.79167	4556.58
1.79583	4542.21
1.8	4520.02
1.80417	4495.15
1.80833	4478.54
1.8125	4453.61
1.81667	4442.38
1.82083	4436.91
1.825	4407.42
1.82917	4385.27
1.83333	4373.49
1.8375	4359.83
1.84167	4351.84
1.84583	4332.64
1.85	4312.43
1.85417	4302.87
1.85833	4287.69
1.8625	4282.26
1.86667	4258.4
1.87083	4248.84
1.875	4233.73
1.87917	4225.14
1.88333	4220.73
1.8875	4210.58
1.89167	4192.92
1.89583	4169.97
1.9	4155.42
1.90417	4160.62
1.90833	4153.18
1.9125	4148.72
1.91667	4145.24
1.92083	4146.19
1.925	4147.03
1.92917	4142.51
1.93333	4128.71
1.9375	4132.59
1.94167	4136.7
1.94583	4133.92
1.95	4133.21
1.95417	4123.97
1.95833	4132.63
1.9625	4116.37
1.96667	4137.86
1.97083	4131.74
1.975	4126.66
1.97917	4137.8
1.98333	4144.2
1.9875	4156.31
1.99167	4144.5
1.99583	4160.56
2	4162.34
2.00417	4177.02
2.00833	4187.92
2.0125	4192.82
2.01667	4200.96
2.02083	4216.39
2.025	4221.24
2.02917	4243.23
2.03333	4251.54
2.0375	4259.49
2.04167	4286.16
2.04583	4291.63
2.05	4333.37
2.05417	4330.62
2.05833	4345.4
2.0625	4374.03
2.06667	4393.66
2.07083	4421.33
2.075	4429.47
2.07917	4450.71
2.08333	4485.77
2.0875	4508.32
2.09167	4532.73
2.09583	4546.1
2.1	4581.7
2.10417	4611.78
2.10833	4641.9
2.1125	4671.64
2.11667	4693.17
2.12083	4726.46
2.125	4751.72
2.12917	4784.44
2.13333	4820.3
2.1375	4834.97
2.14167	4870.29
2.14583	4895.04
2.15	4925.9
2.15417	4983.66
2.15833	5000.07
2.1625	5033.48
2.16667	5069.66
2.17083	5115.96
2.175	5165.17
2.17917	5196.11
2.18333	5226.83
2.1875	5263.79
2.19167	5305.6
2.19583	5337.38
2.2	5371.61
2.20417	5418.49
2.20833	5446.48
2.2125	5488.76
2.21667	5523.9
2.22083	5553.88
2.225	5590.81
2.22917	5616.66
2.23333	5669.04
2.2375	5695.82
2.24167	5722.11
2.24583	5766.32
2.25	5787.37
2.25417	5833.66
2.25833	5878.83
2.2625	5896
2.26667	5924.19
2.27083	5961.04
2.275	5982.89
2.27917	6012.71
2.28333	6034.66
2.2875	6060.86
2.29167	6081.7
2.29583	6107.19
2.3	6130.48
2.30417	6146.41
2.30833	6169.74
2.3125	6195.66
2.31667	6222.52
2.32083	6241.33
2.325	6245.7
2.32917	6269.33
2.33333	6282.53
2.3375	6290.91
2.34167	6318.83
2.34583	6325.28
2.35	6330.54
2.35417	6336.86
2.35833	6353.78
2.3625	6379.77
2.36667	6369.12
2.37083	6377
2.375	6389.74
2.37917	6393.78
2.38333	6400.76
2.3875	6403.37
2.39167	6396.8
2.39583	6412.23
2.4	6400.21
2.40417	6416.22
2.40833	6403.68
2.4125	6406.2
2.41667	6400.82
2.42083	6404.63
2.425	6407.98
2.42917	6393.31
2.43333	6380.24
2.4375	6362.21
2.44167	6347.81
2.44583	6352.82
2.45	6332.26
2.45417	6333.89
2.45833	6322.67
2.4625	6315.39
2.46667	6304.53
2.47083	6280.86
2.475	6259.79
2.47917	6243.81
2.48333	6237.52
2.4875	6210.48
2.49167	6182.4
2.49583	6165.02
2.5	6145.09
2.50417	6115.92
2.50833	6107.82
2.5125	6068.56
2.51667	6053.18
2.52083	6031.78
2.525	6012.91
2.52917	5992.82
2.53333	5966.19
2.5375	5935.48
2.54167	5912.51
2.54583	5880.56
2.55	5869.38
2.55417	5834.06
2.55833	5811.02
2.5625	5780.11
2.56667	5757.57
2.57083	5741
2.575	5704.51
2.57917	5681.57
2.58333	5657.08
2.5875	5626.71
2.59167	5614.67
2.59583	5581.38
2.6	5543.66
2.60417	5518.32
2.60833	5493.82
2.6125	5479.32
2.61667	5444.68
2.62083	5418.98
2.625	5384.98
2.62917	5374.22
2.63333	5354.48
2.6375	5311.79
2.64167	5278.71
2.64583	5261.08
2.65	5226.76
2.65417	5212.86
2.65833	5171.88
2.6625	5145.74
2.66667	5121.01
2.67083	5095.56
2.675	5066.16
2.67917	5018.67
2.68333	4998.26
2.6875	4976.96
2.69167	4961.06
2.69583	4944.94
2.7	4910.78
2.70417	4885.91
2.70833	4862.04
2.7125	4836.12
2.71667	4819.48
2.72083	4786.18
2.725	4759.78
2.72917	4735.17
2.73333	4703.78
2.7375	4696.59
2.74167	4661.59
2.74583	4643.2
2.75	4618.17
2.75417	4592.3
2.75833	4574.78
2.7625	4544.86
2.76667	4529.19
2.77083	4510.42
2.775	4480.69
2.77917	4469.03
2.78333	4447.04
2.7875	4417.26
2.79167	4399.72
2.79583	4377.07
2.8	4369.92
2.80417	4346.18
2.80833	4318.12
2.8125	4305.38
2.81667	4285.39
2.82083	4272.58
2.825	4247.59
2.82917	4234.26
2.83333	4217.07
2.8375	4201.64
2.84167	4193.24
2.84583	4168.52
2.85	4152.78
2.85417	4140.16
2.85833	4117.24
2.8625	4123.91
2.86667	4101.26
2.87083	4090.19
2.875	4075.71
2.87917	4061.74
2.88333	4047.92
2.8875	4036.52
2.89167	4023.78
2.89583	4014.41
2.9	4000.53
2.90417	4008.51
2.90833	3990.86
2.9125	3986.78
2.91667	3974.11
2.92083	3964.46
2.925	3959.6
2.92917	3944.3
2.93333	3955.68
2.9375	3928.71
2.94167	3927.1
2.94583	3937.3
2.95	3928.46
2.95417	3926.2
2.95833	3927.89
2.9625	3921.31
2.96667	3931.93
2.97083	3918.59
2.975	3918.88
2.97917	3923.02
2.98333	3925.73
2.9875	3927.58
2.99167	3920.6
2.99583	3925.74
3	3930.52
3.00417	3931.98
3.00833	3939.51
3.0125	3926.39
3.01667	3941.57
3.02083	3938.38
3.025	3949.03
3.02917	3965.84
3.03333	3960.46
3.0375	3968.59
3.04167	3981.39
3.04583	3984.92
3.05	4002.98
3.05417	3998.94
3.05833	4018.03
3.0625	4030.81
3.06667	4043.76
3.07083	4057.21
3.075	4072.2
3.07917	4090.33
3.08333	4095.14
3.0875	4118.2
3.09167	4148.6
3.09583	4131.28
3.1	4154.28
3.10417	4187.78
3.10833	4205.18
3.1125	4232.89
3.11667	4243.8
3.12083	4255.13
3.125	4277.02
3.12917	4289.49
3.13333	4323.66
3.1375	4344.8
3.14167	4356.98
3.14583	4381.78
3.15	4394.77
3.15417	4421.94
3.15833	4432.72
3.1625	4453.94
3.16667	4485.53
3.17083	4512.82
3.175	4540.37
3.17917	4556.13
3.18333	4586.8
3.1875	4627.91
3.19167	4667.63
3.19583	4704.61
3.2	4729.22
3.20417	4768.89
3.20833	4784.97
3.2125	4816.37
3.21667	4866.83
3.22083	4869.6
3.225	4908.61
3.22917	4933.68
3.23333	4969.93
3.2375	5012.84
3.24167	5023.98
3.24583	5042.46
3.25	5073.76
3.25417	5113.92
3.25833	5155.96
3.2625	5163.93
3.26667	5205.2
3.27083	5228.12
3.275	5264.33
3.27917	5299.77
3.28333	5284.43
3.2875	5290.68
3.29167	5355.4
3.29583	5381.79
3.3	5419.78
3.30417	5396.36
3.30833	5420.5
3.3125	5462.96
3.31667	5498.64
3.32083	5528.16
3.325	5538.48
3.32917	5556.78
3.33333	5571.7
3.3375	5589.16
3.34167	5608.33
3.34583	5618.8
3.35	5633.81
3.35417	5644.33
3.35833	5658.92
3.3625	5686.04
3.36667	5679.27
3.37083	5694.07
3.375	5710.06
3.37917	5719.88
3.38333	5736.78
3.3875	5745.66
3.39167	5744.19
3.39583	5764.39
3.4	5767.02
3.40417	5791.33
3.40833	5783.39
3.4125	5789.31
3.41667	5796.56
3.42083	5795.83
3.425	5808.96
3.42917	5804.42
3.43333	5799.28
3.4375	5807.84
3.44167	5797.3
3.44583	5812.42
3.45	5796.54
3.45417	5801.38
3.45833	5798.52
3.4625	5785.2
3.46667	5794
3.47083	5779.29
3.475	5765.33
3.47917	5758.22
3.48333	5754.37
3.4875	5746.73
3.49167	5734.89
3.49583	5720.77
3.5	5703.48
3.50417	5687.77
3.50833	5683.7
3.5125	5654.64
3.51667	5640.37
3.52083	5625.03
3.525	5603.81
3.52917	5591.91
3.53333	5573.03
3.5375	5555.02
3.54167	5530.77
3.54583	5513.02
3.55	5506.07
3.55417	5491.98
3.55833	5455.97
3.5625	5439.01
3.56667	5418.37
3.57083	5416.16
3.575	5389.08
3.57917	5369.97
3.58333	5349.68
3.5875	5328.36
3.59167	5320.37
3.59583	5284.03
3.6	5263.31
3.60417	5251.9
3.60833	5223.64
3.6125	5211.08
3.61667	5171.52
3.62083	5151.49
3.625	5131.78
3.62917	5117.17
3.63333	5103.03
3.6375	5066.86
3.64167	5043.67
3.64583	5026.47
3.65	4999.82
3.65417	4988.14
3.65833	4948.07
3.6625	4926.61
3.66667	4905.3
3.67083	4885.01
3.675	4866.83
3.67917	4832.52
3.68333	4812.8
3.6875	4792.88
3.69167	4769.26
3.69583	4752.24
3.7	4722.32
3.70417	4697.9
3.70833	4681.71
3.7125	4653.33
3.71667	4637.66
3.72083	4612.62
3.725	4588.32
3.72917	4571.97
3.73333	4550.12
3.7375	4533.36
3.74167	4498.47
3.74583	4478.17
3.75	4456
3.75417	4438.57
3.75833	4420.47
3.7625	4386.86
3.76667	4365.77
3.77083	4349.37
3.775	4321.51
3.77917	4310.37
3.78333	4280.18
3.7875	4261.28
3.79167	4239.93
3.79583	4223.7
3.8	4182.04
3.80417	4137.58
3.80833	4134.44
3.8125	4121.51
3.81667	4107.02
3.82083	4106.93
3.825	4083.83
3.82917	4056.18
3.83333	4048.91
3.8375	4031.82
3.84167	4029.87
3.84583	4002.42
3.85	3987.68
3.85417	3975.94
3.85833	3957.37
3.8625	3958.82
3.86667	3931.8
3.87083	3925
3.875	3895.6
3.87917	3889.61
3.88333	3882.56
3.8875	3867.21
3.89167	3852.41
3.89583	3839.19
3.9	3834.29
3.90417	3833.99
3.90833	3806.59
3.9125	3790.22
3.91667	3779.32
3.92083	3774.48
3.925	3771.77
3.92917	3755.57
3.93333	3745.68
3.9375	3734.67
3.94167	3731.28
3.94583	3730.94
3.95	3715.61
3.95417	3703.13
3.95833	3697.19
3.9625	3692.77
3.96667	3699.89
3.97083	3681.78
3.975	3678.93
3.97917	3671.21
3.98333	3669.88
3.9875	3673.88
3.99167	3664.47
3.99583	3664.22
4	3651.18
4.00417	3655.01
4.00833	3666.99
4.0125	3652.18
4.01667	3653.93
4.02083	3659.14
4.025	3659.32
4.02917	3672.13
4.03333	3662.92
4.0375	3668.24
4.04167	3669.77
4.04583	3668.7
4.05	3686.93
4.05417	3680.1
4.05833	3683.73
4.0625	3693.19
4.06667	3702.5
4.07083	3716.72
4.075	3716.29
4.07917	3727.7
4.08333	3735.75
4.0875	3744.76
4.09167	3765.59
4.09583	3771.1
4.1	3783.87
4.10417	3794.93
4.10833	3811.14
4.1125	3830.11
4.11667	3831.89
4.12083	3853.07
4.125	3861.2
4.12917	3887.34
4.13333	3912.38
4.1375	3923.31
4.14167	3941.96
4.14583	3962.59
4.15	3966.64
4.15417	3994.84
4.15833	3994.46
4.1625	4027.88
4.16667	4056.66
4.17083	4081.86
4.175	4121.12
4.17917	4134.39
4.18333	4158.54
4.1875	4182.18
4.19167	4207.39
4.19583	4245.09
4.2	4250.91
4.20417	4266.72
4.20833	4299.78
4.2125	4324.72
4.21667	4370.84
4.22083	4384.16
4.225	4400.48
4.22917	4434.74
4.23333	4465.72
4.2375	4502.59
4.24167	4510.81
4.24583	4541.76
4.25	4570.67
4.25417	4606.76
4.25833	4644.91
4.2625	4640.12
4.26667	4662.2
4.27083	4707.64
4.275	4737.32
4.27917	4780.21
4.28333	4768.48
4.2875	4788.33
4.29167	4832.59
4.29583	4870.66
4.3	4912.86
4.30417	4924.06
4.30833	4956.48
4.3125	4962.17
4.31667	4996.24
4.32083	5021.72
4.325	5037.09
4.32917	5049.69
4.33333	5071.09
4.3375	5090.02
4.34167	5116.68
4.34583	5120.19
4.35	5130.03
4.35417	5155.31
4.35833	5177.2
4.3625	5205.92
4.36667	5195.71
4.37083	5216.9
4.375	5230.72
4.37917	5239.54
4.38333	5264.02
4.3875	5274.32
4.39167	5275.23
4.39583	5278.63
4.4	5303.33
4.40417	5325.47
4.40833	5313.64
4.4125	5320.33
4.41667	5329.64
4.42083	5344.79
4.425	5357.32
4.42917	5351.46
4.43333	5362.13
4.4375	5361.18
4.44167	5368.09
4.44583	5384.58
4.45	5374.97
4.45417	5375.66
4.45833	5379.11
4.4625	5384.12
4.46667	5387.68
4.47083	5372.27
4.475	5372.12
4.47917	5367.37
4.48333	5367.9
4.4875	5373.57
4.49167	5351.39
4.49583	5347.87
4.5	5341.09
4.50417	5327.36
4.50833	5335.88
4.5125	5316
4.51667	5301.29
4.52083	5285.1
4.525	5278.1
4.52917	5270.12
4.53333	5253.03
4.5375	5235.64
4.54167	5216.97
4.54583	5210.21
4.55	5200.49
4.55417	5167.34
4.55833	5160.67
4.5625	5144.94
4.56667	5136.93
4.57083	5108.26
4.575	5090.91
4.57917	5071.49
4.58333	5055.72
4.5875	5042.72
4.59167	5033.02
4.59583	5014.21
4.6	4992.28
4.60417	4976.04
4.60833	4954.12
4.6125	4940.52
4.61667	4917.72
4.62083	4900.79
4.625	4884.07
4.62917	4859.28
4.63333	4854.87
4.6375	4825.4
4.64167	4810.76
4.64583	4787.43
4.65	4769.87
4.65417	4761.98
4.65833	4728.17
4.6625	4711.81
4.66667	4696.67
4.67083	4666.78
4.675	4662.49
4.67917	4627.28
4.68333	4613.61
4.6875	4596.03
4.69167	4573.81
4.69583	4563.87
4.7	4521.86
4.70417	4519.66
4.70833	4492.7
4.7125	4472.78
4.71667	4449.48
4.72083	4425.26
4.725	4407.33
4.72917	4388.08
4.73333	4366.5
4.7375	4353.86
4.74167	4322.63
4.74583	4308.99
4.75	4280.74
4.75417	4261.46
4.75833	4248.03
4.7625	4222.34
4.76667	4197.81
4.77083	4184.57
4.775	4165.69
4.77917	4152.41
4.78333	4119.62
4.7875	4104.9
4.79167	4087.01
4.79583	4064.47
4.8	4058.98
4.80417	4022.38
4.80833	4008.81
4.8125	3993.26
4.81667	3974.01
4.82083	3965.48
4.825	3941.31
4.82917	3918.71
4.83333	3901.24
4.8375	3885.66
4.84167	3875.3
4.84583	3856.69
4.85	3833.07
4.85417	3784.37
4.85833	3750.16
4.8625	3764.53
4.86667	3744.3
4.87083	3733.86
4.875	3726.99
4.87917	3711.56
4.88333	3709.68
4.8875	3688.24
4.89167	3680.68
4.89583	3662.7
4.9	3655.46
4.90417	3652.7
4.90833	3625.58
4.9125	3620.49
4.91667	3611.81
4.92083	3600.7
4.925	3593.61
4.92917	3575.33
4.93333	3561.07
4.9375	3553.46
4.94167	3543.62
4.94583	3543.24
4.95	3527.82
4.95417	3515.56
4.95833	3508.31
4.9625	3499.54
4.96667	3496.58
4.97083	3482.22
4.975	3475.23
4.97917	3463.96
4.98333	3465.22
4.9875	3472.57
4.99167	3452.49
4.99583	3445.76
5	3442.52
5.00417	3433.87
5.00833	3441.82
5.0125	3429.73
5.01667	3428.31
5.02083	3419.29
5.025	3417.47
5.02917	3424.42
5.03333	3413.22
5.0375	3417.64
5.04167	3414.32
5.04583	3417.49
5.05	3429.68
5.05417	3411.1
5.05833	3417.63
5.0625	3417.4
5.06667	3424.62
5.07083	3431.01
5.075	3429.71
5.07917	3431.84
5.08333	3441
5.0875	3444.69
5.09167	3449.19
5.09583	3459.09
5.1	3467.03
5.10417	3470.1
5.10833	3485.26
5.1125	3498.46
5.11667	3494.26
5.12083	3512.12
5.125	3512.77
5.12917	3527.76
5.13333	3551.97
5.1375	3561.89
5.14167	3571.23
5.14583	3582.9
5.15	3597.1
5.15417	3610.57
5.15833	3628.78
5.1625	3637.88
5.16667	3659.68
5.17083	3670.37
5.175	3708.09
5.17917	3710.24
5.18333	3739.02
5.1875	3753.16
5.19167	3766.59
5.19583	3793.53
5.2	3795.97
5.20417	3827.58
5.20833	3852.26
5.2125	3869.83
5.21667	3906.66
5.22083	3925.26
5.225	3946.84
5.22917	3962.82
5.23333	3992.56
5.2375	4021.08
5.24167	4033.19
5.24583	4055.3
5.25	4083.88
5.25417	4106.9
5.25833	4136.06
5.2625	4152.46
5.26667	4178.33
5.27083	4205.44
5.275	4223.98
5.27917	4253.01
5.28333	4264.36
5.2875	4293.68
5.29167	4321.44
5.29583	4347.89
5.3	4383.58
5.30417	4395.93
5.30833	4409.47
5.3125	4430.57
5.31667	4456.14
5.32083	4488.76
5.325	4495.57
5.32917	4513.21
5.33333	4532.19
5.3375	4553.08
5.34167	4582.4
5.34583	4591.81
5.35	4606.53
5.35417	4628.27
5.35833	4647.57
5.3625	4672.98
5.36667	4673.6
5.37083	4687.51
5.375	4697.07
5.37917	4722.03
5.38333	4741.72
5.3875	4748.9
5.39167	4763.83
5.39583	4775.41
5.4	4794.92
5.40417	4813.88
5.40833	4818.82
5.4125	4817.6
5.41667	4833.96
5.42083	4844.77
5.425	4870.53
5.42917	4867.14
5.43333	4862.61
5.4375	4871.86
5.44167	4885.51
5.44583	4899.86
5.45	4904.82
5.45417	4906.03
5.45833	4913.76
5.4625	4912.94
5.46667	4928.59
5.47083	4918.51
5.475	4923.43
5.47917	4929.4
5.48333	4924.9
5.4875	4939.92
5.49167	4923.39
5.49583	4919.12
5.5	4918.91
5.50417	4923.44
5.50833	4926.43
5.5125	4920.84
5.51667	4910.57
5.52083	4904.68
5.525	4900.97
5.52917	4892.01
5.53333	4877.12
5.5375	4869.26
5.54167	4856.34
5.54583	4841.46
5.55	4841.5
5.55417	4815.51
5.55833	4802.24
5.5625	4795.2
5.56667	4776.96
5.57083	4772.46
5.575	4756.64
5.57917	4738.6
5.58333	4734.59
5.5875	4717.36
5.59167	4710.81
5.59583	4685.78
5.6	4666.16
5.60417	4657.36
5.60833	4638.01
5.6125	4637.68
5.61667	4604.6
5.62083	4598.71
5.625	4580.2
5.62917	4562.73
5.63333	4552.84
5.6375	4534.5
5.64167	4520.62
5.64583	4492.32
5.65	4474
5.65417	4471.59
5.65833	4438.87
5.6625	4423.43
5.66667	4402.89
5.67083	4391.41
5.675	4382.97
5.67917	4356.43
5.68333	4332.26
5.6875	4314.97
5.69167	4299.24
5.69583	4263.93
5.7	4240.3
5.70417	4223.43
5.70833	4213.82
5.7125	4192.18
5.71667	4192.5
5.72083	4164.06
5.725	4147.43
5.72917	4133.64
5.73333	4117.61
5.7375	4103.06
5.74167	4072.06
5.74583	4055.53
5.75	4039.77
5.75417	4025.24
5.75833	4015.51
5.7625	3993.7
5.76667	3974.33
5.77083	3959.1
5.775	3929.9
5.77917	3930.91
5.78333	3900.06
5.7875	3883.88
5.79167	3862.69
5.79583	3844.12
5.8	3832.4
5.80417	3808.64
5.80833	3798.27
5.8125	3781.23
5.81667	3766.11
5.82083	3751.97
5.825	3726.91
5.82917	3721.04
5.83333	3701.69
5.8375	3683.74
5.84167	3677.04
5.84583	3650.8
5.85	3634.51
5.85417	3612.88
5.85833	3610.77
5.8625	3596.64
5.86667	3576.98
5.87083	3562.6
5.875	3545.87
5.87917	3531.62
5.88333	3524.18
5.8875	3506.34
5.89167	3501.67
5.89583	3485.32
5.9	3474.64
5.90417	3466.24
5.90833	3455.77
5.9125	3431.46
5.91667	3419.74
5.92083	3410.12
5.925	3406.2
5.92917	3398.88
5.93333	3382.93
5.9375	3371.07
5.94167	3362.51
5.94583	3362.98
5.95	3340.66
5.95417	3332.33
5.95833	3325.86
5.9625	3320.88
5.96667	3316.23
5.97083	3296.47
5.975	3284.41
5.97917	3279.6
5.98333	3280.69
5.9875	3279.76
5.99167	3264.92
5.99583	3257.6
6	3252.37
6.00417	3252.22
6.00833	3253.58
6.0125	3236.11
6.01667	3237.41
6.02083	3228.21
6.025	3232.59
6.02917	3238.59
6.03333	3223.19
6.0375	3224.39
6.04167	3214.74
6.04583	3222.42
6.05	3227.01
6.05417	3215.08
6.05833	3221.97
6.0625	3218.23
6.06667	3221.33
6.07083	3234.71
6.075	3226.99
6.07917	3225.37
6.08333	3221.36
6.0875	3230.07
6.09167	3238
6.09583	3238.88
6.1	3234.61
6.10417	3239.3
6.10833	3258.82
6.1125	3252.69
6.11667	3262.93
6.12083	3273
6.125	3273.36
6.12917	3275.89
6.13333	3298.17
6.1375	3279.94
6.14167	3293.2
6.14583	3309.99
6.15	3318.9
6.15417	3338.56
6.15833	3337.97
6.1625	3351.88
6.16667	3369.09
6.17083	3377.5
6.175	3395.11
6.17917	3408.48
6.18333	3413.53
6.1875	3431.41
6.19167	3442.04
6.19583	3469.76
6.2	3470.3
6.20417	3492.79
6.20833	3502.64
6.2125	3520.83
6.21667	3547.82
6.22083	3556.5
6.225	3565.02
6.22917	3593.07
6.23333	3607.6
6.2375	3628.92
6.24167	3641.93
6.24583	3664.5
6.25	3680.8
6.25417	3697.28
6.25833	3726.57
6.2625	3739.58
6.26667	3750.93
6.27083	3769.94
6.275	3788.9
6.27917	3817
6.28333	3831.66
6.2875	3848.22
6.29167	3872.61
6.29583	3891.18
6.3	3922.34
6.30417	3931.56
6.30833	3952.09
6.3125	3964.71
6.31667	3987.91
6.32083	4006.53
6.325	4015.98
6.32917	4036.88
6.33333	4053.63
6.3375	4066.4
6.34167	4093.89
6.34583	4098.48
6.35	4121.81
6.35417	4124.62
6.35833	4141.35
6.3625	4164.14
6.36667	4176.96
6.37083	4190.42
6.375	4205.27
6.37917	4216.18
6.38333	4244.73
6.3875	4239.7
6.39167	4260.9
6.39583	4271.5
6.4	4281.44
6.40417	4309.62
6.40833	4283.16
6.4125	4311.34
6.41667	4333.64
6.42083	4334.47
6.425	4364.18
6.42917	4369.24
6.43333	4366.38
6.4375	4382.72
6.44167	4392.72
6.44583	4399.58
6.45	4400.62
6.45417	4411.39
6.45833	4418.8
6.4625	4431.34
6.46667	4451.06
6.47083	4442.27
6.475	4454.76
6.47917	4434.56
6.48333	4447.06
6.4875	4465.61
6.49167	4459.97
6.49583	4469.11
6.5	4472.06
6.50417	4470.12
6.50833	4477.3
6.5125	4477.29
6.51667	4477.49
6.52083	4483.59
6.525	4480.12
6.52917	4487.2
6.53333	4464.93
6.5375	4456.91
6.54167	4452.59
6.54583	4450.39
6.55	4460.86
6.55417	4433.01
6.55833	4440.77
6.5625	4426.71
6.56667	4424.16
6.57083	4420.72
6.575	4392.51
6.57917	4387.86
6.58333	4371.22
6.5875	4370.63
6.59167	4375.5
6.59583	4347.57
6.6	4338.1
6.60417	4321.79
6.60833	4319.02
6.6125	4313.7
6.61667	4289.43
6.62083	4280.01
6.625	4269.8
6.62917	4253.39
6.63333	4253.18
6.6375	4226.52
6.64167	4212.42
6.64583	4196.97
6.65	4194.39
6.65417	4183.76
6.65833	4160.94
6.6625	4147.17
6.66667	4130.38
6.67083	4119.03
6.675	4114.87
6.67917	4087.83
6.68333	4077.59
6.6875	4068.59
6.69167	4047.94
6.69583	4041.11
6.7	4022.37
6.70417	4003.84
6.70833	3989.37
6.7125	3975.33
6.71667	3973.3
6.72083	3945.39
6.725	3930.83
6.72917	3911.04
6.73333	3900.5
6.7375	3900.3
6.74167	3871.51
6.74583	3854.83
6.75	3842.01
6.75417	3825.54
6.75833	3818.51
6.7625	3798.08
6.76667	3778.63
6.77083	3760.67
6.775	3742.84
6.77917	3741.37
6.78333	3716.02
6.7875	3701.47
6.79167	3679.51
6.79583	3667.47
6.8	3649.77
6.80417	3597.72
6.80833	3560.9
6.8125	3567.09
6.81667	3551.15
6.82083	3554.36
6.825	3530.19
6.82917	3524.02
6.83333	3513.8
6.8375	3494.77
6.84167	3495.12
6.84583	3466.33
6.85	3460.31
6.85417	3453.93
6.85833	3427.71
6.8625	3423.49
6.86667	3408.92
6.87083	3398.99
6.875	3379.36
6.87917	3367.37
6.88333	3357.91
6.8875	3341.29
6.89167	3334.74
6.89583	3316.56
6.9	3305.39
6.90417	3301.58
6.90833	3281.76
6.9125	3273.3
6.91667	3263.63
6.92083	3248.99
6.925	3244.91
6.92917	3226.04
6.93333	3217.73
6.9375	3198.03
6.94167	3191.67
6.94583	3189.48
6.95	3173.74
6.95417	3159.03
6.95833	3155.38
6.9625	3147.81
6.96667	3142.96
6.97083
6.975		3124.2
6.97917		3117.5
6.98333		3095.87
6.9875		3086.07
6.99167		3079.54
6.99583		3078.79
7		3074.18
7.00417		3061.69
7.00833		3056.71
7.0125		3054.49
7.01667		3042.41
7.02083		3053.56
7.025		3044.68
7.02917		3036.93
7.03333		3035.77
7.0375		3033.64
7.04167		3038.43
7.04583		3027.98
7.05		3024.9
7.05417		3022.72
7.05833		3023.49
7.0625		3034.53
7.06667		3023.96
7.07083		3026.06
7.075		3029.62
7.07917		3026.96
7.08333		3039.23
7.0875		3033.22
7.09167		3036.96
7.09583		3039.1
7.1		3045.01
7.10417		3046.81
7.10833		3045.2
7.1125		3052.46
7.11667		3048.33
7.12083		3059.47
7.125		3063.54
7.12917		3062.93
7.13333		3067.44
7.1375		3073.56
7.14167		3086.62
7.14583		3092.06
7.15		3092.63
7.15417		3102.46
7.15833		3110.39
7.1625		3122.51
7.16667		3139.98
7.17083		3139.58
7.175		3150.14
7.17917		3162.08
7.18333		3170.42
7.1875		3197.72
7.19167		3197.38
7.19583		3206.4
7.2		3224.89
7.20417		3232.36
7.20833		3253.88
7.2125		3260.74
7.21667		3274.66
7.22083		3289.49
7.225		3308.64
7.22917		3333.79
7.23333		3338.52
7.2375		3357.86
7.24167		3372.78
7.24583		3378.51
7.25		3404.66
7.25417		3407.84
7.25833		3427.74
7.2625		3460.38
7.26667		3488.32
7.27083		3496.76
7.275		3517.28
7.27917		3497.16
7.28333		3537.1
7.2875		3581.03
7.29167		3599.3
7.29583		3595.97
7.3		3611.38
7.30417		3636.96
7.30833		3662.08
7.3125		3662.79
7.31667		3673.16
7.32083		3698.29
7.325		3732.43
7.32917		3731.33
7.33333		3765.03
7.3375		3765.41
7.34167		3800.47
7.34583		3804.52
7.35		3819.63
7.35417		3836.37
7.35833		3847.83
7.3625		3862.19
7.36667		3890.11
7.37083		3890.38
7.375		3898
7.37917		3908.76
7.38333		3939.89
7.3875		3935.19
7.39167		3945.17
7.39583		3962.06
7.4		3980.18
7.40417		3982.83
7.40833		3996.09
7.4125		4006.52
7.41667		4020.62
7.42083		4022.31
7.425		4028.28
7.42917		4043.89
7.43333		4041.31
7.4375		4054.99
7.44167		4058.51
7.44583		4084.14
7.45		4091.21
7.45417		4095.19
7.45833		4112.27
7.4625		4111.11
7.46667		4119.61
7.47083		4128.28
7.475		4138.26
7.47917		4144.19
7.48333		4133.47
7.4875		4143.69
7.49167		4152.49
7.49583		4164.59
7.5		4170.37
7.50417		4159
7.50833		4161.98
7.5125		4166.42
7.51667		4169.76
7.52083		4175.87
7.525		4172.94
7.52917		4169.47
7.53333		4178.32
7.5375		4180.32
7.54167		4181.82
7.54583		4171.96
7.55		4175.3
7.55417		4173.32
7.55833		4183.91
7.5625		4183.96
7.56667		4169.01
7.57083		4162.59
7.575		4168.04
7.57917		4164.44
7.58333		4162.4
7.5875		4163.24
7.59167		4150.9
7.59583		4150.47
7.6		4149.41
7.60417		4147.18
7.60833		4130.29
7.6125		4125.91
7.61667		4126.64
7.62083		4108.41
7.625		4110.22
7.62917		4099.02
7.63333		4085.51
7.6375		4077.58
7.64167		4070.82
7.64583		4068.21
7.65		4056.69
7.65417		4048.86
7.65833		4038.84
7.6625		4028.7
7.66667		4016.74
7.67083		4011.42
7.675		3996.96
7.67917		3990.7
7.68333		3984.48
7.6875		3985.74
7.69167		3959.92
7.69583		3960.32
7.7		3940.1
7.70417		3926.83
7.70833		3926.7
7.7125		3911.22
7.71667		3906.38
7.72083		3891.49
7.725		3884.63
7.72917		3880.88
7.73333		3861.3
7.7375		3848.07
7.74167		3839.67
7.74583		3828.49
7.75		3819.99
7.75417		3798.44
7.75833		3794.73
7.7625		3782.57
7.76667		3768.59
7.77083		3765.46
7.775		3747.11
7.77917		3731.5
7.78333		3722.28
7.7875		3704.42
7.79167		3695.14
7.79583		3686.63
7.8		3674.37
7.80417		3666.23
7.80833		3647.66
7.8125		3643.1
7.81667		3615.24
7.82083		3606.31
7.825		3599.07
7.82917		3580.74
7.83333		3575.09
7.8375		3557.78
7.84167		3540.76
7.84583		3528.73
7.85		3519.64
7.85417		3513.79
7.85833		3492.39
7.8625		3479.6
7.86667		3463.92
7.87083		3456.6
7.875		3449.63
7.87917		3426.93
7.88333		3407.42
7.8875		3392.62
7.89167		3379.3
7.89583		3373.26
7.9		3360.33
7.90417		3338.29
7.90833		3331.4
7.9125		3312.91
7.91667		3314.24
7.92083		3314.24
7.925		3290.46
7.92917		3271.09
7.93333		3261.12
7.9375		3235.74
7.94167		3234.06
7.94583		3216.28
7.95		3216.28
7.95417		3216.28
7.95833		3213.59
7.9625		3183.73
7.96667		3167.82
7.97083		3148.36
7.975		3133.44
7.97917		3112.93
7.98333		3109.17
7.9875		3098.14
7.99167		3088.24
7.99583		3067.28
8		3053.74
8.00417		3048.06
8.00833		3031.6
8.0125		3024.8
8.01667		3009.48
8.02083		2997.02
8.025		2991.09
8.02917		2981.27
8.03333		2976.09
8.0375		2955.47
8.04167		2942.32
8.04583		2928
8.05		2925.2
8.05417		2925.76
8.05833		2902.44
8.0625		2896.38
8.06667		2878.82
8.07083		2874.59
8.075		2868.38
8.07917		2851.86
8.08333		2843.74
8.0875		2836.73
8.09167		2819.86
8.09583		2818.24
8.1		2807.64
8.10417		2792.78
8.10833		2786.33
8.1125		2778.47
8.11667		2776.91
8.12083		2750.64
8.125		2745.03
8.12917		2737.58
8.13333		2725.43
8.1375		2723.5
8.14167		2702.23
8.14583		2700.99
8.15		2685.56
8.15417		2681.39
8.15833		2681.69
8.1625		2662.62
8.16667		2655.6
8.17083		2646.66
8.175		2638.88
8.17917		2642.09
8.18333		2624.77
8.1875		2619.57
8.19167		2614.57
8.19583		2613.42
8.2		2601.89
8.20417		2589.82
8.20833		2570.96
8.2125		2568.42
8.21667		2517.43
8.22083		2498.04
8.225		2496.72
8.22917		2498.71
8.23333		2494.93
8.2375		2498.77
8.24167		2495.93
8.24583		2484.97
8.25		2476.32
8.25417		2470.72
8.25833		2464.28
8.2625		2466.09
8.26667		2453.8
8.27083		2450.86
8.275		2443.48
8.27917		2439.4
8.28333		2445.02
8.2875		2429.59
8.29167		2422.19
8.29583		2423.69
8.3		2414.42
8.30417		2420.13
8.30833		2402.99
8.3125		2398.72
8.31667		2389.46
8.32083		2373.24
8.325		2375.33
[truncated: 2,958 more rows]
