# Supplementary material for: Quantitative measures of clock protein dynamics in the mouse suprachiasmatic nucleus extends the circadian time-keeping model
Source: EMBO J. 2025 Apr 17;44(13):3614–44. doi: 10.1038/s44318-025-00426-z (PMC12218236; doi:10.1038/s44318-025-00426-z)
Supplement: Supplementary file 7 — Source data Fig. 5 [file 44318_2025_426_MOESM7_ESM.zip › Figure 5/5A/Figure 5A.xlsx]

## Sheet: Fluorescence data
Time (days)	PER2 Before	CRY1 Before	PER2 PF	CRY1 PF	PER2 CHX	CRY1 CHX
0	299.67	538.406
0.0208333	308.704	537.6
0.0416667	325.022	528.294
0.0625	331.077	503.821
0.0833333	356.408	491.332
0.104167	384.799	477.176
0.125	396.5	468.931
0.145833	411.584	461.513
0.166667	445.052	465.577
0.1875	498.273	464.205
0.208333	525.217	466.498
0.229167	559.889	464.739
0.25	588.837	470.573
0.270833	611.227	470.854
0.291667	631.657	469.291
0.3125	636.838	473.294
0.333333	643.929	475.414
0.354167	629.082	479.368
0.375	621.346	479.662
0.395833	596.522	483.62
0.416667	570.511	489.246
0.4375	535.742	492.791
0.458333	507.758	492.727
0.479167	469.591	499.643
0.5	435.408	498.626
0.520833	396.841	503.083
0.541667	365.581	503.426
0.5625	332.404	499.608
0.583333	303.507	500.987
0.604167	275.778	498.847
0.625	252.421	494.935
0.645833	231.199	491.858
0.666667	211.153	487.865
0.6875	200.774	484.201
0.708333	183.236	484.08
0.729167	175.793	476.264
0.75	165.774	470.986
0.770833	159.122	457.135
0.791667	153.656	448.71
0.8125	153.839	442.919
0.833333	156.173	432.499
0.854167	160.433	426.916
0.875	171.742	415.866
0.895833	185.078	406.525
0.916667	204.097	402.386
0.9375	225.973	393.217
0.958333	251.135	389.916
0.979167	282.21	384.844
1	309.866	378.132
1.02083	345.967	373.691
1.04167	384.632	370.102
1.0625	426.85	371.324
1.08333	469.83	366.192
1.10417	511.177	368.226
1.125	554.892	368.542
1.14583	599.703	371.842
1.16667	642.919	375.675
1.1875	702.674	377.657
1.20833	729.847	379.94
1.22917	770.678	388.172
1.25	803.105	396.794
1.27083	830.638	405.441
1.29167	848.154	410.852
1.3125	857.327	423.671
1.33333	856.574	430.439
1.35417	841.336	443.571
1.375	809.404	452.243
1.39583	772.393	466.018
1.41667	725.855	468.814
1.4375	679.229	478.709
1.45833	623.33	489.227
1.47917	572.693	494.974
1.5	516.165	502.196
1.52083	477.024	503.313
1.54167	425.297	508.266
1.5625	383.877	509.498
1.58333	345.2	509.485
1.60417	308.501	508.292
1.625	275.462	503.433
1.64583	249.093	500.86
1.66667	225.957	496.009
1.6875	204.054	488.66
1.70833	185.112	481.51
1.72917	174.311	474.001
1.75	163.68	466.518
1.77083	160.16	456.921
1.79167	156.876	445.539
1.8125	156.675	435.748
1.83333	158.516	423.452
1.85417	164.117	414.052
1.875	174.12	404.259
1.89583	188.704	395.721
1.91667	206.867	385.687
1.9375	230.435	378.754
1.95833	258.938	373.973
1.97917	294.103	367.528
2	331.925	363.87
2.02083	369.96	356.142
2.04167	408.828	351.239
2.0625	449.772	347.829
2.08333	491.212	346.637
2.10417	530.716	349.365
2.125	572.357	348.373
2.14583	616.326	352.879
2.16667	671.439	354.024
2.1875	742.004	358.074
2.20833	729.665	361.344
2.22917	755.626	366.707
2.25	787.13	375.708
2.27083	805.621	384.574
2.29167	821.09	394.537
2.3125	825.525	404.964
2.33333	821.891	419.175
2.35417	802.8	425.692
2.375	776.787	438.96
2.39583	739.978	448.855
2.41667	701.153	460.138
2.4375	650.396	470.002
2.45833	606.065	478.72
2.47917	555.117	488.342
2.5	509.284	491.44
2.52083	463.67	496.536
2.54167	418.488	501.94
2.5625	377.508	499.992
2.58333	337.969	500.184
2.60417	304.369	496.543
2.625	271.216	494.735
2.64583	244.788	490.283
2.66667	221.608	488.934
2.6875	201.746	481.471
2.70833	176.196	475.074
2.72917	169.165	465.648
2.75	161.513	458.646
2.77083	155.242	448.983
2.79167	152.151	437.363
2.8125	153.718	429.483
2.83333	158.887	416.35
2.85417	168.782	408.094
2.875	179.41	395.222
2.89583	194.038	387.254
2.91667	213.276	374.986
2.9375	234.627	369.436
2.95833	259.573	362.232
2.97917	274.079	358.148
3	309.683	353.815
3.02083	341.431	345.851
3.04167	372.639	341.711
3.0625	410.991	347.518
3.08333	450.983	340.726
3.10417	484.395	338.435
3.125	521.346	337.449
3.14583	562.467	340.075
3.16667	609.142	344.276
3.1875	646.62	349.401
3.20833	665.397	351.431
3.22917	693.253	362.644
3.25	716.836	366.807
3.27083	737.571	372.036
3.29167	747.213	384.235
3.3125	748.205	392.443
3.33333	738.361	404.459
3.35417	719.136	416.167
3.375	692.18	426.749
3.39583	659.043	436.019
3.41667	619.499	448.532
3.4375	580.41	457.644
3.45833	538.275	466.16
3.47917	490.17	471.448
3.5	452.393	475.582
3.52083	409.432	481.707
3.54167	369.687	485.068
3.5625	337.362	488.101
3.58333	301.887	486.317
3.60417	274.422	481.783
3.625	247.608	481.384
3.64583	222.74	477.812
3.66667	202.933	474.105
3.6875	178.375	465.995
3.70833	159.893	461.8
3.72917	149.246	451.858
3.75	142.404	440.233
3.77083	138.397	428.761
3.79167	139.267	421.393
3.8125	141.395	414.848
3.83333	150.283	402.533
3.85417	158.524	390.728
3.875	170.941	381.572
3.89583	183.043	376.711
3.91667	197.224	365.583
3.9375	218.689	357.575
3.95833	239.047	348.544
3.97917			242.055	331.155
4			269.153	322.424
4.02083			300.454	323.949
4.04167			330.135	318.229
4.0625			356.417	319.052
4.08333			384.934	318.25
4.10417			407.069	321.647
4.125			425.299	318.887
4.14583			453.142	323.065
4.16667			475.907	326.106
4.1875			490.369	331.171
4.20833			509.145	339.374
4.22917			524.96	345.953
4.25			543.271	351.455
4.27083			552.823	363.965
4.29167			563.395	369.677
4.3125			564.006	381.841
4.33333			562.697	390.35
4.35417			557.547	400.691
4.375			549.414	409.523
4.39583			536.131	418.23
4.41667			523.588	426.651
4.4375			508.767	435.017
4.45833			491.597	442.562
4.47917			480.599	447.785
4.5			464.109	459.606
4.52083			454.972	462.091
4.54167			443.495	468.48
4.5625			426.238	470.15
4.58333			412.844	474.104
4.60417			401.793	472.541
4.625			388.801	476.675
4.64583			377.096	473.023
4.66667			361.462	473.857
4.6875			352.033	470.872
4.70833			340.479	467.765
4.72917			334.534	464.746
4.75			293.547	433.468
4.77083			279.339	426.38
4.79167			265.34	418.988
4.8125			248.225	418.407
4.83333			233.038	405.884
4.85417			223.712	396.921
4.875			212.973	394.036
4.89583			201.44	383.995
4.91667			192.386	374.641
4.9375			182.932	366.502
4.95833			176.138	361.38
4.97917			169.17	350.493
5			165.189	344.16
5.02083			162.68	337.383
5.04167			161.197	330.49
5.0625			162.454	327.089
5.08333			164.278	319.054
5.10417			168.273	311.172
5.125			174.519	307.041
5.14583			180.535	310.001
5.16667			191.94	300.693
5.1875			194.714	293.873
5.20833			201.544	290.905
5.22917			218.316	289.263
5.25			231.015	284.78
5.27083			246.06	285.109
5.29167			263.742	282.869
5.3125			280.254	284.812
5.33333			300.035	281.9
5.35417			317.848	283.413
5.375			339.231	288.576
5.39583			357.061	286.539
5.41667			373.79	290.659
5.4375			393.339	293.88
5.45833			407.463	287.863
5.47917			419.136	302.852
5.5			429.413	306.856
5.52083			439.233	314.552
5.54167			444.858	319.07
5.5625			445.596	324.161
5.58333			439.32	328.422
5.60417			437.227	334.817
5.625			422.994	343.584
5.64583			414.74	351.456
5.66667			400.809	358.869
5.6875			388.171	364.531
5.70833			368.662	370.202
5.72917			355.148	377.11
5.75			339.619	383.343
5.77083			328.778	390.943
5.79167			315.283	394.694
5.8125			301.826	396.807
5.83333			290.522	396.929
5.85417			275.441	402.186
5.875			262.546	396.779
5.89583			251.511	401.89
5.91667			238.402	398.015
5.9375			225.609	391.933
5.95833			214.872	387.021
5.97917			204.906	381.032
6			195.373	385.621
6.02083			185.05	376.456
6.04167			176.462	368.468
6.0625			168.558	367.137
6.08333			161.83	362.065
6.10417			151.727	354.954
6.125			145.871	346.659
6.14583			140.668	341.168
6.16667			143.269	333.755
6.1875			136.397	322.485
6.20833			133.866	326.244
6.22917			135.956	320.792
6.25			137.12	312.914
6.27083			142.374	308.371
6.29167			148.577	300.376
6.3125			157.58	296.29
6.33333			167.253	287.517
6.35417			178.079	286.808
6.375			191.497	286.156
6.39583			206.9	282.188
6.41667			222.486	277.258
6.4375			239.254	277.256
6.45833			257.324	273.704
6.47917			276.77	274.658
6.5			293.999	273.631
6.52083			314.621	275.757
6.54167			330.619	277.4
6.5625			347.526	275.967
6.58333			365.204	278.972
6.60417			380.886	289.312
6.625			390.841	286.228
6.64583			405.619	292.685
6.66667			410.163	297.128
6.6875			420.022	299.34
6.70833			421.645	308.578
6.72917			424.691	318.107
6.75			425.232	324.086
6.77083			419.634	332.071
6.79167			406.819	340.162
6.8125			396.081	350.422
6.83333			386.955	357.094
6.85417			377.951	364.367
6.875			367.585	377.797
6.89583			357.644	379.302
6.91667			351.329	385.426
6.9375			332.172	388.686
6.95833			310.516	397.776
6.97917			305.772	405.034
7			296.668	399.224
7.02083			287.453	402.229
7.04167			273.397	397.235
7.0625			258.187	403.356
7.08333			240.868	398.168
7.10417			227.394	391.728
7.125			214.51	389.655
7.14583			200.778	384.436
7.16667			196.276	371.322
7.1875			180.075	371.707
7.20833			168.186	367.991
7.22917			159.898	362.168
7.25			152.595	359.065
7.27083			145.577	347.204
7.29167			137.992	339.47
7.3125			130.619	334.324
7.33333			125.835	327.01
7.35417			122.054	320.219
7.375			118.756	315.481
7.39583			118.391	310.167
7.41667			118.418	299.979
7.4375			120.844	293.998
7.45833			125.411	290.191
7.47917			131.221	287.331
7.5			138.192	283.542
7.52083			148.144	273.44
7.54167			159.363	269.325
7.5625			172.608	270.733
7.58333			185.599	267.066
7.60417			201.165	264.371
7.625			218.452	262.87
7.64583			236.862	258.565
7.66667			255.558	261.097
7.6875			273.834	263.529
7.70833			296.214	260.991
7.72917			312.488	264.547
7.75			325.822	266.231
7.77083			339.908	273.31
7.79167			351.954	271.758
7.8125			362.847	277.89
7.83333			374.187	280.545
7.85417			392.562	282.475
7.875			407.94	297.967
7.89583			404.486	303.09
7.91667			385.539	308.732
7.9375			378.149	313.51
7.95833			375.684	322.286
7.97917			372.083	327.856
8			367.078	337.876
8.02083			357.924	346.454
8.04167			342.13	357.234
8.0625			326.192	366.144
8.08333			313.747	370.347
8.10417			302.206	373.426
8.125			289.273	373.814
8.14583			275.601	374.875
8.16667			270.827	378.194
8.1875			251.525	378.512
8.20833			234.434	379.953
8.22917			223.105	374.484
8.25			210.884	375.435
8.27083			199.166	374.436
8.29167			187.798	368.686
8.3125			177.566	363.59
8.33333			167.229	359.689
8.35417			158.763	349.949
8.375			151.596	352.005
8.39583			144.221	342.237
8.41667			137.528	343.365
8.4375			130.382	333.632
8.45833			127.5	331.375
8.47917			118.203	319.08
8.5			113.219	311.89
8.52083			110.271	310.725
8.54167			108.376	307.437
8.5625			106.218	296.787
8.58333			107.031	298.469
8.60417			108.207	288.948
8.625			112.403	281.683
8.64583			117.948	278.56
8.66667			124.641	275.251
8.6875			135.037	275.969
8.70833			140.366	265.66
8.72917			157.442	261.03
8.75			173.885	261.181
8.77083			190.091	256.09
8.79167			200.902	258.314
8.8125			216.292	253.886
8.83333			237.525	255.014
8.85417			255.949	255.81
8.875			275.414	256.143
8.89583			293.924	256.323
8.91667			301.413	264.799
8.9375			315.795	261.286
8.95833			325.244	272.488
8.97917			338.639	268.826
9			347.152	273.983
9.02083			350.475	280.513
9.04167			353.574	286.806
9.0625			353.4	292.838
9.08333			350.154	299.597
9.10417			346.275	309.906
9.125			344.082	316.51
9.14583			343.267	325.979
9.16667			330.67	329.909
9.1875			330.101	335.456
9.20833			318.9	346.996
9.22917			303.658	353.888
9.25			291.383	364.773
9.27083			278.211	360.978
9.29167			267.251	371.967
9.3125			256.674	371.426
9.33333			247.782	369.788
9.35417			238.977	376.01
9.375			229.152	375.897
9.39583			216.792	370.734
9.41667			205.475	373.632
9.4375			189.001	368.084
9.45833			176.96	361.648
9.47917			166.471	356.303
9.5			158.089	351.409
9.52083			148.589	348.624
9.54167			142.881	343.234
9.5625			137.399	336.541
9.58333			129.593	329.419
9.60417			124.407	321.718
9.625			118.865	317.713
9.64583			111.253	315.348
9.66667			106.875	310.452
9.6875			101.046	299.209
9.70833			98.038	296.079
9.72917			100.561	289.927
9.75			99.657	282.109
9.77083			97.506	278.121
9.79167			101.681	273.429
9.8125			105.858	264.682
9.83333			109.805	260.819
9.85417			116.368	260.052
9.875			126.411	256.012
9.89583			138.006	249.345
9.91667			148.219	240.16
9.9375			161.389	240.614
9.95833			176.195	238.496
9.97917			192.357	243.611
10			209.454	241.387
10.0208			232.143	237.016
10.0417			239.465	236.002
10.0625			254.477	241.787
10.0833			271.666	241.756
10.1042			289.584	244.962
10.125			306.432	250.547
10.1458			316.781	253.743
10.1667			330.116	257.487
10.1875			329.766	264.902
10.2083			334.577	263.872
10.2292			333.34	276.573
10.25			330.242	281.539
10.2708			321.652	290.909
10.2917			322.161	299.072
10.3125			315.794	303.555
10.3333			303.806	311.388
10.3542			293.013	318.54
10.375					379.812	409.371
10.3958					360.498	399.836
10.4167					341.182	388.995
10.4375					323.198	387.814
10.4583					308.603	392.075
10.4792					293.763	391.431
10.5					280.2	393.06
10.5208					266.586	396.245
10.5417					252.614	397.005
10.5625					237.027	394.379
10.5833					224.115	391.684
10.6042					212.725	387.2
10.625					201.206	386.479
10.6458					189.566	382.531
10.6667					180.167	374.249
10.6875					175.668	371.082
10.7083					165.985	365.02
10.7292					154.072	356.748
10.75					148.103	348.723
10.7708					137.048	349.22
10.7917					128.542	337.354
10.8125					122.913	329.136
10.8333					113.602	325.727
10.8542					110.966	317.315
10.875					102.038	308.024
10.8958					95.573	301.862
10.9167					93.431	296.145
10.9375					90.494	293.686
10.9583					86.039	285.594
10.9792					81.112	282.219
11					78.564	277.691
11.0208					75.21	271.949
11.0417					72.973	263.25
11.0625					71.162	260.988
11.0833					68.873	256.108
11.1042					66.937	254.078
11.125					65.185	247.789
11.1458					64.019	246.153
11.1667					65.21	238.974
11.1875					63.234	237.945
11.2083					61.1	231.582
11.2292					60.649	235.127
11.25					60.014	234.54
11.2708					59.687	225.849
11.2917					59.617	225.335
11.3125					59.223	223.614
11.3333					59.358	218.942
11.3542					58.997	219.211
11.375					59.41	223.67
11.3958					59.211	216.703
11.4167					59.557	215.22
11.4375					59.498	212.656
11.4583					59.441	211.465
11.4792					59.495	211.978
11.5					60.203	213.753
11.5208					60.218	210.484
11.5417					60.576	206.847
11.5625					61.256	207.939
11.5833					61.601	206.747
11.6042					61.618	206.408
11.625					62.836	205.55
11.6458					64.194	205.358
11.6667					64.206	204.447
11.6875					64.633	201.791
11.7083					63.388	203.154
11.7292					64.168	209.581
11.75					64.764	203.511
11.7708					66.221	204.636
11.7917					66.596	204.089
11.8125					68.014	204.89
11.8333					67.918	204.723
11.8542
11.875
11.8958
11.9167
11.9375
11.9583
11.9792
12

## Sheet: CHX curve fits
Time (days)	PER2		Time (days)	CRY1
10.4	376.754		10.55	424.405
10.4013	375.192		10.5515	423.651
10.4026	373.638		10.5529	422.899
10.4039	372.091		10.5544	422.15
10.4052	370.551		10.5558	421.403
10.4065	369.019		10.5573	420.659
10.4078	367.494		10.5587	419.917
10.4091	365.976		10.5602	419.177
10.4104	364.466		10.5616	418.439
10.4117	362.963		10.5631	417.704
10.413	361.468		10.5645	416.971
10.4143	359.979		10.566	416.241
10.4156	358.498		10.5674	415.513
10.4169	357.024		10.5689	414.787
10.4182	355.557		10.5703	414.063
10.4195	354.097		10.5718	413.342
10.4208	352.644		10.5732	412.622
10.4221	351.198		10.5747	411.906
10.4234	349.759		10.5761	411.191
10.4247	348.327		10.5776	410.479
10.426	346.902		10.579	409.768
10.4273	345.483		10.5805	409.061
10.4286	344.072		10.5819	408.355
10.4299	342.667		10.5834	407.651
10.4312	341.269		10.5848	406.95
10.4325	339.878		10.5863	406.251
10.4338	338.494		10.5877	405.554
10.4351	337.116		10.5892	404.86
10.4364	335.745		10.5906	404.167
10.4377	334.38		10.5921	403.477
10.439	333.022		10.5935	402.789
10.4403	331.671		10.595	402.103
10.4416	330.326		10.5964	401.419
10.4429	328.987		10.5979	400.737
10.4442	327.655		10.5993	400.058
10.4455	326.33		10.6008	399.381
10.4468	325.011		10.6023	398.705
10.4481	323.698		10.6037	398.032
10.4494	322.391		10.6052	397.361
10.4508	321.091		10.6066	396.692
10.4521	319.797		10.6081	396.026
10.4534	318.509		10.6095	395.361
10.4547	317.228		10.611	394.698
10.456	315.952		10.6124	394.038
10.4573	314.683		10.6139	393.379
10.4586	313.42		10.6153	392.723
10.4599	312.163		10.6168	392.069
10.4612	310.912		10.6182	391.417
10.4625	309.667		10.6197	390.766
10.4638	308.428		10.6211	390.118
10.4651	307.195		10.6226	389.472
10.4664	305.968		10.624	388.828
10.4677	304.747		10.6255	388.186
10.469	303.532		10.6269	387.546
10.4703	302.323		10.6284	386.908
10.4716	301.119		10.6298	386.272
10.4729	299.921		10.6313	385.638
10.4742	298.729		10.6327	385.006
10.4755	297.543		10.6342	384.376
10.4768	296.362		10.6356	383.748
10.4781	295.188		10.6371	383.122
10.4794	294.018		10.6385	382.498
10.4807	292.855		10.64	381.876
10.482	291.697		10.6414	381.255
10.4833	290.545		10.6429	380.637
10.4846	289.398		10.6443	380.021
10.4859	288.256		10.6458	379.407
10.4872	287.121		10.6472	378.794
10.4885	285.99		10.6487	378.184
10.4898	284.865		10.6502	377.575
10.4911	283.746		10.6516	376.968
10.4924	282.632		10.6531	376.364
10.4937	281.523		10.6545	375.761
10.495	280.42		10.656	375.16
10.4963	279.322		10.6574	374.561
10.4976	278.229		10.6589	373.964
10.4989	277.141		10.6603	373.368
10.5002	276.059		10.6618	372.775
10.5015	274.982		10.6632	372.183
10.5028	273.91		10.6647	371.594
10.5041	272.844		10.6661	371.006
10.5054	271.782		10.6676	370.42
10.5067	270.726		10.669	369.836
10.508	269.674		10.6705	369.253
10.5093	268.628		10.6719	368.673
10.5106	267.587		10.6734	368.094
10.5119	266.55		10.6748	367.517
10.5132	265.519		10.6763	366.942
10.5145	264.493		10.6777	366.369
10.5158	263.472		10.6792	365.798
10.5171	262.455		10.6806	365.228
10.5184	261.444		10.6821	364.66
10.5197	260.437		10.6835	364.094
10.521	259.435		10.685	363.53
10.5223	258.438		10.6864	362.967
10.5236	257.446		10.6879	362.407
10.5249	256.459		10.6893	361.848
10.5262	255.476		10.6908	361.291
10.5275	254.498		10.6922	360.735
10.5288	253.525		10.6937	360.181
10.5301	252.556		10.6951	359.629
10.5314	251.593		10.6966	359.079
10.5327	250.633		10.698	358.531
10.534	249.679		10.6995	357.984
10.5353	248.729		10.701	357.439
10.5366	247.783		10.7024	356.896
10.5379	246.843		10.7039	356.354
10.5392	245.906		10.7053	355.814
10.5405	244.974		10.7068	355.276
10.5418	244.047		10.7082	354.739
10.5431	243.124		10.7097	354.204
10.5444	242.206		10.7111	353.671
10.5457	241.292		10.7126	353.14
10.547	240.382		10.714	352.61
10.5483	239.477		10.7155	352.082
10.5496	238.576		10.7169	351.555
10.551	237.68		10.7184	351.03
10.5523	236.788		10.7198	350.507
10.5536	235.9		10.7213	349.986
10.5549	235.016		10.7227	349.466
10.5562	234.137		10.7242	348.948
10.5575	233.262		10.7256	348.431
10.5588	232.391		10.7271	347.916
10.5601	231.524		10.7285	347.402
10.5614	230.661		10.73	346.891
10.5627	229.803		10.7314	346.381
10.564	228.949		10.7329	345.872
10.5653	228.099		10.7343	345.365
10.5666	227.253		10.7358	344.86
10.5679	226.411		10.7372	344.356
10.5692	225.573		10.7387	343.854
10.5705	224.739		10.7401	343.353
10.5718	223.909		10.7416	342.854
10.5731	223.083		10.743	342.357
10.5744	222.261		10.7445	341.861
10.5757	221.443		10.7459	341.366
10.577	220.629		10.7474	340.873
10.5783	219.819		10.7488	340.382
10.5796	219.013		10.7503	339.892
10.5809	218.211		10.7518	339.404
10.5822	217.413		10.7532	338.918
10.5835	216.618		10.7547	338.433
10.5848	215.827		10.7561	337.949
10.5861	215.04		10.7576	337.467
10.5874	214.257		10.759	336.986
10.5887	213.478		10.7605	336.507
10.59	212.702		10.7619	336.03
10.5913	211.93		10.7634	335.554
10.5926	211.162		10.7648	335.079
10.5939	210.398		10.7663	334.606
10.5952	209.637		10.7677	334.135
10.5965	208.88		10.7692	333.665
10.5978	208.126		10.7706	333.196
10.5991	207.377		10.7721	332.729
10.6004	206.63		10.7735	332.263
10.6017	205.888		10.775	331.799
10.603	205.149		10.7764	331.337
10.6043	204.413		10.7779	330.875
10.6056	203.681		10.7793	330.415
10.6069	202.953		10.7808	329.957
10.6082	202.228		10.7822	329.5
10.6095	201.507		10.7837	329.045
10.6108	200.789		10.7851	328.591
10.6121	200.074		10.7866	328.138
10.6134	199.363		10.788	327.687
10.6147	198.655		10.7895	327.237
10.616	197.951		10.7909	326.789
10.6173	197.25		10.7924	326.342
10.6186	196.553		10.7938	325.896
10.6199	195.859		10.7953	325.452
10.6212	195.168		10.7967	325.009
10.6225	194.481		10.7982	324.568
10.6238	193.797		10.7996	324.128
10.6251	193.116		10.8011	323.689
10.6264	192.438		10.8026	323.252
10.6277	191.764		10.804	322.816
10.629	191.093		10.8055	322.382
10.6303	190.425		10.8069	321.949
10.6316	189.761		10.8084	321.517
10.6329	189.099		10.8098	321.087
10.6342	188.441		10.8113	320.658
10.6355	187.786		10.8127	320.23
10.6368	187.134		10.8142	319.804
10.6381	186.486		10.8156	319.379
10.6394	185.84		10.8171	318.955
10.6407	185.198		10.8185	318.533
10.642	184.558		10.82	318.112
10.6433	183.922		10.8214	317.692
10.6446	183.289		10.8229	317.274
10.6459	182.658		10.8243	316.857
10.6472	182.031		10.8258	316.441
10.6485	181.407		10.8272	316.026
10.6498	180.786		10.8287	315.613
10.6512	180.168		10.8301	315.201
10.6525	179.553		10.8316	314.791
10.6538	178.941		10.833	314.382
10.6551	178.331		10.8345	313.974
10.6564	177.725		10.8359	313.567
10.6577	177.122		10.8374	313.162
10.659	176.521		10.8388	312.758
10.6603	175.924		10.8403	312.355
10.6616	175.329		10.8417	311.953
10.6629	174.737		10.8432	311.553
10.6642	174.148		10.8446	311.154
10.6655	173.562		10.8461	310.756
10.6668	172.979		10.8475	310.36
10.6681	172.398		10.849	309.964
10.6694	171.82		10.8505	309.57
10.6707	171.245		10.8519	309.177
10.672	170.673		10.8534	308.786
10.6733	170.104		10.8548	308.395
10.6746	169.537		10.8563	308.006
10.6759	168.973		10.8577	307.618
10.6772	168.412		10.8592	307.232
10.6785	167.853		10.8606	306.846
10.6798	167.297		10.8621	306.462
10.6811	166.744		10.8635	306.079
10.6824	166.194		10.865	305.697
10.6837	165.646		10.8664	305.317
10.685	165.101		10.8679	304.937
10.6863	164.558		10.8693	304.559
10.6876	164.018		10.8708	304.182
10.6889	163.481		10.8722	303.806
10.6902	162.946		10.8737	303.431
10.6915	162.414		10.8751	303.058
10.6928	161.884		10.8766	302.685
10.6941	161.357		10.878	302.314
10.6954	160.833		10.8795	301.944
10.6967	160.311		10.8809	301.575
10.698	159.791		10.8824	301.208
10.6993	159.274		10.8838	300.841
10.7006	158.76		10.8853	300.476
10.7019	158.248		10.8867	300.112
10.7032	157.738		10.8882	299.749
10.7045	157.231		10.8896	299.387
10.7058	156.726		10.8911	299.026
10.7071	156.224		10.8925	298.666
10.7084	155.724		10.894	298.308
10.7097	155.227		10.8954	297.95
10.711	154.732		10.8969	297.594
10.7123	154.239		10.8983	297.239
10.7136	153.749		10.8998	296.885
10.7149	153.261		10.9013	296.532
10.7162	152.775		10.9027	296.18
10.7175	152.292		10.9042	295.829
10.7188	151.811		10.9056	295.48
10.7201	151.333		10.9071	295.131
10.7214	150.856		10.9085	294.784
10.7227	150.382		10.91	294.438
10.724	149.911		10.9114	294.092
10.7253	149.441		10.9129	293.748
10.7266	148.974		10.9143	293.405
10.7279	148.509		10.9158	293.063
10.7292	148.047		10.9172	292.722
10.7305	147.586		10.9187	292.382
10.7318	147.128		10.9201	292.044
10.7331	146.672		10.9216	291.706
10.7344	146.218		10.923	291.369
10.7357	145.767		10.9245	291.034
10.737	145.317		10.9259	290.699
10.7383	144.87		10.9274	290.366
10.7396	144.425		10.9288	290.033
10.7409	143.982		10.9303	289.702
10.7422	143.541		10.9317	289.372
10.7435	143.102		10.9332	289.042
10.7448	142.666		10.9346	288.714
10.7461	142.231		10.9361	288.387
10.7474	141.799		10.9375	288.061
10.7487	141.368		10.939	287.735
10.7501	140.94		10.9404	287.411
10.7514	140.514		10.9419	287.088
10.7527	140.09		10.9433	286.766
10.754	139.668		10.9448	286.445
10.7553	139.247		10.9462	286.125
10.7566	138.829		10.9477	285.806
10.7579	138.413		10.9491	285.488
10.7592	137.999		10.9506	285.171
10.7605	137.587		10.9521	284.855
10.7618	137.177		10.9535	284.539
10.7631	136.769		10.955	284.225
10.7644	136.363		10.9564	283.912
10.7657	135.959		10.9579	283.6
10.767	135.557		10.9593	283.289
10.7683	135.156		10.9608	282.979
10.7696	134.758		10.9622	282.67
10.7709	134.362		10.9637	282.361
10.7722	133.967		10.9651	282.054
10.7735	133.575		10.9666	281.748
10.7748	133.184		10.968	281.442
10.7761	132.795		10.9695	281.138
10.7774	132.408		10.9709	280.835
10.7787	132.023		10.9724	280.532
10.78	131.64		10.9738	280.231
10.7813	131.258		10.9753	279.93
10.7826	130.879		10.9767	279.631
10.7839	130.501		10.9782	279.332
10.7852	130.125		10.9796	279.034
10.7865	129.751		10.9811	278.737
10.7878	129.379		10.9825	278.442
10.7891	129.008		10.984	278.147
10.7904	128.639		10.9854	277.853
10.7917	128.272		10.9869	277.56
10.793	127.907		10.9883	277.267
10.7943	127.544		10.9898	276.976
10.7956	127.182		10.9912	276.686
10.7969	126.822		10.9927	276.396
10.7982	126.464		10.9941	276.108
10.7995	126.108		10.9956	275.82
10.8008	125.753		10.997	275.534
10.8021	125.4		10.9985	275.248
10.8034	125.048		10.9999	274.963
10.8047	124.699		11.0014	274.679
10.806	124.351		11.0029	274.396
10.8073	124.005		11.0043	274.114
10.8086	123.66		11.0058	273.832
10.8099	123.317		11.0072	273.552
10.8112	122.976		11.0087	273.272
10.8125	122.636		11.0101	272.994
10.8138	122.298		11.0116	272.716
10.8151	121.962		11.013	272.439
10.8164	121.627		11.0145	272.163
10.8177	121.294		11.0159	271.888
10.819	120.962		11.0174	271.613
10.8203	120.632		11.0188	271.34
10.8216	120.304		11.0203	271.067
10.8229	119.977		11.0217	270.796
10.8242	119.652		11.0232	270.525
10.8255	119.328		11.0246	270.255
10.8268	119.006		11.0261	269.986
10.8281	118.685		11.0275	269.717
10.8294	118.366		11.029	269.45
10.8307	118.049		11.0304	269.183
10.832	117.733		11.0319	268.917
10.8333	117.419		11.0333	268.652
10.8346	117.106		11.0348	268.388
10.8359	116.794		11.0362	268.125
10.8372	116.484		11.0377	267.862
10.8385	116.176		11.0391	267.601
10.8398	115.869		11.0406	267.34
10.8411	115.564		11.042	267.08
10.8424	115.26		11.0435	266.821
10.8437	114.957		11.0449	266.562
10.845	114.656		11.0464	266.305
10.8463	114.356		11.0478	266.048
10.8476	114.058		11.0493	265.792
10.8489	113.762		11.0508	265.537
10.8503	113.466		11.0522	265.282
10.8516	113.172		11.0537	265.029
10.8529	112.88		11.0551	264.776
10.8542	112.589		11.0566	264.524
10.8555	112.299		11.058	264.273
10.8568	112.011		11.0595	264.023
10.8581	111.724		11.0609	263.773
10.8594	111.439		11.0624	263.524
10.8607	111.155		11.0638	263.276
10.862	110.872		11.0653	263.029
10.8633	110.591		11.0667	262.783
10.8646	110.311		11.0682	262.537
10.8659	110.032		11.0696	262.292
10.8672	109.755		11.0711	262.048
10.8685	109.479		11.0725	261.804
10.8698	109.204		11.074	261.562
10.8711	108.931		11.0754	261.32
10.8724	108.659		11.0769	261.079
10.8737	108.388		11.0783	260.839
10.875	108.119		11.0798	260.599
10.8763	107.85		11.0812	260.36
10.8776	107.584		11.0827	260.122
10.8789	107.318		11.0841	259.885
10.8802	107.054		11.0856	259.648
10.8815	106.791		11.087	259.412
10.8828	106.529		11.0885	259.177
10.8841	106.269		11.0899	258.943
10.8854	106.009		11.0914	258.709
10.8867	105.752		11.0928	258.476
10.888	105.495		11.0943	258.244
10.8893	105.239		11.0957	258.013
10.8906	104.985		11.0972	257.782
10.8919	104.732		11.0986	257.552
10.8932	104.48		11.1001	257.323
10.8945	104.23		11.1016	257.094
10.8958	103.98		11.103	256.867
10.8971	103.732		11.1045	256.64
10.8984	103.485		11.1059	256.413
10.8997	103.239		11.1074	256.188
10.901	102.995		11.1088	255.963
10.9023	102.751		11.1103	255.738
10.9036	102.509		11.1117	255.515
10.9049	102.268		11.1132	255.292
10.9062	102.028		11.1146	255.07
10.9075	101.789		11.1161	254.848
10.9088	101.552		11.1175	254.628
10.9101	101.315		11.119	254.408
10.9114	101.08		11.1204	254.188
10.9127	100.846		11.1219	253.97
10.914	100.613		11.1233	253.752
10.9153	100.381		11.1248	253.534
10.9166	100.15		11.1262	253.318
10.9179	99.9202		11.1277	253.102
10.9192	99.6916		11.1291	252.887
10.9205	99.4641		11.1306	252.672
10.9218	99.2377		11.132	252.458
10.9231	99.0123		11.1335	252.245
10.9244	98.7881		11.1349	252.032
10.9257	98.5649		11.1364	251.821
10.927	98.3429		11.1378	251.609
10.9283	98.1218		11.1393	251.399
10.9296	97.9019		11.1407	251.189
10.9309	97.683		11.1422	250.98
10.9322	97.4652		11.1436	250.771
10.9335	97.2484		11.1451	250.563
10.9348	97.0326		11.1465	250.356
10.9361	96.8179		11.148	250.149
10.9374	96.6043		11.1494	249.943
10.9387	96.3916		11.1509	249.738
10.94	96.18		11.1524	249.533
10.9413	95.9694		11.1538	249.329
10.9426	95.7598		11.1553	249.126
10.9439	95.5513		11.1567	248.923
10.9452	95.3437		11.1582	248.721
10.9465	95.1371		11.1596	248.52
10.9478	94.9315		11.1611	248.319
10.9491	94.727		11.1625	248.119
10.9505	94.5234		11.164	247.919
10.9518	94.3207		11.1654	247.72
10.9531	94.1191		11.1669	247.522
10.9544	93.9184		11.1683	247.324
10.9557	93.7187		11.1698	247.127
10.957	93.52		11.1712	246.93
10.9583	93.3222		11.1727	246.735
10.9596	93.1254		11.1741	246.539
10.9609	92.9295		11.1756	246.345
10.9622	92.7345		11.177	246.151
10.9635	92.5405		11.1785	245.957
10.9648	92.3475		11.1799	245.765
10.9661	92.1553		11.1814	245.572
10.9674	91.9641		11.1828	245.381
10.9687	91.7738		11.1843	245.19
10.97	91.5845		11.1857	245
10.9713	91.396		11.1872	244.81
10.9726	91.2085		11.1886	244.621
10.9739	91.0218		11.1901	244.432
10.9752	90.8361		11.1915	244.244
10.9765	90.6512		11.193	244.057
10.9778	90.4672		11.1944	243.87
10.9791	90.2842		11.1959	243.684
10.9804	90.102		11.1973	243.498
10.9817	89.9206		11.1988	243.313
10.983	89.7402		11.2003	243.129
10.9843	89.5606		11.2017	242.945
10.9856	89.3819		11.2032	242.761
10.9869	89.204		11.2046	242.579
10.9882	89.0271		11.2061	242.396
10.9895	88.8509		11.2075	242.215
10.9908	88.6756		11.209	242.034
10.9921	88.5012		11.2104	241.853
10.9934	88.3276		11.2119	241.674
10.9947	88.1548		11.2133	241.494
10.996	87.9828		11.2148	241.316
10.9973	87.8117		11.2162	241.137
10.9986	87.6414		11.2177	240.96
10.9999	87.472		11.2191	240.783
11.0012	87.3033		11.2206	240.606
11.0025	87.1355		11.222	240.43
11.0038	86.9685		11.2235	240.255
11.0051	86.8022		11.2249	240.08
11.0064	86.6368		11.2264	239.906
11.0077	86.4722		11.2278	239.732
11.009	86.3083		11.2293	239.559
11.0103	86.1453		11.2307	239.386
11.0116	85.983		11.2322	239.214
11.0129	85.8216		11.2336	239.042
11.0142	85.6608		11.2351	238.871
11.0155	85.5009		11.2365	238.701
11.0168	85.3418		11.238	238.531
11.0181	85.1834		11.2394	238.361
11.0194	85.0257		11.2409	238.193
11.0207	84.8689		11.2423	238.024
11.022	84.7128		11.2438	237.856
11.0233	84.5574		11.2452	237.689
11.0246	84.4028		11.2467	237.522
11.0259	84.2489		11.2481	237.356
11.0272	84.0958		11.2496	237.19
11.0285	83.9434		11.2511	237.025
11.0298	83.7918		11.2525	236.86
11.0311	83.6408		11.254	236.696
11.0324	83.4906		11.2554	236.533
11.0337	83.3412		11.2569	236.369
11.035	83.1924		11.2583	236.207
11.0363	83.0444		11.2598	236.045
11.0376	82.897		11.2612	235.883
11.0389	82.7504		11.2627	235.722
11.0402	82.6045		11.2641	235.561
11.0415	82.4593		11.2656	235.401
11.0428	82.3148		11.267	235.242
11.0441	82.171		11.2685	235.083
11.0454	82.0279		11.2699	234.924
11.0467	81.8854		11.2714	234.766
11.048	81.7437		11.2728	234.608
11.0493	81.6026		11.2743	234.451
11.0507	81.4623		11.2757	234.295
11.052	81.3226		11.2772	234.139
11.0533	81.1835		11.2786	233.983
11.0546	81.0452		11.2801	233.828
11.0559	80.9075		11.2815	233.673
11.0572	80.7704		11.283	233.519
11.0585	80.6341		11.2844	233.365
11.0598	80.4984		11.2859	233.212
11.0611	80.3633		11.2873	233.059
11.0624	80.2289		11.2888	232.907
11.0637	80.0951		11.2902	232.756
11.065	79.962		11.2917	232.604
11.0663	79.8295		11.2931	232.453
11.0676	79.6977		11.2946	232.303
11.0689	79.5665		11.296	232.153
11.0702	79.4359		11.2975	232.004
11.0715	79.306		11.2989	231.855
11.0728	79.1767		11.3004	231.707
11.0741	79.048		11.3019	231.559
11.0754	78.9199		11.3033	231.411
11.0767	78.7924		11.3048	231.264
11.078	78.6656		11.3062	231.118
11.0793	78.5394		11.3077	230.971
11.0806	78.4137		11.3091	230.826
11.0819	78.2887		11.3106	230.681
11.0832	78.1643		11.312	230.536
11.0845	78.0405		11.3135	230.392
11.0858	77.9173		11.3149	230.248
11.0871	77.7946		11.3164	230.104
11.0884	77.6726		11.3178	229.961
11.0897	77.5511		11.3193	229.819
11.091	77.4303		11.3207	229.677
11.0923	77.31		11.3222	229.535
11.0936	77.1903		11.3236	229.394
11.0949	77.0712		11.3251	229.253
11.0962	76.9526		11.3265	229.113
11.0975	76.8346		11.328	228.973
11.0988	76.7172		11.3294	228.834
11.1001	76.6004		11.3309	228.695
11.1014	76.4841		11.3323	228.557
11.1027	76.3684		11.3338	228.419
11.104	76.2532		11.3352	228.281
11.1053	76.1386		11.3367	228.144
11.1066	76.0245		11.3381	228.007
11.1079	75.911		11.3396	227.871
11.1092	75.798		11.341	227.735
11.1105	75.6856		11.3425	227.599
11.1118	75.5737		11.3439	227.464
11.1131	75.4624		11.3454	227.33
11.1144	75.3516		11.3468	227.195
11.1157	75.2413		11.3483	227.062
11.117	75.1316		11.3497	226.928
11.1183	75.0224		11.3512	226.795
11.1196	74.9137		11.3527	226.663
11.1209	74.8055		11.3541	226.531
11.1222	74.6979		11.3556	226.399
11.1235	74.5908		11.357	226.268
11.1248	74.4842		11.3585	226.137
11.1261	74.3781		11.3599	226.006
11.1274	74.2725		11.3614	225.876
11.1287	74.1674		11.3628	225.747
11.13	74.0629		11.3643	225.617
11.1313	73.9588		11.3657	225.489
11.1326	73.8552		11.3672	225.36
11.1339	73.7522		11.3686	225.232
11.1352	73.6496		11.3701	225.105
11.1365	73.5476		11.3715	224.977
11.1378	73.446		11.373	224.851
11.1391	73.3449		11.3744	224.724
11.1404	73.2443		11.3759	224.598
11.1417	73.1442		11.3773	224.473
11.143	73.0445		11.3788	224.347
11.1443	72.9454		11.3802	224.223
11.1456	72.8467		11.3817	224.098
11.1469	72.7485		11.3831	223.974
11.1482	72.6508		11.3846	223.85
11.1495	72.5535		11.386	223.727
11.1509	72.4567		11.3875	223.604
11.1522	72.3604		11.3889	223.482
11.1535	72.2645		11.3904	223.36
11.1548	72.1691		11.3918	223.238
11.1561	72.0742		11.3933	223.117
11.1574	71.9797		11.3947	222.996
11.1587	71.8857		11.3962	222.875
11.16	71.7921		11.3976	222.755
11.1613	71.699		11.3991	222.635
11.1626	71.6063		11.4006	222.516
11.1639	71.5141		11.402	222.397
11.1652	71.4223		11.4035	222.278
11.1665	71.3309		11.4049	222.16
11.1678	71.24		11.4064	222.042
11.1691	71.1496		11.4078	221.924
11.1704	71.0595		11.4093	221.807
11.1717	70.9699		11.4107	221.69
11.173	70.8808		11.4122	221.574
11.1743	70.792		11.4136	221.457
11.1756	70.7037		11.4151	221.342
11.1769	70.6159		11.4165	221.226
11.1782	70.5284		11.418	221.111
11.1795	70.4414		11.4194	220.997
11.1808	70.3547		11.4209	220.882
11.1821	70.2685		11.4223	220.768
11.1834	70.1828		11.4238	220.655
11.1847	70.0974		11.4252	220.542
11.186	70.0124		11.4267	220.429
11.1873	69.9279		11.4281	220.316
11.1886	69.8437		11.4296	220.204
11.1899	69.76		11.431	220.092
11.1912	69.6767		11.4325	219.981
11.1925	69.5937		11.4339	219.87
11.1938	69.5112		11.4354	219.759
11.1951	69.4291		11.4368	219.649
11.1964	69.3473		11.4383	219.539
11.1977	69.266		11.4397	219.429
11.199	69.185		11.4412	219.32
11.2003	69.1044		11.4426	219.211
11.2016	69.0243		11.4441	219.102
11.2029	68.9445		11.4455	218.994
11.2042	68.8651		11.447	218.886
11.2055	68.786		11.4484	218.778
11.2068	68.7074		11.4499	218.671
11.2081	68.6291		11.4514	218.564
11.2094	68.5512		11.4528	218.457
11.2107	68.4737		11.4543	218.351
11.212	68.3966		11.4557	218.245
11.2133	68.3198		11.4572	218.139
11.2146	68.2434		11.4586	218.034
11.2159	68.1674		11.4601	217.929
11.2172	68.0917		11.4615	217.824
11.2185	68.0164		11.463	217.72
11.2198	67.9415		11.4644	217.616
11.2211	67.8669		11.4659	217.512
11.2224	67.7927		11.4673	217.409
11.2237	67.7188		11.4688	217.306
11.225	67.6453		11.4702	217.203
11.2263	67.5722		11.4717	217.101
11.2276	67.4994		11.4731	216.999
11.2289	67.427		11.4746	216.897
11.2302	67.3549		11.476	216.796
11.2315	67.2831		11.4775	216.695
11.2328	67.2117		11.4789	216.594
11.2341	67.1406		11.4804	216.493
11.2354	67.0699		11.4818	216.393
11.2367	66.9995		11.4833	216.293
11.238	66.9295		11.4847	216.194
11.2393	66.8598		11.4862	216.095
11.2406	66.7904		11.4876	215.996
11.2419	66.7214		11.4891	215.897
11.2432	66.6527		11.4905	215.799
11.2445	66.5843		11.492	215.701
11.2458	66.5163		11.4934	215.603
11.2471	66.4486		11.4949	215.506
11.2484	66.3812		11.4963	215.409
11.2497	66.3141		11.4978	215.312
11.2511	66.2474		11.4992	215.216
11.2524	66.181		11.5007	215.12
11.2537	66.1149		11.5022	215.024
11.255	66.0491		11.5036	214.929
11.2563	65.9837		11.5051	214.833
11.2576	65.9185		11.5065	214.738
11.2589	65.8537		11.508	214.644
11.2602	65.7892		11.5094	214.55
11.2615	65.725		11.5109	214.456
11.2628	65.6611		11.5123	214.362
11.2641	65.5975		11.5138	214.268
11.2654	65.5342		11.5152	214.175
11.2667	65.4712		11.5167	214.082
11.268	65.4085		11.5181	213.99
11.2693	65.3461		11.5196	213.898
11.2706	65.2841		11.521	213.806
11.2719	65.2223		11.5225	213.714
11.2732	65.1608		11.5239	213.623
11.2745	65.0996		11.5254	213.531
11.2758	65.0387		11.5268	213.441
11.2771	64.9782		11.5283	213.35
11.2784	64.9179		11.5297	213.26
11.2797	64.8578		11.5312	213.17
11.281	64.7981		11.5326	213.08
11.2823	64.7387		11.5341	212.991
11.2836	64.6795		11.5355	212.902
11.2849	64.6207		11.537	212.813
11.2862	64.5621		11.5384	212.724
11.2875	64.5038		11.5399	212.636
11.2888	64.4458		11.5413	212.548
11.2901	64.388		11.5428	212.46
11.2914	64.3306		11.5442	212.373
11.2927	64.2734		11.5457	212.286
11.294	64.2165		11.5471	212.199
11.2953	64.1599		11.5486	212.112
11.2966	64.1035		11.5501	212.026
11.2979	64.0474		11.5515	211.94
11.2992	63.9916		11.553	211.854
11.3005	63.936		11.5544	211.768
11.3018	63.8808		11.5559	211.683
11.3031	63.8257		11.5573	211.598
11.3044	63.771		11.5588	211.513
11.3057	63.7165		11.5602	211.429
11.307	63.6623		11.5617	211.345
11.3083	63.6083		11.5631	211.261
11.3096	63.5546		11.5646	211.177
11.3109	63.5012		11.566	211.094
11.3122	63.448		11.5675	211.011
11.3135	63.395		11.5689	210.928
11.3148	63.3424		11.5704	210.845
11.3161	63.29		11.5718	210.763
11.3174	63.2378		11.5733	210.681
11.3187	63.1859		11.5747	210.599
11.32	63.1342		11.5762	210.517
11.3213	63.0828		11.5776	210.436
11.3226	63.0316		11.5791	210.355
11.3239	62.9807		11.5805	210.274
11.3252	62.93		11.582	210.193
11.3265	62.8796		11.5834	210.113
11.3278	62.8294		11.5849	210.033
11.3291	62.7794		11.5863	209.953
11.3304	62.7297		11.5878	209.874
11.3317	62.6802		11.5892	209.794
11.333	62.631		11.5907	209.715
11.3343	62.582		11.5921	209.636
11.3356	62.5332		11.5936	209.558
11.3369	62.4847		11.595	209.48
11.3382	62.4364		11.5965	209.401
11.3395	62.3884		11.5979	209.324
11.3408	62.3405		11.5994	209.246
11.3421	62.2929		11.6009	209.169
11.3434	62.2456		11.6023	209.092
11.3447	62.1984		11.6038	209.015
11.346	62.1515		11.6052	208.938
11.3473	62.1048		11.6067	208.862
11.3486	62.0584		11.6081	208.786
11.3499	62.0121		11.6096	208.71
11.3513	61.9661		11.611	208.634
11.3526	61.9203		11.6125	208.559
11.3539	61.8748		11.6139	208.484
11.3552	61.8294		11.6154	208.409
11.3565	61.7843		11.6168	208.334
11.3578	61.7394		11.6183	208.259
11.3591	61.6947		11.6197	208.185
11.3604	61.6502		11.6212	208.111
11.3617	61.6059		11.6226	208.037
11.363	61.5618		11.6241	207.964
11.3643	61.518		11.6255	207.891
11.3656	61.4744		11.627	207.817
11.3669	61.4309		11.6284	207.745
11.3682	61.3877		11.6299	207.672
11.3695	61.3447		11.6313	207.6
11.3708	61.3019		11.6328	207.527
11.3721	61.2593		11.6342	207.456
11.3734	61.2169		11.6357	207.384
11.3747	61.1747		11.6371	207.312
11.376	61.1328		11.6386	207.241
11.3773	61.091		11.64	207.17
11.3786	61.0494		11.6415	207.099
11.3799	61.008		11.6429	207.029
11.3812	60.9668		11.6444	206.958
11.3825	60.9259		11.6458	206.888
11.3838	60.8851		11.6473	206.818
11.3851	60.8445		11.6487	206.749
11.3864	60.8041		11.6502	206.679
11.3877	60.7639		11.6517	206.61
11.389	60.7239		11.6531	206.541
11.3903	60.6841		11.6546	206.472
11.3916	60.6445		11.656	206.403
11.3929	60.6051		11.6575	206.335
11.3942	60.5658		11.6589	206.267
11.3955	60.5268		11.6604	206.199
11.3968	60.4879		11.6618	206.131
11.3981	60.4492		11.6633	206.063
11.3994	60.4107		11.6647	205.996
11.4007	60.3724		11.6662	205.929
11.402	60.3343		11.6676	205.862
11.4033	60.2964		11.6691	205.795
11.4046	60.2586		11.6705	205.729
11.4059	60.2211		11.672	205.663
11.4072	60.1837		11.6734	205.597
11.4085	60.1465		11.6749	205.531
11.4098	60.1095		11.6763	205.465
11.4111	60.0726		11.6778	205.4
11.4124	60.0359		11.6792	205.334
11.4137	59.9994		11.6807	205.269
11.415	59.9631		11.6821	205.204
11.4163	59.927		11.6836	205.14
11.4176	59.891		11.685	205.075
11.4189	59.8552		11.6865	205.011
11.4202	59.8196		11.6879	204.947
11.4215	59.7841		11.6894	204.883
11.4228	59.7488		11.6908	204.82
11.4241	59.7137		11.6923	204.756
11.4254	59.6788		11.6937	204.693
11.4267	59.644		11.6952	204.63
11.428	59.6094		11.6966	204.567
11.4293	59.575		11.6981	204.505
11.4306	59.5407		11.6995	204.442
11.4319	59.5066		11.701	204.38
11.4332	59.4726		11.7025	204.318
11.4345	59.4388		11.7039	204.256
11.4358	59.4052		11.7054	204.194
11.4371	59.3718		11.7068	204.133
11.4384	59.3385		11.7083	204.072
11.4397	59.3053		11.7097	204.011
11.441	59.2724		11.7112	203.95
11.4423	59.2395		11.7126	203.889
11.4436	59.2069		11.7141	203.829
11.4449	59.1744		11.7155	203.768
11.4462	59.142		11.717	203.708
11.4475	59.1098		11.7184	203.648
11.4488	59.0778		11.7199	203.589
11.4502	59.0459		11.7213	203.529
11.4515	59.0142		11.7228	203.47
11.4528	58.9826		11.7242	203.41
11.4541	58.9512		11.7257	203.351
11.4554	58.9199		11.7271	203.293
11.4567	58.8888		11.7286	203.234
11.458	58.8578		11.73	203.176
11.4593	58.827		11.7315	203.117
11.4606	58.7963		11.7329	203.059
11.4619	58.7658		11.7344	203.001
11.4632	58.7354		11.7358	202.944
11.4645	58.7052		11.7373	202.886
11.4658	58.6751		11.7387	202.829
11.4671	58.6452		11.7402	202.772
11.4684	58.6154		11.7416	202.715
11.4697	58.5857		11.7431	202.658
11.471	58.5562		11.7445	202.601
11.4723	58.5269		11.746	202.545
11.4736	58.4976		11.7474	202.489
11.4749	58.4685		11.7489	202.432
11.4762	58.4396		11.7504	202.377
11.4775	58.4108		11.7518	202.321
11.4788	58.3821		11.7533	202.265
11.4801	58.3536		11.7547	202.21
11.4814	58.3252		11.7562	202.155
11.4827	58.2969		11.7576	202.1
11.484	58.2688		11.7591	202.045
11.4853	58.2408		11.7605	201.99
11.4866	58.213		11.762	201.936
11.4879	58.1853		11.7634	201.881
11.4892	58.1577		11.7649	201.827
11.4905	58.1302		11.7663	201.773
11.4918	58.1029		11.7678	201.719
11.4931	58.0757		11.7692	201.665
11.4944	58.0487		11.7707	201.612
11.4957	58.0218		11.7721	201.559
11.497	57.995		11.7736	201.505
11.4983	57.9683		11.775	201.452
11.4996	57.9418		11.7765	201.4
11.5009	57.9154		11.7779	201.347
11.5022	57.8891		11.7794	201.294
11.5035	57.8629		11.7808	201.242
11.5048	57.8369		11.7823	201.19
11.5061	57.811		11.7837	201.138
11.5074	57.7852		11.7852	201.086
11.5087	57.7596		11.7866	201.034
11.51	57.734		11.7881	200.983
11.5113	57.7086		11.7895	200.932
11.5126	57.6833		11.791	200.88
11.5139	57.6582		11.7924	200.829
11.5152	57.6331		11.7939	200.778
11.5165	57.6082		11.7953	200.728
11.5178	57.5834		11.7968	200.677
11.5191	57.5587		11.7982	200.627
11.5204	57.5342		11.7997	200.577
11.5217	57.5097		11.8012	200.527
11.523	57.4854		11.8026	200.477
11.5243	57.4612		11.8041	200.427
11.5256	57.4371		11.8055	200.377
11.5269	57.4131		11.807	200.328
11.5282	57.3892		11.8084	200.278
11.5295	57.3655		11.8099	200.229
11.5308	57.3419		11.8113	200.18
11.5321	57.3184		11.8128	200.132
11.5334	57.2949		11.8142	200.083
11.5347	57.2717		11.8157	200.034
11.536	57.2485		11.8171	199.986
11.5373	57.2254		11.8186	199.938
11.5386	57.2024		11.82	199.89
11.5399	57.1796		11.8215	199.842
11.5412	57.1569		11.8229	199.794
11.5425	57.1342		11.8244	199.746
11.5438	57.1117		11.8258	199.699
11.5451	57.0893		11.8273	199.652
11.5464	57.067		11.8287	199.604
11.5477	57.0448		11.8302	199.557
11.549	57.0227		11.8316	199.511
11.5504	57.0007		11.8331	199.464
11.5517	56.9789		11.8345	199.417
11.553	56.9571		11.836	199.371
11.5543	56.9354		11.8374	199.325
11.5556	56.9139		11.8389	199.278
11.5569	56.8924		11.8403	199.232
11.5582	56.8711		11.8418	199.187
11.5595	56.8498		11.8432	199.141
11.5608	56.8287		11.8447	199.095
11.5621	56.8076		11.8461	199.05
11.5634	56.7867		11.8476	199.005
11.5647	56.7658		11.849	198.959
11.566	56.7451		11.8505	198.914
11.5673	56.7244		11.852	198.87
11.5686	56.7039		11.8534	198.825
11.5699	56.6834		11.8549	198.78
11.5712	56.6631		11.8563	198.736
11.5725	56.6428		11.8578	198.692
11.5738	56.6227		11.8592	198.647
11.5751	56.6026		11.8607	198.603
11.5764	56.5827		11.8621	198.56
11.5777	56.5628		11.8636	198.516
11.579	56.543		11.865	198.472
11.5803	56.5234		11.8665	198.429
11.5816	56.5038		11.8679	198.385
11.5829	56.4843		11.8694	198.342
11.5842	56.4649		11.8708	198.299
11.5855	56.4456		11.8723	198.256
11.5868	56.4264		11.8737	198.214
11.5881	56.4073		11.8752	198.171
11.5894	56.3883		11.8766	198.128
11.5907	56.3694		11.8781	198.086
11.592	56.3505		11.8795	198.044
11.5933	56.3318		11.881	198.002
11.5946	56.3131		11.8824	197.96
11.5959	56.2946		11.8839	197.918
11.5972	56.2761		11.8853	197.876
11.5985	56.2577		11.8868	197.835
11.5998	56.2394		11.8882	197.793
11.6011	56.2212		11.8897	197.752
11.6024	56.2031		11.8911	197.711
11.6037	56.1851		11.8926	197.669
11.605	56.1671		11.894	197.629
11.6063	56.1493		11.8955	197.588
11.6076	56.1315		11.8969	197.547
11.6089	56.1138		11.8984	197.507
11.6102	56.0962		11.8998	197.466
11.6115	56.0787		11.9013	197.426
11.6128	56.0612		11.9028	197.386
11.6141	56.0439		11.9042	197.346
11.6154	56.0266		11.9057	197.306
11.6167	56.0094		11.9071	197.266
11.618	55.9923		11.9086	197.226
11.6193	55.9753		11.91	197.187
11.6206	55.9584		11.9115	197.147
11.6219	55.9415		11.9129	197.108
11.6232	55.9248		11.9144	197.069
11.6245	55.9081		11.9158	197.03
11.6258	55.8914		11.9173	196.991
11.6271	55.8749		11.9187	196.952
11.6284	55.8585		11.9202	196.913
11.6297	55.8421		11.9216	196.875
11.631	55.8258		11.9231	196.836
11.6323	55.8096		11.9245	196.798
11.6336	55.7934		11.926	196.76
11.6349	55.7774		11.9274	196.722
11.6362	55.7614		11.9289	196.684
11.6375	55.7455		11.9303	196.646
11.6388	55.7297		11.9318	196.608
11.6401	55.7139		11.9332	196.571
11.6414	55.6982		11.9347	196.533
11.6427	55.6826		11.9361	196.496
11.644	55.6671		11.9376	196.459
11.6453	55.6517		11.939	196.421
11.6466	55.6363		11.9405	196.384
11.6479	55.621		11.9419	196.348
11.6492	55.6057		11.9434	196.311
11.6506	55.5906		11.9448	196.274
11.6519	55.5755		11.9463	196.238
11.6532	55.5605		11.9477	196.201
11.6545	55.5456		11.9492	196.165
11.6558	55.5307		11.9507	196.129
11.6571	55.5159		11.9521	196.092
11.6584	55.5012		11.9536	196.057
11.6597	55.4865		11.955	196.021
11.661	55.4719		11.9565	195.985
11.6623	55.4574		11.9579	195.949
11.6636	55.443		11.9594	195.914
11.6649	55.4286		11.9608	195.878
11.6662	55.4143		11.9623	195.843
11.6675	55.4001		11.9637	195.808
11.6688	55.3859		11.9652	195.773
11.6701	55.3718		11.9666	195.738
11.6714	55.3578		11.9681	195.703
11.6727	55.3438		11.9695	195.668
11.674	55.3299		11.971	195.634
11.6753	55.3161		11.9724	195.599
11.6766	55.3023		11.9739	195.565
11.6779	55.2886		11.9753	195.53
11.6792	55.275		11.9768	195.496
11.6805	55.2614		11.9782	195.462
11.6818	55.248		11.9797	195.428
11.6831	55.2345		11.9811	195.394
11.6844	55.2212		11.9826	195.36
11.6857	55.2078		11.984	195.327
11.687	55.1946		11.9855	195.293
11.6883	55.1814		11.9869	195.26
11.6896	55.1683		11.9884	195.226
11.6909	55.1553		11.9898	195.193
11.6922	55.1423		11.9913	195.16
11.6935	55.1294		11.9927	195.127
11.6948	55.1165		11.9942	195.094
11.6961	55.1037		11.9956	195.061
11.6974	55.091		11.9971	195.028
11.6987	55.0783		11.9985	194.996
11.7	55.0657		12	194.963
