# Supplementary material for: Quantitative measures of clock protein dynamics in the mouse suprachiasmatic nucleus extends the circadian time-keeping model
Source: EMBO J. 2025 Apr 17;44(13):3614–44. doi: 10.1038/s44318-025-00426-z (PMC12218236; doi:10.1038/s44318-025-00426-z)
Supplement: Supplementary file 7 — Source data Fig. 5 [file 44318_2025_426_MOESM7_ESM.zip › Figure 5/5F/Figure 5F.xlsx]

## Sheet: PER2-CRY1
Vehicle			PF670462
Before	During		Before	During
6.41958	6.0411		5.83099	4.55556																			6.0411	7.14894	6.7972	5.56701	6.43299	6.23246	6.03141	6.43299	6.56842	6.912
6.08451	7.14894		6.70345	4.11111																			4.55556	4.11111	5.09827	5.57895	6.03529
6.375	6.7972		6.54545	5.09827
5.83448	5.56701		6.54545	5.57895
6.18557	6.43299		6.04196	6.03529
7.00952	6.23246
6.54545	6.03141
6.18947	6.43299
6.09524	6.56842
7	6.912

## Sheet: CRY1-BMAL1
Vehicle			PF670462
Before	During		Before	During
-1.44966	-1.19205		0.125	-0.660551
-1.45946	-0.476821		-0.391304	0.220183
-0.739726	-1.54967		-1.19205	0
-0.993103	-1.26701		-1.01408	-1.03937
-0.121622	-0.779695		-1.33784	-0.20339
