# Supplementary material for: Quantitative measures of clock protein dynamics in the mouse suprachiasmatic nucleus extends the circadian time-keeping model
Source: EMBO J. 2025 Apr 17;44(13):3614–44. doi: 10.1038/s44318-025-00426-z (PMC12218236; doi:10.1038/s44318-025-00426-z)
Supplement: Supplementary file 7 — Source data Fig. 5 [file 44318_2025_426_MOESM7_ESM.zip › Figure 5/5H/Figure 5H.xlsx]

## Sheet: Sheet1
0 μM	0.025 μM	0.1 μM	0.25 μM	0.5 μM	1 μM
23.92	24.27	26.02	26.52	29.83	32.17
23.72	24.81	25.48	27.14	29.64	32.32
23.99	25.38	26.51	26.66	29.15	30.72
23.7	24.91	26.13	27.26	30.55	30.03
23.87	25.25	26.69	28.92	28.97	31.07
24.15	25.27	25.9	26.99	29.39	32.12
24.28					33.06
24.46					28.83
					31.46
					31.93
