# Supplementary material for: Quantitative measures of clock protein dynamics in the mouse suprachiasmatic nucleus extends the circadian time-keeping model
Source: EMBO J. 2025 Apr 17;44(13):3614–44. doi: 10.1038/s44318-025-00426-z (PMC12218236; doi:10.1038/s44318-025-00426-z)
Supplement: Supplementary file 7 — Source data Fig. 5 [file 44318_2025_426_MOESM7_ESM.zip › Figure 5/5J/Figure 5J.xlsx]

## Sheet: Sheet1
0 μM	0.025 μM	0.1 μM	0.25 μM	0.5 μM	1 μM
98.8806	91.6877	90.8416	97.5484	115.152	97.1963
100	90.5405	90.2098	93.099	95.3901	78.8009
99.422	95.2462	91.0112	94.7791	92.6782	87.6623
98.8417	96.1449	93.1646	91.1528	80.0518	80
97.7974	91.6435	92.4198	89.4737	82.6029	83.7079
101.382			84.5118	83.5391	88.3573
98.4211					80.3797
93.7947					89.2351
					84.9296
					72.0994
