# Supplementary material for: Quantitative measures of clock protein dynamics in the mouse suprachiasmatic nucleus extends the circadian time-keeping model
Source: EMBO J. 2025 Apr 17;44(13):3614–44. doi: 10.1038/s44318-025-00426-z (PMC12218236; doi:10.1038/s44318-025-00426-z)
Supplement: Supplementary file 7 — Source data Fig. 5 [file 44318_2025_426_MOESM7_ESM.zip › Figure 5/5C/Figure 5C.xlsx]

## Sheet: Sheet1
Before treatment			During treatment
Vehicle	PF670462		Vehicle	PF670462
24.3333	24.1667		24.1667	27.25
23.6667	24.1667		23.6667	27
24	24.3333		24.3333	28
24.8333	23.5		24.5	27.5
24.6667	24.1667		24.6667	28.3333
24.5	24		25	28.6667
	23.8333			28.6667
	24.6667			30.5
	24.5			30.75
	24.5			29
