# Supplementary material for: Quantitative measures of clock protein dynamics in the mouse suprachiasmatic nucleus extends the circadian time-keeping model
Source: EMBO J. 2025 Apr 17;44(13):3614–44. doi: 10.1038/s44318-025-00426-z (PMC12218236; doi:10.1038/s44318-025-00426-z)
Supplement: Supplementary file 7 — Source data Fig. 5 [file 44318_2025_426_MOESM7_ESM.zip › Figure 5/5D/Figure 5D.xlsx]

## Sheet: Sheet1
PER2			CRY1			BMAL1
Vehicle	PF670462		Vehicle	PF670462		Vehicle	PF670462
2.092	2.265		7.564	8.99		35.7	25.9
3.46	2.97		8.546	9.533		43.2	34.3
2.092	3.46		8.368	10.2		32.07	20.73
2.265	2.97		7.861	8		32.34	91.72
2.448	2.473		8.471	6.657		44.58	25.96
1.738	2.567		8.349	7.56		34.51
1.851	3.541		7.19	7.185		14.06
1.9	3.292		7.597	8.043		60.52
2.079	2.832		7.616	6.969		18.94
			9.01	8.415
			8.297	10
			6.928	9.231
			7.606
			5.92
			8.752
			7.191
			6.664
			7.217
