# Supplementary material for: Quantitative measures of clock protein dynamics in the mouse suprachiasmatic nucleus extends the circadian time-keeping model
Source: EMBO J. 2025 Apr 17;44(13):3614–44. doi: 10.1038/s44318-025-00426-z (PMC12218236; doi:10.1038/s44318-025-00426-z)
Supplement: Supplementary file 7 — Source data Fig. 5 [file 44318_2025_426_MOESM7_ESM.zip › Figure 5/5E/Figure 5E.xlsx]

## Sheet: PER2
Trough-to -Peak			Peak-to -Trough
Before	PF670462		Before	PF670462
12	13.1667		11.75	14.5
11.25	13		13	14.6667
12.1667	13.625		11.625	15.3
12.125	16.375		12.125	16.375
12.375	12.125		11.5	16.5

## Sheet: CRY1
Trough-to -Peak			Peak-to -Trough
Before	PF670462		Before	PF670462
12.5	13.625		10.875	13
11.5	13.3333		13	14.5
11	13.25		12.8333	15.5
11.1667	13.75		12.5	15.2
11.5	12.875		12.6667	15.5
