# Supplementary material for: Quantitative measures of clock protein dynamics in the mouse suprachiasmatic nucleus extends the circadian time-keeping model
Source: EMBO J. 2025 Apr 17;44(13):3614–44. doi: 10.1038/s44318-025-00426-z (PMC12218236; doi:10.1038/s44318-025-00426-z)
Supplement: Supplementary file 7 — Source data Fig. 5 [file 44318_2025_426_MOESM7_ESM.zip › Figure 5/5B/Figure 5B.xlsx]

## Sheet: Fluorescence data
Time (days)	BMAL1 pre	CRY1 pre	BMAL1 PF	CRY1 PF	BMAL1 CHX	CRY1 CHX
0	875.193	398.407
0.0208333	760.221	348.255
0.0416667	740.689	323.144
0.0625	706.627	310.722
0.0833333	704.37	309.202
0.104167	690.837	301.959
0.125	632.658	299.987
0.145833	642.501	304.7
0.166667	679.362	307.18
0.1875	689.81	304.396
0.208333	704.601	305.828
0.229167	704.995	312.854
0.25	710.862	313.601
0.270833	689.295	317.694
0.291667	707.446	321.45
0.3125	726.311	325.728
0.333333	728.042	326.061
0.354167	738.77	324.901
0.375	741.03	329.64
0.395833	743.126	330.494
0.416667	752.952	326.542
0.4375	754.171	326.97
0.458333	761.911	329.087
0.479167	759.732	324.163
0.5	766.64	322.563
0.520833	769.594	323.352
0.541667	771.398	313.865
0.5625	772.377	308.626
0.583333	771.124	304.082
0.604167	769.483	302.668
0.625	770.386	292.79
0.645833	773.729	292.913
0.666667	776.115	288.897
0.6875	775.776	284.557
0.708333	773.275	276.981
0.729167	767.213	272.74
0.75	755.609	265.223
0.770833	752.164	265.086
0.791667	765.88	257.028
0.8125	755.267	249.496
0.833333	736.283	249.587
0.854167	721.391	242.717
0.875	722.041	238.842
0.895833	736.545	238.019
0.916667	745.605	233.33
0.9375	730.008	233.465
0.958333	731.554	231.513
0.979167	746.421	230.548
1	738.263	231.405
1.02083	734.203	232.334
1.04167	734.556	234.787
1.0625	734.594	244.132
1.08333	741.121	244.269
1.10417	734.678	246.622
1.125	726.609	250.386
1.14583	719.331	256.203
1.16667	728.67	265.848
1.1875	741.722	270.834
1.20833	738.416	274.712
1.22917	778.51	286.777
1.25	756.485	289.55
1.27083	757.607	302.62
1.29167	770.286	308.661
1.3125	786.903	318.096
1.33333	798.999	321.075
1.35417	788.204	322.63
1.375	811.948	329.866
1.39583	809.281	335.768
1.41667	820.215	336.438
1.4375	823.189	342.306
1.45833	830.56	338.635
1.47917	833.148	341.143
1.5	837.619	339.971
1.52083	841.253	337.05
1.54167	836.361	334.038
1.5625	839.786	329.978
1.58333	831.497	324.085
1.60417	828.739	320.291
1.625	832.342	317.052
1.64583	821.613	312.305
1.66667	833.183	305.876
1.6875	824.906	299.415
1.70833	823.202	297.976
1.72917	802.673	288.751
1.75	783.433	281.001
1.77083	783.282	275.758
1.79167	823.991	268.712
1.8125	822.786	264.879
1.83333	775.281	255.496
1.85417	773.007	250.941
1.875	789.924	244.353
1.89583	765.168	239.966
1.91667	782.136	236.772
1.9375	768.516	236.866
1.95833	780.267	231.391
1.97917	751.769	231.092
2	752.512	229.818
2.02083	761.249	230.038
2.04167	743.969	233.853
2.0625	772.625	232.571
2.08333	740.367	236.377
2.10417	751.811	238.852
2.125	740.458	241.542
2.14583	737.542	246.935
2.16667	738.954	252.235
2.1875	748.654	256.04
2.20833	751.069	262.78
2.22917	781.693	274.227
2.25	781.336	277.977
2.27083	781.726	287.406
2.29167	787.482	296.895
2.3125	784.376	301.853
2.33333	802.666	311.816
2.35417	803.743	315.394
2.375	798.563	322.08
2.39583	792.387	324.808
2.41667	790.647	328.397
2.4375	793.334	332.689
2.45833	828.654	335.876
2.47917	805.061	337.279
2.5	802.791	337.812
2.52083	804.784	338.856
2.54167	828.486	336.444
2.5625	822.222	333.128
2.58333	832.351	329.464
2.60417	814.895	325.374
2.625	819.709	318.109
2.64583	828.003	313.974
2.66667	818.825	307.552
2.6875	808.225	305.858
2.70833	789.286	296.696
2.72917	816.682	291.721
2.75	810.625	288.782
2.77083	808.494	281.387
2.79167	802.598	274.502
2.8125	782.374	267.02
2.83333	788.892	259.684
2.85417	769.764	254.69
2.875	757.237	252.826
2.89583	775.352	245.707
2.91667	756.978	238.846
2.9375	746.514	237.41
2.95833	734.83	231.331
2.97917	756.245	233.177
3	744.271	230.788
3.02083	731.51	229.708
3.04167	729.3	226.942
3.0625	731.272	229.087
3.08333	713.937	227.115
3.10417	706.366	231.566
3.125	707.339	233.859
3.14583	706.27	239.404
3.16667	716.692	243.587
3.1875	714.038	244.201
3.20833	719.363	248.58
3.22917	716.541	259.624
3.25	707.519	263.572
3.27083	707.968	268.931
3.29167	714.921	279.032
3.3125	720.615	283.855
3.33333	740.815	291.493
3.35417	737.702	297.333
3.375	727.096	304.821
3.39583	735.965	310.461
3.41667	751.594	315.003
3.4375	750.255	318.79
3.45833	760.703	324.275
3.47917	759.376	326.291
3.5	777.026	326.52
3.52083	772.912	329.148
3.54167	758.217	329.277
3.5625	763.914	324.433
3.58333	752.633	319.937
3.60417	770.742	318.358
3.625	768.198	315.643
3.64583	765.331	309.246
3.66667	746.591	306.911
3.6875	744.342	304.413
3.70833	751.64	295.217
3.72917	753.571	291.5
3.75	730.047	284.223
3.77083	733.714	281.819
3.79167	739.312	275.367
3.8125	718.626	265.448
3.83333	735.394	261.325
3.85417	726.855	252.703
3.875	713.917	249.83
3.89583	725.653	244.14
3.91667	692.849	240.307
3.9375	694.234	232.856
3.95833	712.999	228.683
3.97917	681.664	227.018
4	683.545	222.646
4.02083	683.548	225.583
4.04167	675.605	222.576
4.0625	694.559	222.044
4.08333	676.028	221.827
4.10417	684.312	221.522
4.125	695.759	225.254
4.14583	693.123	227.004
4.16667	670.736	229.164
4.1875	694.777	236.643
4.20833	666.736	239.879
4.22917	688.464	244.823
4.25	687.916	246.805
4.27083	677.15	258.479
4.29167	675.504	261.746
4.3125	686.924	266.608
4.33333	694.429	277.166
4.35417	695.375	280.965
4.375	711.508	290.376
4.39583	701.885	295.591
4.41667	713.039	299.491
4.4375	723.208	304.243
4.45833	715.382	308.198
4.47917	715.561	312.474
4.5	723.959	316.146
4.52083	730.809	315.734
4.54167	722.023	317.472
4.5625	729.348	314.947
4.58333	738.768	312.832
4.60417	733.793	309.475
4.625	722.697	307.074
4.64583	721.541	304.366
4.66667	726.833	298.978
4.6875	724.679	296.254
4.70833	716.098	292.215
4.72917	748.782	289.17
4.75	698.878	278.278
4.77083	700.416	276.156
4.79167	728.698	270.189
4.8125			729.517	262.638
4.83333			719.635	258.544
4.85417			685.208	248.467
4.875			704.95	245.795
4.89583			669.048	236.057
4.91667			680.509	233.057
4.9375			685.41	230.544
4.95833			690.672	225.926
4.97917			674.244	222.713
5			688.875	221.202
5.02083			680.994	219.24
5.04167			663.512	217.498
5.0625			657.039	217.386
5.08333			655.068	217.497
5.10417			663.315	221.143
5.125			669.588	220.864
5.14583			665.91	224.154
5.16667			663.765	227.304
5.1875			664.433	233.59
5.20833			642.072	235.815
5.22917			650.72	243.377
5.25			648.023	247.181
5.27083			667.637	251.064
5.29167			674.038	258.173
5.3125			673.86	262.856
5.33333			679.007	270.414
5.35417			677.13	276.474
5.375			682.921	278.71
5.39583			673.632	287.545
5.41667			683.893	292.952
5.4375			686.545	297.261
5.45833			685.49	302.484
5.47917			690.338	305.91
5.5			683.684	307.393
5.52083			687.488	313.508
5.54167			691.014	315.537
5.5625			690.837	313.549
5.58333			669.401	314.129
5.60417			679.652	312.994
5.625			691.633	311.872
5.64583			693.05	312.606
5.66667			694.039	307.595
5.6875			683.14	303.725
5.70833			678.158	301.171
5.72917			678.585	298.462
5.75			685.038	291.827
5.77083			666.056	287.008
5.79167			690.087	287.511
5.8125			673.932	282.351
5.83333			664.396	276.091
5.85417			682.806	272.885
5.875			692.587	267.899
5.89583			666.31	262.333
5.91667			682.844	259.96
5.9375			672.012	254.114
5.95833			654.086	249.657
5.97917			652.531	245.7
6			648.313	241.892
6.02083			655.474	238.298
6.04167			667.755	232.971
6.0625			670.621	228.252
6.08333			661.037	224.623
6.10417			640.804	221.321
6.125			665.759	216.88
6.14583			644.622	214.809
6.16667			634.724	214.434
6.1875			626.51	211.564
6.20833			627.949	208.231
6.22917			644.334	209.066
6.25			645.755	209.92
6.27083			625.554	210.095
6.29167			623.889	208.021
6.3125			617.05	207.28
6.33333			624.208	211.119
6.35417			635.264	211.713
6.375			630.547	215.103
6.39583			616.594	216.964
6.41667			635.912	220.884
6.4375			638.854	225.165
6.45833			640.824	229.328
6.47917			638.126	230.527
6.5			634.588	236.398
6.52083			628.853	241.363
6.54167			634.696	245.04
6.5625			627.701	253.228
6.58333			634.772	250.851
6.60417			622.478	262.992
6.625			632.81	264.534
6.64583			653.274	266.551
6.66667			647.773	274.069
6.6875			651.474	276.008
6.70833			635.772	277.292
6.72917			637.32	277.799
6.75			637.347	287.603
6.77083			655.544	286.844
6.79167			636.123	286.595
6.8125			643.914	288.837
6.83333			643.963	284.502
6.85417			643.059	286.472
6.875			654.55	284.853
6.89583			659.584	283.466
6.91667			646.234	282.132
6.9375			659.664	277.354
6.95833			665.267	274.063
6.97917			665.33	271.893
7			656.283	267.864
7.02083			643.238	266.62
7.04167			625.54	259.485
7.0625			625.804	256.206
7.08333			615.375	250.446
7.10417			640.186	249.403
7.125			641.172	247.612
7.14583			620.508	244.606
7.16667			631.531	238.153
7.1875			620.161	234.161
7.20833			627.83	231.053
7.22917			629.589	226.729
7.25			621.819	224.575
7.27083			630.407	220.997
7.29167			625.013	217.275
7.3125			623.015	214.926
7.33333			625.266	211.7
7.35417			619.306	206.494
7.375			622.821	205.963
7.39583			624.799	203.126
7.41667			622.247	201.417
7.4375			622.62	198.595
7.45833			619.577	197.716
7.47917			623.041	199.348
7.5			622.139	196.761
7.52083			621.437	198.668
7.54167			620.559	195.365
7.5625			616.299	196.639
7.58333			612.398	201.698
7.60417			595.604	200.439
7.625			590.615	207.006
7.64583			590.508	206.521
7.66667			590.29	210.023
7.6875			597.317	211.107
7.70833			608.547	218.288
7.72917			613.311	221.317
7.75			589.014	225.34
7.77083			602.649	231.384
7.79167			593.136	235.53
7.8125			609.393	238.787
7.83333			598.078	246.34
7.85417			601.174	249.26
7.875			628.642	251.509
7.89583			630.277	257.614
7.91667			619.659	264.617
7.9375			630.531	264.526
7.95833			625.467	268.212
7.97917			620.593	269.264
8			611.128	272.186
8.02083			625.803	277.183
8.04167			633.445	273.675
8.0625			613.829	274.14
8.08333			625.675	274.866
8.10417			633.966	278.33
8.125			637.669	275.074
8.14583			621.766	272.146
8.16667			616.396	272.079
8.1875			628.491	272.948
8.20833			631.75	266.077
8.22917			610.474	266.888
8.25			623.135	261.771
8.27083			605.595	260.804
8.29167			632.418	254.779
8.3125			633.312	252.772
8.33333			603.341	246.939
8.35417			605.587	242.584
8.375			610.15	239.178
8.39583			616.389	237.402
8.41667			615.636	233.59
8.4375			619.278	230.33
8.45833			614.791	225.2
8.47917			613.031	223.871
8.5			612.263	218.058
8.52083			606.865	216.238
8.54167			600.502	218.15
8.5625			602.492	209.622
8.58333			597.806	205.857
8.60417			595.963	204.113
8.625			590.388	199.473
8.64583			587.976	197.923
8.66667			584.09	196.14
8.6875			582.458	193.529
8.70833			583.762	191.199
8.72917			572.778	193.535
8.75			572.357	190.807
8.77083			557.889	194.308
8.79167			547.069	192.378
8.8125			542.428	191.313
8.83333			561.092	191.803
8.85417			542.463	193.825
8.875			544.898	196.159
8.89583			557.345	197.449
8.91667			549.285	200.259
8.9375			551.744	203.315
8.95833			545.881	205.257
8.97917			547.639	210.386
9			555.346	212.258
9.02083			558.957	218.259
9.04167			563.933	222.82
9.0625			568.231	227.833
9.08333			574.933	233.116
9.10417			571.727	237.431
9.125			563.451	240.272
9.14583			579.805	245.246
9.16667					551.161	241.399
9.1875					581.882	241.691
9.20833					577.457	244.491
9.22917					547.074	243.296
9.25					548.367	249.269
9.27083					556.933	249.402
9.29167					548.336	249.516
9.3125					549.034	249.925
9.33333					561.123	248.949
9.35417					550.435	248.273
9.375					544.532	246.49
9.39583					546.285	244.182
9.41667					537.381	241.18
9.4375					510.498	239.522
9.45833					528.869	236.51
9.47917					521.231	229.935
9.5					512.6	222.397
9.52083					490.982	219.474
9.54167					482.758	215.04
9.5625					475.684	208.129
9.58333					475.87	202.566
9.60417					475.465	196.052
9.625					479.05	191.45
9.64583					467.879	185.141
9.66667					460.188	179.287
9.6875					445.272	175.871
9.70833					460.283	170.373
9.72917					434.662	165.542
9.75					451.566	161.444
9.77083					447.668	154.091
9.79167					440.877	152.176
9.8125					441.311	148.009
9.83333					436.183	145.851
9.85417					425.486	141.02
9.875					410.435	137.262
9.89583					405.381	134.868
9.91667					429.952	129.86
9.9375					411.109	128.943
9.95833					391.323	126.741
9.97917					405.537	124.903
10					395.068	118.21
10.0208					398.644	114.05
10.0417					412.118	112.889
10.0625					403.808	111.108
10.0833					398.118	107.845
10.1042					383.15	105.749
10.125					381.967	103.519
10.1458					385.66	103.279
10.1667					392.062	100.901
10.1875					364.867	97.784
10.2083					377.122	95.44
10.2292					375.966	94.02
10.25					358.545	92.598
10.2708					370.461	88.099
10.2917					352.481	87.75
10.3125					358.679	85.353
10.3333					343.303	85.501
10.3542					343.013	84.967
10.375					352.635	83.071
10.3958					337.976	81.367
10.4167					337.887	79.159
10.4375					331.694	79.186
10.4583					327.802	77.569
10.4792					327.878	77.635
10.5					336.887	77.596
10.5208					318.192	72.633
10.5417					316.388	75.844
10.5625					313.903	72.8
10.5833					313.934	74.335
10.6042					307.877	69.993
10.625					305.98	73.489
10.6458					309.191	73
10.6667					298.602	70.025
10.6875					309.207	70.247
10.7083					296.224	70.752
10.7292					305.604	69.392
10.75					302.443	69.305
10.7708					293.372	68.816
10.7917					296.526	67.496
10.8125					295.624	69.088
10.8333					285.577	67.818
10.8542					279.258	67.143
10.875					275.118	66.163
10.8958					272.359	67.419
10.9167					265.526	67.102
10.9375					276.354	67.496
10.9583					257.804	66.457
10.9792					275.286	67.475
11					273.388	69.807
11.0208					261.726	65.312
11.0417					268.152	64.248
11.0625					255.307	66.724
11.0833					253.263	66.341
11.1042					248.301	67.784
11.125					259.046	68.033
11.1458					246.443	66.985
11.1667					269.36	67.339
11.1875					243.193	66.288
11.2083					240.773	66.827
11.2292					240.373	68.35
11.25					240.65	67.712
11.2708					234.616	69.581
11.2917					237.448	68.23
11.3125					234.185	69.942
11.3333					231.978	72.489
11.3542					230.478	69.886
11.375					235.079	72.232
11.3958					235.761	70.483
11.4167					236.18	70.01
11.4375					233.239	68.57
11.4583					238.182	69.568
11.4792					237.802	67.414
11.5					232.412	68.453
11.5208					232.48	67.631
11.5417					230.138	69.465
11.5625					232.906	69.656
11.5833					228.571	68.737
11.6042					222.494	66.652
11.625					224.29	68.546
11.6458					226.141	70.032
11.6667					225.752	68.198
11.6875					214.748	66.519
11.7083					215.629	67.235
11.7292					224.334	67.696
11.75					208.245	67.904
11.7708					210.161	65.378
11.7917					220.123	67.405
11.8125					216.983	66.336
11.8333					211.166	68.791
11.8542					198.691	68.981

## Sheet: curve fit
Time (days)	BMAL1	CRY1
9.3	559.348	284.374
9.3027	558.59	283.228
9.30541	557.833	282.088
9.30811	557.077	280.954
9.31081	556.323	279.826
9.31351	555.57	278.703
9.31622	554.818	277.586
9.31892	554.068	276.475
9.32162	553.319	275.37
9.32432	552.571	274.27
9.32703	551.825	273.176
9.32973	551.079	272.087
9.33243	550.335	271.004
9.33514	549.593	269.927
9.33784	548.852	268.855
9.34054	548.112	267.788
9.34324	547.373	266.727
9.34595	546.635	265.672
9.34865	545.899	264.621
9.35135	545.164	263.577
9.35405	544.431	262.537
9.35676	543.699	261.503
9.35946	542.968	260.474
9.36216	542.238	259.45
9.36486	541.509	258.432
9.36757	540.782	257.419
9.37027	540.056	256.411
9.37297	539.331	255.408
9.37568	538.608	254.41
9.37838	537.886	253.417
9.38108	537.165	252.43
9.38378	536.445	251.447
9.38649	535.727	250.47
9.38919	535.009	249.497
9.39189	534.293	248.529
9.39459	533.579	247.567
9.3973	532.865	246.609
9.4	532.153	245.656
9.4027	531.442	244.708
9.40541	530.732	243.765
9.40811	530.024	242.827
9.41081	529.317	241.894
9.41351	528.61	240.965
9.41622	527.906	240.041
9.41892	527.202	239.122
9.42162	526.5	238.207
9.42432	525.799	237.297
9.42703	525.099	236.392
9.42973	524.4	235.492
9.43243	523.702	234.596
9.43514	523.006	233.704
9.43784	522.311	232.818
9.44054	521.617	231.935
9.44324	520.924	231.057
9.44595	520.233	230.184
9.44865	519.543	229.315
9.45135	518.854	228.451
9.45405	518.166	227.591
9.45676	517.479	226.735
9.45946	516.794	225.884
9.46216	516.109	225.037
9.46486	515.426	224.195
9.46757	514.744	223.357
9.47027	514.064	222.523
9.47297	513.384	221.693
9.47568	512.706	220.868
9.47838	512.028	220.046
9.48108	511.352	219.229
9.48378	510.678	218.417
9.48649	510.004	217.608
9.48919	509.331	216.803
9.49189	508.66	216.003
9.49459	507.99	215.207
9.4973	507.321	214.414
9.5	506.653	213.626
9.5027	505.987	212.842
9.50541	505.321	212.062
9.50811	504.657	211.286
9.51081	503.993	210.513
9.51351	503.331	209.745
9.51622	502.671	208.981
9.51892	502.011	208.22
9.52162	501.352	207.464
9.52432	500.695	206.711
9.52703	500.038	205.962
9.52973	499.383	205.217
9.53243	498.729	204.476
9.53514	498.076	203.738
9.53784	497.425	203.005
9.54054	496.774	202.275
9.54324	496.124	201.549
9.54595	495.476	200.826
9.54865	494.829	200.108
9.55135	494.183	199.392
9.55405	493.538	198.681
9.55676	492.894	197.973
9.55946	492.251	197.269
9.56216	491.609	196.568
9.56486	490.969	195.871
9.56757	490.33	195.178
9.57027	489.691	194.488
9.57297	489.054	193.802
9.57568	488.418	193.119
9.57838	487.783	192.44
9.58108	487.149	191.764
9.58378	486.516	191.091
9.58649	485.885	190.422
9.58919	485.254	189.757
9.59189	484.625	189.094
9.59459	483.996	188.436
9.5973	483.369	187.78
9.6	482.743	187.128
9.6027	482.118	186.479
9.60541	481.494	185.834
9.60811	480.871	185.192
9.61081	480.249	184.553
9.61351	479.628	183.917
9.61622	479.008	183.285
9.61892	478.39	182.656
9.62162	477.772	182.03
9.62432	477.156	181.407
9.62703	476.54	180.788
9.62973	475.926	180.172
9.63243	475.313	179.558
9.63514	474.7	178.948
9.63784	474.089	178.341
9.64054	473.479	177.738
9.64324	472.87	177.137
9.64595	472.262	176.539
9.64865	471.655	175.945
9.65135	471.05	175.353
9.65405	470.445	174.764
9.65676	469.841	174.179
9.65946	469.238	173.596
9.66216	468.637	173.017
9.66486	468.036	172.44
9.66757	467.437	171.867
9.67027	466.838	171.296
9.67297	466.241	170.728
9.67568	465.644	170.163
9.67838	465.049	169.601
9.68108	464.454	169.042
9.68378	463.861	168.486
9.68649	463.269	167.932
9.68919	462.677	167.382
9.69189	462.087	166.834
9.69459	461.498	166.289
9.6973	460.91	165.746
9.7	460.323	165.207
9.7027	459.737	164.67
9.70541	459.151	164.136
9.70811	458.567	163.605
9.71081	457.984	163.077
9.71351	457.402	162.551
9.71622	456.821	162.028
9.71892	456.241	161.507
9.72162	455.662	160.99
9.72432	455.084	160.474
9.72703	454.507	159.962
9.72973	453.931	159.452
9.73243	453.356	158.945
9.73514	452.782	158.44
9.73784	452.209	157.938
9.74054	451.637	157.438
9.74324	451.066	156.941
9.74595	450.495	156.447
9.74865	449.926	155.955
9.75135	449.358	155.466
9.75405	448.791	154.979
9.75676	448.225	154.494
9.75946	447.66	154.013
9.76216	447.096	153.533
9.76486	446.533	153.056
9.76757	445.97	152.581
9.77027	445.409	152.109
9.77297	444.849	151.64
9.77568	444.29	151.172
9.77838	443.731	150.707
9.78108	443.174	150.245
9.78378	442.618	149.784
9.78649	442.062	149.327
9.78919	441.508	148.871
9.79189	440.955	148.418
9.79459	440.402	147.967
9.7973	439.851	147.519
9.8	439.3	147.072
9.8027	438.75	146.628
9.80541	438.202	146.187
9.80811	437.654	145.747
9.81081	437.107	145.31
9.81351	436.561	144.875
9.81622	436.017	144.442
9.81892	435.473	144.012
9.82162	434.93	143.583
9.82432	434.388	143.157
9.82703	433.847	142.733
9.82973	433.306	142.311
9.83243	432.767	141.892
9.83514	432.229	141.474
9.83784	431.692	141.059
9.84054	431.155	140.645
9.84324	430.62	140.234
9.84595	430.085	139.825
9.84865	429.552	139.418
9.85135	429.019	139.013
9.85405	428.487	138.611
9.85676	427.956	138.21
9.85946	427.427	137.811
9.86216	426.898	137.415
9.86486	426.37	137.02
9.86757	425.842	136.627
9.87027	425.316	136.237
9.87297	424.791	135.848
9.87568	424.266	135.462
9.87838	423.743	135.077
9.88108	423.22	134.694
9.88378	422.699	134.314
9.88649	422.178	133.935
9.88919	421.658	133.558
9.89189	421.139	133.183
9.89459	420.621	132.81
9.8973	420.104	132.439
9.9	419.588	132.07
9.9027	419.072	131.702
9.90541	418.558	131.337
9.90811	418.044	130.973
9.91081	417.532	130.612
9.91351	417.02	130.252
9.91622	416.509	129.894
9.91892	415.999	129.538
9.92162	415.49	129.183
9.92432	414.982	128.831
9.92703	414.474	128.48
9.92973	413.968	128.131
9.93243	413.462	127.784
9.93514	412.957	127.439
9.93784	412.454	127.095
9.94054	411.951	126.753
9.94324	411.449	126.413
9.94595	410.947	126.075
9.94865	410.447	125.738
9.95135	409.948	125.403
9.95405	409.449	125.07
9.95676	408.951	124.738
9.95946	408.454	124.408
9.96216	407.958	124.08
9.96486	407.463	123.754
9.96757	406.969	123.429
9.97027	406.475	123.106
9.97297	405.983	122.784
9.97568	405.491	122.464
9.97838	405	122.146
9.98108	404.51	121.83
9.98378	404.021	121.515
9.98649	403.533	121.201
9.98919	403.045	120.89
9.99189	402.559	120.579
9.99459	402.073	120.271
9.9973	401.588	119.964
10	401.104	119.659
10.0027	400.621	119.355
10.0054	400.138	119.052
10.0081	399.657	118.752
10.0108	399.176	118.452
10.0135	398.696	118.155
10.0162	398.217	117.858
10.0189	397.739	117.564
10.0216	397.262	117.271
10.0243	396.785	116.979
10.027	396.309	116.689
10.0297	395.834	116.4
10.0324	395.36	116.113
10.0351	394.887	115.827
10.0378	394.415	115.543
10.0405	393.943	115.26
10.0432	393.472	114.979
10.0459	393.002	114.699
10.0486	392.533	114.42
10.0514	392.065	114.143
10.0541	391.597	113.868
10.0568	391.13	113.593
10.0595	390.665	113.32
10.0622	390.199	113.049
10.0649	389.735	112.779
10.0676	389.272	112.51
10.0703	388.809	112.243
10.073	388.347	111.977
10.0757	387.886	111.712
10.0784	387.426	111.449
10.0811	386.966	111.187
10.0838	386.508	110.927
10.0865	386.05	110.667
10.0892	385.593	110.409
10.0919	385.136	110.153
10.0946	384.681	109.898
10.0973	384.226	109.644
10.1	383.772	109.391
10.1027	383.319	109.14
10.1054	382.867	108.89
10.1081	382.415	108.641
10.1108	381.965	108.393
10.1135	381.515	108.147
10.1162	381.065	107.902
10.1189	380.617	107.658
10.1216	380.169	107.416
10.1243	379.723	107.174
10.127	379.277	106.934
10.1297	378.831	106.695
10.1324	378.387	106.458
10.1351	377.943	106.221
10.1378	377.5	105.986
10.1405	377.058	105.752
10.1432	376.616	105.52
10.1459	376.176	105.288
10.1486	375.736	105.058
10.1514	375.297	104.828
10.1541	374.858	104.6
10.1568	374.421	104.373
10.1595	373.984	104.148
10.1622	373.548	103.923
10.1649	373.112	103.7
10.1676	372.678	103.477
10.1703	372.244	103.256
10.173	371.811	103.036
10.1757	371.378	102.817
10.1784	370.947	102.6
10.1811	370.516	102.383
10.1838	370.086	102.167
10.1865	369.657	101.953
10.1892	369.228	101.74
10.1919	368.8	101.527
10.1946	368.373	101.316
10.1973	367.947	101.106
10.2	367.521	100.897
10.2027	367.096	100.689
10.2054	366.672	100.482
10.2081	366.249	100.276
10.2108	365.826	100.071
10.2135	365.404	99.8677
10.2162	364.983	99.665
10.2189	364.562	99.4634
10.2216	364.143	99.2627
10.2243	363.724	99.0631
10.227	363.305	98.8645
10.2297	362.888	98.667
10.2324	362.471	98.4704
10.2351	362.055	98.2749
10.2378	361.64	98.0803
10.2405	361.225	97.8867
10.2432	360.811	97.6942
10.2459	360.398	97.5026
10.2486	359.985	97.312
10.2514	359.574	97.1223
10.2541	359.162	96.9337
10.2568	358.752	96.746
10.2595	358.342	96.5592
10.2622	357.934	96.3734
10.2649	357.525	96.1886
10.2676	357.118	96.0047
10.2703	356.711	95.8218
10.273	356.305	95.6398
10.2757	355.9	95.4587
10.2784	355.495	95.2785
10.2811	355.091	95.0993
10.2838	354.688	94.9209
10.2865	354.285	94.7435
10.2892	353.883	94.567
10.2919	353.482	94.3914
10.2946	353.082	94.2167
10.2973	352.682	94.0429
10.3	352.283	93.87
10.3027	351.884	93.6979
10.3054	351.487	93.5268
10.3081	351.09	93.3565
10.3108	350.693	93.1871
10.3135	350.298	93.0185
10.3162	349.903	92.8509
10.3189	349.508	92.684
10.3216	349.115	92.518
10.3243	348.722	92.3529
10.327	348.33	92.1886
10.3297	347.938	92.0252
10.3324	347.547	91.8626
10.3351	347.157	91.7008
10.3378	346.768	91.5399
10.3405	346.379	91.3797
10.3432	345.991	91.2204
10.3459	345.603	91.0619
10.3486	345.217	90.9042
10.3514	344.831	90.7474
10.3541	344.445	90.5913
10.3568	344.06	90.436
10.3595	343.676	90.2815
10.3622	343.293	90.1278
10.3649	342.91	89.9749
10.3676	342.528	89.8228
10.3703	342.146	89.6714
10.373	341.766	89.5208
10.3757	341.386	89.371
10.3784	341.006	89.222
10.3811	340.627	89.0737
10.3838	340.249	88.9262
10.3865	339.872	88.7794
10.3892	339.495	88.6334
10.3919	339.119	88.4881
10.3946	338.743	88.3436
10.3973	338.368	88.1998
10.4	337.994	88.0568
10.4027	337.621	87.9144
10.4054	337.248	87.7728
10.4081	336.875	87.632
10.4108	336.504	87.4918
10.4135	336.133	87.3524
10.4162	335.763	87.2137
10.4189	335.393	87.0756
10.4216	335.024	86.9383
10.4243	334.655	86.8017
10.427	334.288	86.6658
10.4297	333.921	86.5306
10.4324	333.554	86.3961
10.4351	333.188	86.2622
10.4378	332.823	86.1291
10.4405	332.458	85.9966
10.4432	332.094	85.8648
10.4459	331.731	85.7337
10.4486	331.369	85.6033
10.4514	331.006	85.4735
10.4541	330.645	85.3444
10.4568	330.284	85.2159
10.4595	329.924	85.0881
10.4622	329.565	84.961
10.4649	329.206	84.8345
10.4676	328.847	84.7086
10.4703	328.49	84.5834
10.473	328.133	84.4588
10.4757	327.776	84.3349
10.4784	327.42	84.2116
10.4811	327.065	84.0889
10.4838	326.711	83.9669
10.4865	326.357	83.8455
10.4892	326.003	83.7247
10.4919	325.651	83.6045
10.4946	325.299	83.4849
10.4973	324.947	83.366
10.5	324.596	83.2476
10.5027	324.246	83.1299
10.5054	323.896	83.0127
10.5081	323.547	82.8962
10.5108	323.199	82.7803
10.5135	322.851	82.6649
10.5162	322.504	82.5501
10.5189	322.157	82.436
10.5216	321.811	82.3224
10.5243	321.466	82.2094
10.527	321.121	82.0969
10.5297	320.776	81.9851
10.5324	320.433	81.8738
10.5351	320.09	81.7631
10.5378	319.747	81.6529
10.5405	319.406	81.5433
10.5432	319.064	81.4343
10.5459	318.724	81.3258
10.5486	318.384	81.2179
10.5514	318.044	81.1105
10.5541	317.705	81.0037
10.5568	317.367	80.8974
10.5595	317.029	80.7917
10.5622	316.692	80.6865
10.5649	316.355	80.5819
10.5676	316.02	80.4778
10.5703	315.684	80.3742
10.573	315.349	80.2711
10.5757	315.015	80.1686
10.5784	314.682	80.0666
10.5811	314.348	79.9651
10.5838	314.016	79.8642
10.5865	313.684	79.7637
10.5892	313.353	79.6638
10.5919	313.022	79.5644
10.5946	312.692	79.4654
10.5973	312.362	79.367
10.6	312.033	79.2691
10.6027	311.705	79.1717
10.6054	311.377	79.0748
10.6081	311.05	78.9784
10.6108	310.723	78.8825
10.6135	310.397	78.7871
10.6162	310.071	78.6921
10.6189	309.746	78.5977
10.6216	309.422	78.5037
10.6243	309.098	78.4102
10.627	308.774	78.3172
10.6297	308.452	78.2246
10.6324	308.129	78.1326
10.6351	307.808	78.041
10.6378	307.487	77.9499
10.6405	307.166	77.8592
10.6432	306.846	77.769
10.6459	306.527	77.6793
10.6486	306.208	77.59
10.6514	305.89	77.5012
10.6541	305.572	77.4128
10.6568	305.255	77.3249
10.6595	304.938	77.2374
10.6622	304.622	77.1504
10.6649	304.306	77.0638
10.6676	303.991	76.9777
10.6703	303.677	76.892
10.673	303.363	76.8067
10.6757	303.049	76.7219
10.6784	302.737	76.6375
10.6811	302.424	76.5536
10.6838	302.113	76.4701
10.6865	301.801	76.387
10.6892	301.491	76.3043
10.6919	301.181	76.2221
10.6946	300.871	76.1402
10.6973	300.562	76.0588
10.7	300.253	75.9778
10.7027	299.946	75.8972
10.7054	299.638	75.8171
10.7081	299.331	75.7373
10.7108	299.025	75.658
10.7135	298.719	75.579
10.7162	298.414	75.5005
10.7189	298.109	75.4223
10.7216	297.805	75.3446
10.7243	297.501	75.2672
10.727	297.198	75.1903
10.7297	296.895	75.1137
10.7324	296.593	75.0376
10.7351	296.291	74.9618
10.7378	295.99	74.8864
10.7405	295.69	74.8114
10.7432	295.39	74.7368
10.7459	295.09	74.6626
10.7486	294.791	74.5887
10.7514	294.493	74.5152
10.7541	294.195	74.4421
10.7568	293.897	74.3694
10.7595	293.6	74.297
10.7622	293.304	74.225
10.7649	293.008	74.1534
10.7676	292.713	74.0822
10.7703	292.418	74.0113
10.773	292.123	73.9407
10.7757	291.83	73.8706
10.7784	291.536	73.8008
10.7811	291.243	73.7313
10.7838	290.951	73.6622
10.7865	290.659	73.5935
10.7892	290.368	73.5251
10.7919	290.077	73.457
10.7946	289.787	73.3893
10.7973	289.497	73.322
10.8	289.208	73.255
10.8027	288.919	73.1883
10.8054	288.631	73.122
10.8081	288.343	73.056
10.8108	288.056	72.9904
10.8135	287.769	72.9251
10.8162	287.483	72.8601
10.8189	287.197	72.7955
10.8216	286.912	72.7311
10.8243	286.627	72.6672
10.827	286.343	72.6035
10.8297	286.059	72.5402
10.8324	285.776	72.4772
10.8351	285.493	72.4145
10.8378	285.21	72.3521
10.8405	284.929	72.2901
10.8432	284.647	72.2283
10.8459	284.366	72.1669
10.8486	284.086	72.1058
10.8514	283.806	72.045
10.8541	283.527	71.9845
10.8568	283.248	71.9244
10.8595	282.969	71.8645
10.8622	282.692	71.805
10.8649	282.414	71.7457
10.8676	282.137	71.6868
10.8703	281.861	71.6281
10.873	281.585	71.5698
10.8757	281.309	71.5117
10.8784	281.034	71.454
10.8811	280.759	71.3965
10.8838	280.485	71.3394
10.8865	280.212	71.2825
10.8892	279.939	71.2259
10.8919	279.666	71.1696
10.8946	279.394	71.1136
10.8973	279.122	71.0579
10.9	278.851	71.0025
10.9027	278.58	70.9473
10.9054	278.31	70.8924
10.9081	278.04	70.8379
10.9108	277.77	70.7836
10.9135	277.502	70.7295
10.9162	277.233	70.6758
10.9189	276.965	70.6223
10.9216	276.698	70.5691
10.9243	276.431	70.5162
10.927	276.164	70.4635
10.9297	275.898	70.4111
10.9324	275.632	70.359
10.9351	275.367	70.3071
10.9378	275.102	70.2555
10.9405	274.838	70.2042
10.9432	274.574	70.1531
10.9459	274.311	70.1023
10.9486	274.048	70.0518
10.9514	273.786	70.0015
10.9541	273.524	69.9515
10.9568	273.262	69.9017
10.9595	273.001	69.8522
10.9622	272.741	69.8029
10.9649	272.48	69.7539
10.9676	272.221	69.7051
10.9703	271.961	69.6566
10.973	271.703	69.6083
10.9757	271.444	69.5603
10.9784	271.186	69.5125
10.9811	270.929	69.465
10.9838	270.672	69.4177
10.9865	270.415	69.3707
10.9892	270.159	69.3238
10.9919	269.904	69.2773
10.9946	269.648	69.2309
10.9973	269.394	69.1849
11	269.139	69.139
11.0027	268.885	69.0934
11.0054	268.632	69.048
11.0081	268.379	69.0028
11.0108	268.126	68.9579
11.0135	267.874	68.9132
11.0162	267.622	68.8687
11.0189	267.371	68.8245
11.0216	267.12	68.7805
11.0243	266.87	68.7367
11.027	266.62	68.6931
11.0297	266.37	68.6498
11.0324	266.121	68.6067
11.0351	265.873	68.5638
11.0378	265.624	68.5211
11.0405	265.377	68.4786
11.0432	265.129	68.4364
11.0459	264.882	68.3943
11.0486	264.636	68.3525
11.0514	264.39	68.3109
11.0541	264.144	68.2695
11.0568	263.899	68.2283
11.0595	263.654	68.1874
11.0622	263.41	68.1466
11.0649	263.166	68.1061
11.0676	262.922	68.0657
11.0703	262.679	68.0256
11.073	262.437	67.9857
11.0757	262.194	67.9459
11.0784	261.953	67.9064
11.0811	261.711	67.8671
11.0838	261.47	67.828
11.0865	261.23	67.789
11.0892	260.989	67.7503
11.0919	260.75	67.7118
11.0946	260.51	67.6735
11.0973	260.271	67.6353
11.1	260.033	67.5974
11.1027	259.795	67.5597
11.1054	259.557	67.5221
11.1081	259.32	67.4847
11.1108	259.083	67.4476
11.1135	258.847	67.4106
11.1162	258.611	67.3738
11.1189	258.375	67.3372
11.1216	258.14	67.3008
11.1243	257.905	67.2646
11.127	257.671	67.2285
11.1297	257.437	67.1927
11.1324	257.203	67.157
11.1351	256.97	67.1215
11.1378	256.737	67.0862
11.1405	256.505	67.0511
11.1432	256.273	67.0161
11.1459	256.041	66.9814
11.1486	255.81	66.9468
11.1514	255.58	66.9123
11.1541	255.349	66.8781
11.1568	255.119	66.844
11.1595	254.89	66.8101
11.1622	254.661	66.7764
11.1649	254.432	66.7429
11.1676	254.204	66.7095
11.1703	253.976	66.6763
11.173	253.748	66.6433
11.1757	253.521	66.6104
11.1784	253.294	66.5777
11.1811	253.068	66.5452
11.1838	252.842	66.5128
11.1865	252.616	66.4806
11.1892	252.391	66.4486
11.1919	252.166	66.4167
11.1946	251.942	66.385
11.1973	251.718	66.3535
11.2	251.494	66.3221
11.2027	251.271	66.2908
11.2054	251.048	66.2598
11.2081	250.826	66.2289
11.2108	250.604	66.1981
11.2135	250.382	66.1675
11.2162	250.161	66.1371
11.2189	249.94	66.1068
11.2216	249.719	66.0767
11.2243	249.499	66.0467
11.227	249.279	66.0169
11.2297	249.06	65.9873
11.2324	248.841	65.9577
11.2351	248.622	65.9284
11.2378	248.404	65.8992
11.2405	248.186	65.8701
11.2432	247.969	65.8412
11.2459	247.752	65.8124
11.2486	247.535	65.7838
11.2514	247.319	65.7553
11.2541	247.103	65.727
11.2568	246.887	65.6988
11.2595	246.672	65.6708
11.2622	246.457	65.6429
11.2649	246.242	65.6151
11.2676	246.028	65.5875
11.2703	245.815	65.5601
11.273	245.601	65.5327
11.2757	245.388	65.5055
11.2784	245.176	65.4785
11.2811	244.963	65.4516
11.2838	244.751	65.4248
11.2865	244.54	65.3982
11.2892	244.329	65.3717
11.2919	244.118	65.3453
11.2946	243.908	65.3191
11.2973	243.698	65.293
11.3	243.488	65.267
11.3027	243.279	65.2412
11.3054	243.07	65.2155
11.3081	242.861	65.1899
11.3108	242.653	65.1645
11.3135	242.445	65.1392
11.3162	242.237	65.114
11.3189	242.03	65.089
11.3216	241.823	65.064
11.3243	241.617	65.0392
11.327	241.411	65.0146
11.3297	241.205	64.99
11.3324	241	64.9656
11.3351	240.795	64.9413
11.3378	240.59	64.9172
11.3405	240.386	64.8931
11.3432	240.182	64.8692
11.3459	239.978	64.8454
11.3486	239.775	64.8217
11.3514	239.572	64.7982
11.3541	239.37	64.7747
11.3568	239.168	64.7514
11.3595	238.966	64.7282
11.3622	238.764	64.7052
11.3649	238.563	64.6822
11.3676	238.363	64.6594
11.3703	238.162	64.6366
11.373	237.962	64.614
11.3757	237.762	64.5915
11.3784	237.563	64.5692
11.3811	237.364	64.5469
11.3838	237.165	64.5247
11.3865	236.967	64.5027
11.3892	236.769	64.4808
11.3919	236.571	64.459
11.3946	236.374	64.4373
11.3973	236.177	64.4157
11.4	235.98	64.3942
11.4027	235.784	64.3728
11.4054	235.588	64.3516
11.4081	235.393	64.3304
11.4108	235.197	64.3094
11.4135	235.002	64.2884
11.4162	234.808	64.2676
11.4189	234.614	64.2469
11.4216	234.42	64.2263
11.4243	234.226	64.2058
11.427	234.033	64.1854
11.4297	233.84	64.1651
11.4324	233.648	64.1449
11.4351	233.455	64.1248
11.4378	233.263	64.1048
11.4405	233.072	64.0849
11.4432	232.881	64.0651
11.4459	232.69	64.0454
11.4486	232.499	64.0258
11.4514	232.309	64.0063
11.4541	232.119	63.987
11.4568	231.93	63.9677
11.4595	231.74	63.9485
11.4622	231.551	63.9294
11.4649	231.363	63.9104
11.4676	231.175	63.8915
11.4703	230.987	63.8727
11.473	230.799	63.854
11.4757	230.612	63.8354
11.4784	230.425	63.8169
11.4811	230.238	63.7985
11.4838	230.052	63.7801
11.4865	229.866	63.7619
11.4892	229.68	63.7438
11.4919	229.495	63.7257
11.4946	229.31	63.7078
11.4973	229.125	63.6899
11.5	228.941	63.6721
11.5027	228.757	63.6545
11.5054	228.573	63.6369
11.5081	228.39	63.6194
11.5108	228.207	63.602
11.5135	228.024	63.5846
11.5162	227.842	63.5674
11.5189	227.659	63.5503
11.5216	227.478	63.5332
11.5243	227.296	63.5163
11.527	227.115	63.4994
11.5297	226.934	63.4826
11.5324	226.753	63.4659
11.5351	226.573	63.4492
11.5378	226.393	63.4327
11.5405	226.214	63.4163
11.5432	226.034	63.3999
11.5459	225.855	63.3836
11.5486	225.677	63.3674
11.5514	225.498	63.3513
11.5541	225.32	63.3352
11.5568	225.143	63.3193
11.5595	224.965	63.3034
11.5622	224.788	63.2876
11.5649	224.611	63.2719
11.5676	224.435	63.2563
11.5703	224.258	63.2407
11.573	224.083	63.2252
11.5757	223.907	63.2098
11.5784	223.732	63.1945
11.5811	223.557	63.1793
11.5838	223.382	63.1641
11.5865	223.208	63.1491
11.5892	223.034	63.134
11.5919	222.86	63.1191
11.5946	222.686	63.1043
11.5973	222.513	63.0895
11.6	222.34	63.0748
11.6027	222.168	63.0602
11.6054	221.995	63.0456
11.6081	221.823	63.0311
11.6108	221.652	63.0167
11.6135	221.48	63.0024
11.6162	221.309	62.9882
11.6189	221.139	62.974
11.6216	220.968	62.9599
11.6243	220.798	62.9458
11.627	220.628	62.9319
11.6297	220.458	62.918
11.6324	220.289	62.9042
11.6351	220.12	62.8904
11.6378	219.951	62.8767
11.6405	219.783	62.8631
11.6432	219.615	62.8496
11.6459	219.447	62.8361
11.6486	219.279	62.8227
11.6514	219.112	62.8093
11.6541	218.945	62.7961
11.6568	218.779	62.7829
11.6595	218.612	62.7697
11.6622	218.446	62.7567
11.6649	218.28	62.7437
11.6676	218.115	62.7308
11.6703	217.95	62.7179
11.673	217.785	62.7051
11.6757	217.62	62.6923
11.6784	217.456	62.6797
11.6811	217.292	62.6671
11.6838	217.128	62.6545
11.6865	216.964	62.6421
11.6892	216.801	62.6296
11.6919	216.638	62.6173
11.6946	216.475	62.605
11.6973	216.313	62.5928
11.7	216.151	62.5806
11.7027	215.989	62.5685
11.7054	215.828	62.5565
11.7081	215.666	62.5445
11.7108	215.505	62.5326
11.7135	215.345	62.5207
11.7162	215.184	62.509
11.7189	215.024	62.4972
11.7216	214.864	62.4856
11.7243	214.705	62.4739
11.727	214.545	62.4624
11.7297	214.386	62.4509
11.7324	214.228	62.4395
11.7351	214.069	62.4281
11.7378	213.911	62.4168
11.7405	213.753	62.4055
11.7432	213.595	62.3943
11.7459	213.438	62.3831
11.7486	213.281	62.3721
11.7514	213.124	62.361
11.7541	212.968	62.3501
11.7568	212.811	62.3391
11.7595	212.655	62.3283
11.7622	212.5	62.3175
11.7649	212.344	62.3067
11.7676	212.189	62.296
11.7703	212.034	62.2854
11.773	211.879	62.2748
11.7757	211.725	62.2642
11.7784	211.571	62.2538
11.7811	211.417	62.2433
11.7838	211.263	62.233
11.7865	211.11	62.2226
11.7892	210.957	62.2124
11.7919	210.804	62.2021
11.7946	210.652	62.192
11.7973	210.499	62.1819
11.8	210.347	62.1718
11.8027	210.196	62.1618
11.8054	210.044	62.1518
11.8081	209.893	62.1419
11.8108	209.742	62.1321
11.8135	209.591	62.1223
11.8162	209.441	62.1125
11.8189	209.291	62.1028
11.8216	209.141	62.0932
11.8243	208.991	62.0836
11.827	208.842	62.074
11.8297	208.693	62.0645
11.8324	208.544	62.055
11.8351	208.395	62.0456
11.8378	208.247	62.0362
11.8405	208.099	62.0269
11.8432	207.951	62.0177
11.8459	207.804	62.0084
11.8486	207.656	61.9993
11.8514	207.509	61.9901
11.8541	207.363	61.9811
11.8568	207.216	61.972
11.8595	207.07	61.963
11.8622	206.924	61.9541
11.8649	206.778	61.9452
11.8676	206.632	61.9364
11.8703	206.487	61.9275
11.873	206.342	61.9188
11.8757	206.197	61.9101
11.8784	206.053	61.9014
11.8811	205.909	61.8928
11.8838	205.765	61.8842
11.8865	205.621	61.8757
11.8892	205.477	61.8672
11.8919	205.334	61.8587
11.8946	205.191	61.8503
11.8973	205.048	61.8419
11.9	204.906	61.8336
11.9027	204.763	61.8253
11.9054	204.621	61.8171
11.9081	204.48	61.8089
11.9108	204.338	61.8007
11.9135	204.197	61.7926
11.9162	204.056	61.7846
11.9189	203.915	61.7765
11.9216	203.774	61.7685
11.9243	203.634	61.7606
11.927	203.494	61.7527
11.9297	203.354	61.7448
11.9324	203.215	61.737
11.9351	203.075	61.7292
11.9378	202.936	61.7215
11.9405	202.797	61.7138
11.9432	202.659	61.7061
11.9459	202.52	61.6985
11.9486	202.382	61.6909
11.9514	202.244	61.6833
11.9541	202.107	61.6758
11.9568	201.969	61.6683
11.9595	201.832	61.6609
11.9622	201.695	61.6535
11.9649	201.559	61.6461
11.9676	201.422	61.6388
11.9703	201.286	61.6315
11.973	201.15	61.6243
11.9757	201.014	61.6171
11.9784	200.879	61.6099
11.9811	200.743	61.6028
11.9838	200.608	61.5957
11.9865	200.474	61.5886
11.9892	200.339	61.5816
11.9919	200.205	61.5746
11.9946	200.071	61.5676
11.9973	199.937	61.5607
	199.803	61.5538
