# Supplementary material for: Quantitative measures of clock protein dynamics in the mouse suprachiasmatic nucleus extends the circadian time-keeping model
Source: EMBO J. 2025 Apr 17;44(13):3614–44. doi: 10.1038/s44318-025-00426-z (PMC12218236; doi:10.1038/s44318-025-00426-z)
Supplement: Supplementary file 8 — Source data Fig. 6 [file 44318_2025_426_MOESM8_ESM.zip]

Archive with 33 entries (22 files):
- Figure 6/
- Figure 6/6F/
- Figure 6/6A/
- Figure 6/6H/
- Figure 6/6I/
- Figure 6/6G/
- Figure 6/.DS_Store
- __MACOSX/Figure 6/._.DS_Store
- Figure 6/6B/
- Figure 6/6E/
- Figure 6/6J/
- Figure 6/6D/
- Figure 6/6C/
- Figure 6/6F/Figure 6F.xlsx
- __MACOSX/Figure 6/6F/._Figure 6F.xlsx
- Figure 6/6A/Figure 6A.xlsx
- __MACOSX/Figure 6/6A/._Figure 6A.xlsx
- Figure 6/6H/Figure 6H.xlsx
- __MACOSX/Figure 6/6H/._Figure 6H.xlsx
- Figure 6/6I/Figure 6I.xlsx
- __MACOSX/Figure 6/6I/._Figure 6I.xlsx
- Figure 6/6G/Figure 6G.xlsx
- __MACOSX/Figure 6/6G/._Figure 6G.xlsx
- Figure 6/6B/Figure 6B.xlsx
- __MACOSX/Figure 6/6B/._Figure 6B.xlsx
- Figure 6/6E/Figure 6E.xlsx
- __MACOSX/Figure 6/6E/._Figure 6E.xlsx
- Figure 6/6J/Figure 6J.xlsx
- __MACOSX/Figure 6/6J/._Figure 6J.xlsx
- Figure 6/6D/Figure 6D.xlsx
- __MACOSX/Figure 6/6D/._Figure 6D.xlsx
- Figure 6/6C/Figure 6C.xlsx
- __MACOSX/Figure 6/6C/._Figure 6C.xlsx
