# Supplementary material for: Quantitative measures of clock protein dynamics in the mouse suprachiasmatic nucleus extends the circadian time-keeping model
Source: EMBO J. 2025 Apr 17;44(13):3614–44. doi: 10.1038/s44318-025-00426-z (PMC12218236; doi:10.1038/s44318-025-00426-z)
Supplement: Supplementary file 8 — Source data Fig. 6 [file 44318_2025_426_MOESM8_ESM.zip › Figure 6/6A/Figure 6A.xlsx]

## Sheet: Fluorescence data
Time (days)	PER2 Pre	CRY1 Pre	PER2 KL101	CRY1 KL101	PER2 CHX	CRY1 CHX
0	468.915	650.435
0.0208333	500.321	609.081
0.0416667	517.183	579.6
0.0625	518.012	556.737
0.0833333	552.212	548.204
0.104167	541.325	540.42
0.125	528.295	543.122
0.145833	538.284	544.298
0.166667	569.591	552.56
0.1875	582.345	557.354
0.208333	583.396	561.979
0.229167	565.669	572.649
0.25	542.22	573.951
0.270833	507.173	586.596
0.291667	462.229	587.392
0.3125	421.852	594.197
0.333333	384.528	593.853
0.354167	344.738	598.707
0.375	311.417	603.289
0.395833	277.013	600.026
0.416667	252.001	595.943
0.4375	225.104	592.68
0.458333	203.011	588.474
0.479167	180.453	587.492
0.5	161.317	579.856
0.520833	144.167	570.061
0.541667	130.732	567.667
0.5625	118.11	557.832
0.583333	109.05	547.07
0.604167	98.561	535.219
0.625	95.117	526.155
0.645833	87.194	506.936
0.666667	85.447	499.797
0.6875	84.039	487.479
0.708333	84.133	476.452
0.729167	87.535	465.7
0.75	92.941	447.777
0.770833	102.935	436.733
0.791667	115.8	430.664
0.8125	132.89	421.588
0.833333	154.931	409.087
0.854167	176.916	402.786
0.875	209.109	397.055
0.895833	240.47	393.389
0.916667	275.175	391.73
0.9375	314.315	389.825
0.958333	352.579	385.356
0.979167	394.318	388.004
1	435.524	390.077
1.02083	474.728	391.551
1.04167	510.312	399.633
1.0625	548.421	407.584
1.08333	577.542	413.385
1.10417	596.741	423.612
1.125	628.446	433.687
1.14583	652.939	443.635
1.16667	649.909	453.416
1.1875	664.56	469.416
1.20833	665.922	484.096
1.22917	653.036	499.367
1.25	625.184	511.966
1.27083	595.89	526.513
1.29167	547.948	538.966
1.3125	503.517	552.527
1.33333	461.287	564.753
1.35417	420.539	573.872
1.375	376.842	584.182
1.39583	333.834	587.129
1.41667	298.713	591.753
1.4375	261.623	596.828
1.45833	230.581	591.997
1.47917	209.119	592.962
1.5	183.813	590.673
1.52083	161.801	585.448
1.54167	145.896	572.858
1.5625	132.027	567.375
1.58333	118.61	555.11
1.60417	109.454	543.792
1.625	100.835	534.925
1.64583	92.771	524.917
1.66667	87.42	518.575
1.6875	87.367	502.585
1.70833	85.498	490.619
1.72917	85.815	478.137
1.75	85.433	465.813
1.77083	90.41	452.59
1.79167	100.963	441.88
1.8125	108.796	429.458
1.83333	122.859	421.478
1.85417	143.401	411.526
1.875	168.579	403.908
1.89583	198.116	398.692
1.91667	227.553	393.825
1.9375	252.422	391.597
1.95833	292.212	388.519
1.97917	331.458	384.927
2	366.821	385.676
2.02083	403.144	389.876
2.04167	435.558	391.749
2.0625	463.988	397.813
2.08333	511.971	405.94
2.10417	533.22	413.068
2.125	566.484	422.898
2.14583	592.659	429.427
2.16667	588.687	438.486
2.1875	601.622	452.25
2.20833	612.062	460.988
2.22917	624.159	476.75
2.25	612.181	494.398
2.27083	596.245	504.954
2.29167	564.951	518.088
2.3125	522.159	532.085
2.33333	486.837	545.281
2.35417	453.201	557.185
2.375	411.632	567.94
2.39583	375.389	575.743
2.41667	336.031	586.686
2.4375	305.389	589.946
2.45833	267.618	600.005
2.47917	237.412	597.427
2.5	212.54	597.628
2.52083	195.411	594.224
2.54167	166.43	590.178
2.5625	148.365	581.536
2.58333	136.576	575.843
2.60417	122.186	569.487
2.625	110.75	559.645
2.64583	102.968	546.968
2.66667	96.669	538.364
2.6875	94.244	530.87
2.70833	89.302	513.874
2.72917	85.601	499.715
2.75	86.952	485.77
2.77083	90.229	472.056
2.79167	92.686	464.051
2.8125	99.122	453.497
2.83333	113.113	438.914
2.85417	123.15	427.847
2.875	142.867	419.49
2.89583	161.41	412.392
2.91667	180.848	404.678
2.9375	200.587	396.706
2.95833	236.389	393.385
2.97917	264.02	387.761
3	297.961	392.723
3.02083	336.156	387.939
3.04167	372.298	388.719
3.0625	410.962	395.505
3.08333	451.897	400.364
3.10417	477.122	402.879
3.125	497.469	409.802
3.14583	525.534	415.463
3.16667	538.182	426.211
3.1875	566.375	436.518
3.20833	589.719	447.165
3.22917	602.456	460.002
3.25	606.052	474.043
3.27083	603.256	481.603
3.29167	590.551	497.041
3.3125	568.537	514.735
3.33333	546.96	525.655
3.35417	519.397	540.465
3.375	477.934	549.649
3.39583	438.165	557.469
3.41667	398.132	566.958
3.4375	361.084	581.12
3.45833	324.239	585.165
3.47917	290.107	592.881
3.5	254.994	588.619
3.52083	227.859	595.977
3.54167	205.616	590.286
3.5625	180.073	585.951
3.58333	158.927	579.804
3.60417	146.496	576.433
3.625	131.543	568.47
3.64583	117.96	554.256
3.66667	109.093	550.251
3.6875	102.666	538.399
3.70833	99.775	525.947
3.72917	91.751	516.892
3.75	89.718	504.344
3.77083	90.882	492.617
3.79167	92.064	476.994
3.8125	93.322	461.691
3.83333	102.954	455.631
3.85417	109.909	445.849
3.875	122.253	433.248
3.89583	141.81	422.346
3.91667			217.807	402.228
3.9375			249.096	387.507
3.95833			290.046	381.755
3.97917			323.547	377.849
4			362.493	380.892
4.02083			416.057	377.784
4.04167			440.432	384.759
4.0625			498.928	390.015
4.08333			530.033	393.168
4.10417			569.141	402.263
4.125			593.399	408.262
4.14583			623.116	419.54
4.16667			656.003	425.396
4.1875			666.808	439.037
4.20833			680.192	454.341
4.22917			692.576	462.152
4.25			715.49	482.548
4.27083			703.831	489.219
4.29167			695.685	507.092
4.3125			679.292	520.959
4.33333			655.304	537.792
4.35417			618.094	549.748
4.375			573.774	563.717
4.39583			526.636	578.269
4.41667			476.253	581.996
4.4375			434.445	590.862
4.45833			400.837	599.907
4.47917			357.81	601.764
4.5			315.444	607.706
4.52083			293.103	610.269
4.54167			258.953	615.757
4.5625			234.302	606.203
4.58333			212.866	605.4
4.60417			190.082	605.633
4.625			173.342	595.505
4.64583			158.494	590.199
4.66667			146.772	585.541
4.6875			139.443	574.54
4.70833			132.761	563.707
4.72917			127.507	556.784
4.75			120.924	545.118
4.77083			117.102	534.748
4.79167			110.855	529.959
4.8125			113.348	525.327
4.83333			108.959	513.691
4.85417			110.346	506.257
4.875			116.91	504.767
4.89583			116.001	497.481
4.91667			125.503	492.729
4.9375			133.339	477.909
4.95833			142.961	474.07
4.97917			133.824	476.975
5			144.659	469.823
5.02083			166.8	466.558
5.04167			179.18	460.936
5.0625			201.144	457.132
5.08333			226.29	450.218
5.10417			244.364	449.492
5.125			265.295	442.591
5.14583			291.947	438.117
5.16667			311.087	435.256
5.1875			334.254	434.724
5.20833			355.816	432.222
5.22917			387.15	433.504
5.25			407.941	436.729
5.27083			440.733	435.99
5.29167			464.766	439.908
5.3125			478.032	442.019
5.33333			504.551	444.541
5.35417			520.016	450.22
5.375			543.552	456.325
5.39583			561.448	467.543
5.41667			563.902	472.751
5.4375			570.182	487.623
5.45833			593.177	496.416
5.47917			576.631	509.196
5.5			550.212	522.019
5.52083			529.902	526.749
5.54167			507.83	539.003
5.5625			467.929	547.897
5.58333			440.948	555.74
5.60417			409.814	564.212
5.625			369.314	573.714
5.64583			351.261	577.498
5.66667			316.464	580.984
5.6875			282.849	586.441
5.70833			257.861	591.428
5.72917			233.411	587.65
5.75			221.47	588.3
5.77083			196.417	586.569
5.79167			186.806	585.092
5.8125			170.023	583.618
5.83333			152.608	580.945
5.85417			143.108	573.361
5.875			135.468	570.26
5.89583			129.69	565.17
5.91667			123.071	557.97
5.9375			118.973	551.325
5.95833			117.619	546.022
5.97917			116.92	540.23
6			118.854	531.006
6.02083			101.44	534.703
6.04167			107.196	522.808
6.0625			114.013	513.276
6.08333			118.745	506.845
6.10417			129.159	499.47
6.125			141.75	495.822
6.14583			158.272	493.953
6.16667			171.981	482.46
6.1875			190.912	476.936
6.20833			210.212	474.616
6.22917			230.107	470.084
6.25			251.787	469.795
6.27083			267.49	462.73
6.29167			294.308	459.162
6.3125			322.798	461.829
6.33333			346.086	453.347
6.35417			371.96	459.371
6.375			401.336	456.262
6.39583			425.476	465.015
6.41667			440.477	460.22
6.4375			468.83	461.3
6.45833			493.341	468.122
6.47917			511.73	473.45
6.5			526.301	473.966
6.52083			539.364	482.195
6.54167			550.009	487.394
6.5625			551.873	496.023
6.58333			547.998	500.553
6.60417			541.512	508.963
6.625			533.394	526.054
6.64583			502.58	531.101
6.66667			480.354	544.149
6.6875			467.962	551.036
6.70833			428.258	559.551
6.72917			391.037	570.857
6.75			357.522	578.561
6.77083			324.799	579.598
6.79167			300.795	585.316
6.8125			266.641	592.745
6.83333			245.003	597.178
6.85417			228.996	601.936
6.875			200.651	598.559
6.89583			183.944	598.224
6.91667			162.229	592.485
6.9375			149.977	589.487
6.95833			141.532	583.799
6.97917			128.046	579.721
7			124.257	574.337
7.02083			116.536	567.873
7.04167			109.094	564.287
7.0625			107.516	557.025
7.08333			102.355	547.158
7.10417			103.245	543.176
7.125			99.369	537.099
7.14583			102.001	528.21
7.16667			104.128	520.601
7.1875			107.647	515.788
7.20833			114.258	501.021
7.22917			122.791	503.138
7.25			133.074	496.254
7.27083			145.433	486.808
7.29167			159.353	488.775
7.3125			177.345	476.686
7.33333			194.684	478.665
7.35417			214.204	473.326
7.375			234.42	470.181
7.39583			261.046	463.121
7.41667			286.782	457.607
7.4375			310.756	460.673
7.45833			334.847	460.609
7.47917			365.82	462.947
7.5			393.457	460.998
7.52083			419.601	462.164
7.54167			443.635	468.069
7.5625			465.071	464.185
7.58333			491.395	470.831
7.60417			510.339	470.324
7.625			516.814	478.943
7.64583			519.884	482.361
7.66667			545.808	491.171
7.6875			563.837	493.944
7.70833			551.102	504.567
7.72917			537.396	507.637
7.75			527.826	517.792
7.77083			521.471	526.606
7.79167			505.746	533.39
7.8125			469.013	544.849
7.83333			427.604	554.351
7.85417			402.031	556.281
7.875			375.226	567.202
7.89583			340.24	577.195
7.91667			304.565	583.389
7.9375			273.117	588.932
7.95833			250.467	587.769
7.97917			225.643	591.254
8			210.215	589.153
8.02083			189.032	586.23
8.04167			172.032	585.089
8.0625			160.636	580.579
8.08333			146.271	579.982
8.10417			130.021	570.332
8.125			124.489	566.114
8.14583			116.663	563.034
8.16667			109.661	553.754
8.1875			104.249	543.054
8.20833			99.047	537.084
8.22917			94.903	526.053
8.25			92.806	518.686
8.27083			92.412	507.875
8.29167			94.717	503.287
8.3125			97.782	493.27
8.33333			103.989	485.847
8.35417			110.934	475.943
8.375			121.892	475.613
8.39583			132.586	469.297
8.41667			148.153	456.736
8.4375			163.748	453.668
8.45833			179.87	453.46
8.47917			198.272	450.643
8.5			217.373	443.514
8.52083			237.867	440.554
8.54167			256.766	435.493
8.5625			280.632	433.534
8.58333			300.642	432.06
8.60417			325.164	429.9
8.625			344.038	429.79
8.64583			377.159	432.42
8.66667			397.81	432.312
8.6875			420.73	434.181
8.70833			441.035	436.573
8.72917			450.175	441.517
8.75			465.236	443.774
8.77083			472.074	451.217
8.79167			481.995	462.38
8.8125			488.505	468.738
8.83333			493.258	466.61
8.85417			493.577	482.205
8.875			509.712	488.316
8.89583			496.647	496.988
8.91667			478.361	505.837
8.9375			452.206	517.642
8.95833			412.084	529.604
8.97917					393.544	520.361
9					367.896	531.208
9.02083					333.524	536.21
9.04167					309.443	542.907
9.0625					275.139	541.986
9.08333					257.124	543.901
9.10417					227.88	547.81
9.125					204.246	542.317
9.14583					182.329	547.126
9.16667					164.387	549.44
9.1875					146.21	542.641
9.20833					132.246	543.102
9.22917					119.162	536.98
9.25					108.812	528.651
9.27083					100.517	521.336
9.29167					93.225	507.278
9.3125					87.189	499.246
9.33333					83.028	492.413
9.35417					79.553	484.769
9.375					76.479	480.308
9.39583					74.293	468.064
9.41667					72.088	461.599
9.4375					70.457	450.645
9.45833					69.406	448.287
9.47917					68.149	435.606
9.5					67.476	432.506
9.52083					66.759	422.607
9.54167					66.384	417.034
9.5625					65.325	404.485
9.58333					65.089	401.509
9.60417					65.061	395.792
9.625					62.987	396.112
9.64583					63.159	387.304
9.66667					62.753	382.814
9.6875					64.536	376.73
9.70833					64.091	371.52
9.72917					62.539	366.499
9.75					63.485	362.539
9.77083					62.469	352.023
9.79167					62.051	354.734
9.8125					62.59	341.791
9.83333					62.685	340.339
9.85417					61.93	336.123
9.875					61.834	331.702
9.89583					61.658	334.437
9.91667					60.746	326.396
9.9375					59.486	327.119
9.95833					60.978	320.632
9.97917					58.22	316.994
10					60.066	312.258
10.0208					59.591	307.005
10.0417					57.98	305.406
10.0625					58.053	305.101
10.0833					61.566	304.206
10.1042					59.621	298.768
10.125					59.345	295.687
10.1458					58.963	286.651
10.1667					59.124	286.867
10.1875					58.365	282.386
10.2083					59.973	279.101
10.2292					59.358	282.639
10.25					61.236	280.786
10.2708					58.641	284.918
10.2917					59.819	282.754
10.3125					59.259	280.533
10.3333					59.703	273.508
10.3542					58.798	273.173
10.375					59.681	268.989
10.3958					58.693	272.224
10.4167					58.609	272.045
10.4375					58.206	269.458
10.4583					59.846	266.94
10.4792					58.6	268.511
10.5					59.541	267.587
10.5208					58.99	270.382
10.5417					60.176	264.697
10.5625					59.836	265.819
10.5833					60.128	260.425
10.6042					56.058	259.799
10.625					58.214	262.557
10.6458					57.194	264.24
10.6667					55.455	266.118
10.6875					57.207	266.957
10.7083					58.534	266.131
10.7292					56.098	262.265
10.75					57.286	256.883
10.7708					57.04	259.702
10.7917					56.975	261.165
10.8125					57.941	255.763
10.8333					59.628	259.287
10.8542					56.969	259.709
10.875					56.724	260.527
10.8958					57.317	257.377
10.9167					56.284	256.767
10.9375					57.105	256.243
10.9583					57.487	257.918
10.9792					59.601	260.367
11					59.697	257.415
11.0208					60.752	256.2
11.0417					60.603	256.656
11.0625					61.863	257.004
11.0833					60.963	267.844
11.1042					57.774	265.604
11.125					58.514	262.825
11.1458					59.55	261.005
11.1667					60.195	262.586
11.1875					58.938	258.816
11.2083					58.317	256.875
11.2292					57.729	250.687
11.25					57.322	251.62
11.2708					57.793	248.467
11.2917					58.02	253.136
11.3125					58.33	256.145
11.3333					58.349	256.052
11.3542					58.266	252.537
11.375					58.423	255.408
11.3958					57.801	254.023
11.4167					57.991	250.721
11.4375					57.95	259.197
11.4583					58.029	256.208
11.4792					58.253	258.733
11.5					60.039	266.628
11.5208					59.323	263.36
11.5417					59.202	260.237
11.5625					58.896	264.271
11.5833					59.094	264.148
11.6042					56.661	258.645
11.625					57.044	261.255
11.6458					59.412	263.769
11.6667					56.014	258.202
11.6875					54.369	259.718
11.7083					58.255	255.991
11.7292					58.872	257.651
11.75					56.19	256.835
11.7708					59.226	261.834
11.7917					56.618	258.539
11.8125					57.017	249.093
11.8333					56.184	250.594
11.8542					57.025	248.46
11.875					55.658	249.566
11.8958					56.284	251.597
11.9167					56.781	255.065
11.9375					54.337	253.144
11.9583					55.266	250.822
11.9792					54.413	250.107
12					52.217	248.753
12.0208					55.618	246.173
12.0417					57.452	244.387
12.0625					54.245	238.704
12.0833					56.017	244.272
12.1042					58.209	241.584
12.125					57.019	245.212
12.1458					59.287	245.996
12.1667					58.179	245.466
12.1875					57.509	242.854
12.2083					56.844	239.557
12.2292					54.897	247.308
12.25					55.463	245.447
12.2708					54.519	244.994
12.2917					54.336	248.487
12.3125					52.199	253.896
12.3333					50.307	248.308
12.3542
12.375
12.3958
12.4167
12.4375
12.4583
12.4792
12.5
12.5208
12.5417
12.5625
12.5833
12.6042
12.625
12.6458
12.6667
12.6875
12.7083
12.7292
12.75
12.7708
12.7917
12.8125
12.8333
12.8542
12.875
12.8958
12.9167
12.9375
12.9583
12.9792
13
13.0208
13.0417
13.0625
13.0833
13.1042
13.125
13.1458
13.1667
13.1875
13.2083
13.2292
13.25
13.2708
13.2917
13.3125
13.3333
13.3542
13.375
13.3958
13.4167
13.4375
13.4583
13.4792
13.5
13.5208
13.5417
13.5625
13.5833
13.6042
13.625
13.6458
13.6667
13.6875
13.7083
13.7292
13.75
13.7708
13.7917
13.8125
13.8333
13.8542
13.875
13.8958
13.9167
13.9375
13.9583
13.9792
14
14.0208
14.0417
14.0625
14.0833
14.1042
14.125
14.1458
14.1667
14.1875
14.2083
14.2292
14.25
14.2708
14.2917
14.3125
14.3333
14.3542
14.375
14.3958
14.4167
14.4375
14.4583
14.4792
14.5
14.5208
14.5417
14.5625
14.5833
14.6042
14.625
14.6458
14.6667
14.6875
14.7083
14.7292
14.75
14.7708
14.7917
14.8125
14.8333
14.8542
14.875
14.8958
14.9167
14.9375
14.9583
14.9792
15
15.0208
15.0417
15.0625
15.0833
15.1042
15.125
15.1458
15.1667
15.1875
15.2083
15.2292
15.25
15.2708
15.2917
15.3125
15.3333
15.3542
15.375
15.3958
15.4167
15.4375
15.4583
15.4792
15.5
15.5208
15.5417
15.5625
15.5833
15.6042
15.625
15.6458
15.6667
15.6875
15.7083
15.7292
15.75
15.7708
15.7917
15.8125
15.8333
15.8542
15.875
15.8958
15.9167
15.9375
15.9583
15.9792
16
16.0208
16.0417
16.0625
16.0833
16.1042
16.125
16.1458
16.1667
16.1875
16.2083
16.2292
16.25
16.2708
16.2917
16.3125
16.3333
16.3542
16.375
16.3958
16.4167
16.4375
16.4583
16.4792
16.5
16.5208
16.5417
16.5625
16.5833
16.6042
16.625
16.6458
16.6667
16.6875
16.7083
16.7292
16.75
16.7708
16.7917
16.8125
16.8333
16.8542
16.875
16.8958
16.9167
16.9375
16.9583
16.9792
17
17.0208
17.0417
17.0625
17.0833
17.1042
17.125
17.1458
17.1667
17.1875
17.2083
17.2292
17.25
17.2708
17.2917
17.3125
17.3333
17.3542
17.375
17.3958
17.4167
17.4375
17.4583
17.4792
17.5
17.5208
17.5417
17.5625
17.5833
17.6042
17.625
17.6458
17.6667
17.6875
17.7083
17.7292
17.75
17.7708
17.7917
17.8125
17.8333
17.8542
17.875
17.8958
17.9167
17.9375
17.9583
17.9792
18
18.0208
18.0417
18.0625
18.0833
18.1042
18.125
18.1458
18.1667
18.1875
18.2083
18.2292
18.25
18.2708
18.2917
18.3125
18.3333
18.3542
18.375
18.3958
18.4167
18.4375
18.4583
18.4792
18.5
18.5208
18.5417
18.5625
18.5833
18.6042
18.625
18.6458
18.6667
18.6875
18.7083
18.7292
18.75
18.7708
18.7917
18.8125
18.8333
18.8542
18.875
18.8958
18.9167
18.9375
18.9583
18.9792
19
19.0208
19.0417
19.0625
19.0833
19.1042
19.125
19.1458
19.1667
19.1875
19.2083
19.2292
19.25
19.2708
19.2917
19.3125
19.3333
19.3542
19.375
19.3958
19.4167
19.4375
19.4583
19.4792
19.5
19.5208
19.5417
19.5625
19.5833
19.6042
19.625
19.6458
19.6667
19.6875
19.7083
19.7292
19.75
19.7708
19.7917
19.8125
19.8333
19.8542
19.875
19.8958
19.9167
19.9375
19.9583
19.9792
20
20.0208
20.0417
20.0625
20.0833
20.1042
20.125
20.1458
20.1667
20.1875
20.2083
20.2292
20.25
20.2708
20.2917
20.3125
20.3333
20.3542
20.375
20.3958
20.4167
20.4375
20.4583
20.4792
20.5
20.5208
20.5417
20.5625
20.5833
20.6042
20.625
20.6458
20.6667
20.6875
20.7083
20.7292
20.75
20.7708
20.7917
20.8125
20.8333
20.8542
20.875
20.8958
20.9167
20.9375
20.9583
20.9792
21
21.0208
21.0417
21.0625
21.0833
21.1042
21.125
21.1458
21.1667
21.1875
21.2083
21.2292
21.25
21.2708
21.2917
21.3125
21.3333
21.3542
21.375
21.3958
21.4167
21.4375
21.4583
21.4792
21.5
21.5208
21.5417
21.5625
21.5833
21.6042
21.625
21.6458
21.6667
21.6875
21.7083
21.7292
21.75
21.7708
21.7917
21.8125
21.8333
21.8542
21.875
21.8958
21.9167
21.9375
21.9583
21.9792
22
22.0208
22.0417
22.0625
22.0833
22.1042
22.125
22.1458
22.1667
22.1875
22.2083
22.2292
22.25
22.2708
22.2917
22.3125
22.3333
22.3542
22.375
22.3958
22.4167
22.4375
22.4583
22.4792
22.5
22.5208
22.5417
22.5625
22.5833
22.6042
22.625
22.6458
22.6667
22.6875
22.7083
22.7292
22.75
22.7708
22.7917
22.8125
22.8333
22.8542
22.875
22.8958
22.9167
22.9375
22.9583
22.9792
23
23.0208
23.0417
23.0625
23.0833
23.1042
23.125
23.1458
23.1667
23.1875
23.2083
23.2292
23.25
23.2708
23.2917
23.3125
23.3333
23.3542
23.375
23.3958
23.4167
23.4375
23.4583
23.4792
23.5
23.5208
23.5417
23.5625
23.5833
23.6042
23.625
23.6458
23.6667
23.6875
23.7083
23.7292
23.75
23.7708
23.7917
23.8125
23.8333
23.8542
23.875
23.8958
23.9167
23.9375
23.9583
23.9792
24
24.0208
24.0417
24.0625
24.0833
24.1042
24.125
24.1458
24.1667
24.1875
24.2083
24.2292
24.25
24.2708
24.2917
24.3125
24.3333
24.3542
24.375
24.3958
24.4167
24.4375
24.4583
24.4792
24.5
24.5208
24.5417
24.5625
24.5833
24.6042
24.625
24.6458
24.6667
24.6875
24.7083
24.7292
24.75
24.7708
24.7917
24.8125
24.8333
24.8542
24.875
24.8958
24.9167
24.9375
24.9583
24.9792
25
25.0208
25.0417
25.0625
25.0833
25.1042
25.125
25.1458
25.1667
25.1875
25.2083
25.2292
25.25
25.2708
25.2917
25.3125
25.3333
25.3542
25.375
25.3958
25.4167
25.4375
25.4583
25.4792
25.5
25.5208
25.5417
25.5625
25.5833
25.6042
25.625
25.6458
25.6667
25.6875
25.7083
25.7292
25.75
25.7708
25.7917
25.8125
25.8333
25.8542
25.875
25.8958
25.9167
25.9375
25.9583
25.9792
26
26.0208
26.0417
26.0625
26.0833
26.1042
26.125
26.1458
26.1667
26.1875
26.2083
26.2292
26.25
26.2708
26.2917
26.3125
26.3333
26.3542
26.375
26.3958
26.4167
26.4375
26.4583
26.4792
26.5
26.5208
26.5417
26.5625
26.5833
26.6042
26.625
26.6458

## Sheet: Curve fits
Time (days)	PER2	CRY1
9.1	235.741	596.71
9.1029	231.599	594.923
9.10581	227.554	593.144
9.10871	223.604	591.375
9.11161	219.746	589.615
9.11451	215.979	587.863
9.11742	212.3	586.121
9.12032	208.707	584.387
9.12322	205.198	582.663
9.12613	201.771	580.947
9.12903	198.424	579.24
9.13193	195.156	577.541
9.13483	191.964	575.852
9.13774	188.847	574.17
9.14064	185.802	572.498
9.14354	182.829	570.834
9.14645	179.926	569.178
9.14935	177.09	567.531
9.15225	174.321	565.893
9.15516	171.617	564.262
9.15806	168.976	562.64
9.16096	166.397	561.027
9.16386	163.878	559.421
9.16677	161.418	557.824
9.16967	159.015	556.235
9.17257	156.669	554.654
9.17548	154.378	553.081
9.17838	152.14	551.516
9.18128	149.955	549.959
9.18418	147.821	548.41
9.18709	145.737	546.869
9.18999	143.701	545.336
9.19289	141.713	543.81
9.1958	139.772	542.293
9.1987	137.876	540.783
9.2016	136.025	539.281
9.2045	134.217	537.786
9.20741	132.451	536.3
9.21031	130.726	534.82
9.21321	129.042	533.349
9.21612	127.397	531.884
9.21902	125.791	530.428
9.22192	124.222	528.978
9.22482	122.69	527.536
9.22773	121.194	526.102
9.23063	119.733	524.675
9.23353	118.306	523.255
9.23644	116.913	521.842
9.23934	115.552	520.437
9.24224	114.223	519.038
9.24515	112.925	517.647
9.24805	111.657	516.263
9.25095	110.419	514.886
9.25385	109.21	513.516
9.25676	108.03	512.153
9.25966	106.877	510.797
9.26256	105.751	509.448
9.26547	104.651	508.106
9.26837	103.577	506.77
9.27127	102.528	505.442
9.27417	101.504	504.12
9.27708	100.503	502.805
9.27998	99.5265	501.497
9.28288	98.5725	500.195
9.28579	97.6407	498.9
9.28869	96.7308	497.612
9.29159	95.8422	496.33
9.29449	94.9743	495.054
9.2974	94.1268	493.786
9.3003	93.2991	492.523
9.3032	92.4908	491.268
9.30611	91.7014	490.018
9.30901	90.9305	488.775
9.31191	90.1776	487.538
9.31481	89.4423	486.308
9.31772	88.7242	485.084
9.32062	88.023	483.866
9.32352	87.3381	482.654
9.32643	86.6693	481.449
9.32933	86.0161	480.249
9.33223	85.3782	479.056
9.33514	84.7553	477.869
9.33804	84.1469	476.688
9.34094	83.5528	475.513
9.34384	82.9725	474.344
9.34675	82.4059	473.181
9.34965	81.8524	472.024
9.35255	81.312	470.872
9.35546	80.7842	469.727
9.35836	80.2687	468.588
9.36126	79.7653	467.454
9.36416	79.2737	466.326
9.36707	78.7936	465.204
9.36997	78.3248	464.087
9.37287	77.8669	462.977
9.37578	77.4197	461.872
9.37868	76.983	460.772
9.38158	76.5565	459.678
9.38448	76.1399	458.59
9.38739	75.7332	457.507
9.39029	75.3359	456.43
9.39319	74.948	455.359
9.3961	74.5691	454.293
9.399	74.1991	453.232
9.4019	73.8377	452.176
9.4048	73.4848	451.126
9.40771	73.1402	450.082
9.41061	72.8036	449.043
9.41351	72.4749	448.009
9.41642	72.1539	446.98
9.41932	71.8404	445.957
9.42222	71.5343	444.938
9.42513	71.2353	443.925
9.42803	70.9433	442.918
9.43093	70.6581	441.915
9.43383	70.3796	440.917
9.43674	70.1076	439.925
9.43964	69.842	438.937
9.44254	69.5826	437.955
9.44545	69.3293	436.978
9.44835	69.0819	436.005
9.45125	68.8403	435.038
9.45415	68.6044	434.075
9.45706	68.374	433.118
9.45996	68.1489	432.165
9.46286	67.9291	431.217
9.46577	67.7145	430.274
9.46867	67.5049	429.336
9.47157	67.3002	428.403
9.47447	67.1003	427.474
9.47738	66.9051	426.55
9.48028	66.7144	425.631
9.48318	66.5282	424.717
9.48609	66.3464	423.807
9.48899	66.1688	422.902
9.49189	65.9953	422.001
9.49479	65.826	421.105
9.4977	65.6606	420.214
9.5006	65.499	419.327
9.5035	65.3413	418.445
9.50641	65.1872	417.567
9.50931	65.0367	416.694
9.51221	64.8898	415.825
9.51512	64.7463	414.96
9.51802	64.6061	414.1
9.52092	64.4693	413.245
9.52382	64.3356	412.394
9.52673	64.2051	411.547
9.52963	64.0776	410.704
9.53253	63.9531	409.866
9.53544	63.8315	409.032
9.53834	63.7128	408.202
9.54124	63.5968	407.377
9.54414	63.4836	406.555
9.54705	63.373	405.738
9.54995	63.265	404.925
9.55285	63.1595	404.116
9.55576	63.0565	403.312
9.55866	62.9559	402.511
9.56156	62.8577	401.715
9.56446	62.7617	400.922
9.56737	62.668	400.134
9.57027	62.5765	399.35
9.57317	62.4871	398.569
9.57608	62.3998	397.793
9.57898	62.3146	397.02
9.58188	62.2314	396.252
9.58478	62.1501	395.488
9.58769	62.0707	394.727
9.59059	61.9932	393.97
9.59349	61.9174	393.217
9.5964	61.8435	392.468
9.5993	61.7713	391.723
9.6022	61.7008	390.982
9.60511	61.6319	390.244
9.60801	61.5646	389.51
9.61091	61.4989	388.78
9.61381	61.4348	388.054
9.61672	61.3721	387.331
9.61962	61.311	386.612
9.62252	61.2512	385.897
9.62543	61.1928	385.185
9.62833	61.1359	384.477
9.63123	61.0802	383.772
9.63413	61.0258	383.072
9.63704	60.9728	382.374
9.63994	60.9209	381.681
9.64284	60.8703	380.99
9.64575	60.8209	380.304
9.64865	60.7726	379.621
9.65155	60.7254	378.941
9.65445	60.6794	378.265
9.65736	60.6344	377.592
9.66026	60.5905	376.923
9.66316	60.5476	376.257
9.66607	60.5057	375.594
9.66897	60.4648	374.935
9.67187	60.4248	374.28
9.67477	60.3858	373.627
9.67768	60.3477	372.978
9.68058	60.3105	372.332
9.68348	60.2742	371.69
9.68639	60.2387	371.051
9.68929	60.204	370.415
9.69219	60.1702	369.782
9.6951	60.1371	369.153
9.698	60.1048	368.526
9.7009	60.0733	367.903
9.7038	60.0425	367.284
9.70671	60.0125	366.667
9.70961	59.9831	366.053
9.71251	59.9544	365.443
9.71542	59.9264	364.836
9.71832	59.899	364.231
9.72122	59.8723	363.63
9.72412	59.8463	363.032
9.72703	59.8208	362.437
9.72993	59.7959	361.845
9.73283	59.7716	361.256
9.73574	59.7479	360.67
9.73864	59.7247	360.088
9.74154	59.7021	359.508
9.74444	59.68	358.931
9.74735	59.6584	358.357
9.75025	59.6373	357.785
9.75315	59.6167	357.217
9.75606	59.5966	356.652
9.75896	59.577	356.089
9.76186	59.5578	355.53
9.76476	59.5391	354.973
9.76767	59.5208	354.419
9.77057	59.5029	353.868
9.77347	59.4855	353.32
9.77638	59.4684	352.775
9.77928	59.4518	352.232
9.78218	59.4356	351.692
9.78509	59.4197	351.155
9.78799	59.4042	350.621
9.79089	59.3891	350.089
9.79379	59.3743	349.56
9.7967	59.3599	349.034
9.7996	59.3458	348.51
9.8025	59.332	347.989
9.80541	59.3186	347.471
9.80831	59.3054	346.956
9.81121	59.2926	346.443
9.81411	59.2801	345.932
9.81702	59.2679	345.425
9.81992	59.2559	344.919
9.82282	59.2443	344.417
9.82573	59.2329	343.917
9.82863	59.2218	343.419
9.83153	59.2109	342.925
9.83443	59.2003	342.432
9.83734	59.1899	341.942
9.84024	59.1798	341.455
9.84314	59.1699	340.97
9.84605	59.1603	340.488
9.84895	59.1509	340.008
9.85185	59.1417	339.53
9.85475	59.1327	339.055
9.85766	59.1239	338.583
9.86056	59.1153	338.112
9.86346	59.1069	337.645
9.86637	59.0988	337.179
9.86927	59.0908	336.716
9.87217	59.083	336.255
9.87508	59.0754	335.797
9.87798	59.0679	335.341
9.88088	59.0607	334.887
9.88378	59.0536	334.436
9.88669	59.0467	333.987
9.88959	59.0399	333.54
9.89249	59.0333	333.096
9.8954	59.0268	332.654
9.8983	59.0205	332.214
9.9012	59.0144	331.776
9.9041	59.0084	331.34
9.90701	59.0025	330.907
9.90991	58.9968	330.476
9.91281	58.9912	330.047
9.91572	58.9857	329.621
9.91862	58.9804	329.196
9.92152	58.9752	328.774
9.92442	58.9701	328.354
9.92733	58.9651	327.936
9.93023	58.9602	327.52
9.93313	58.9555	327.106
9.93604	58.9509	326.694
9.93894	58.9463	326.285
9.94184	58.9419	325.877
9.94474	58.9376	325.472
9.94765	58.9334	325.069
9.95055	58.9293	324.668
9.95345	58.9253	324.268
9.95636	58.9213	323.871
9.95926	58.9175	323.476
9.96216	58.9138	323.083
9.96507	58.9101	322.692
9.96797	58.9065	322.303
9.97087	58.9031	321.916
9.97377	58.8997	321.53
9.97668	58.8963	321.147
9.97958	58.8931	320.766
9.98248	58.8899	320.387
9.98539	58.8868	320.009
9.98829	58.8838	319.634
9.99119	58.8808	319.26
9.99409	58.878	318.889
9.997	58.8751	318.519
9.9999	58.8724	318.151
10.0028	58.8697	317.785
10.0057	58.8671	317.421
10.0086	58.8645	317.059
10.0115	58.862	316.699
10.0144	58.8596	316.34
10.0173	58.8572	315.983
10.0202	58.8549	315.629
10.0231	58.8526	315.276
10.026	58.8504	314.924
10.0289	58.8482	314.575
10.0318	58.8461	314.227
10.0347	58.844	313.881
10.0376	58.842	313.537
10.0405	58.84	313.195
10.0434	58.8381	312.854
10.0463	58.8362	312.515
10.0492	58.8343	312.178
10.0522	58.8326	311.842
10.0551	58.8308	311.509
10.058	58.8291	311.177
10.0609	58.8274	310.846
10.0638	58.8258	310.518
10.0667	58.8242	310.191
10.0696	58.8226	309.865
10.0725	58.8211	309.542
10.0754	58.8196	309.22
10.0783	58.8182	308.899
10.0812	58.8167	308.581
10.0841	58.8154	308.264
10.087	58.814	307.948
10.0899	58.8127	307.634
10.0928	58.8114	307.322
10.0957	58.8101	307.011
10.0986	58.8089	306.702
10.1015	58.8077	306.395
10.1044	58.8065	306.089
10.1073	58.8054	305.784
10.1102	58.8043	305.482
10.1131	58.8032	305.18
10.116	58.8021	304.881
10.1189	58.8011	304.582
10.1218	58.8001	304.286
10.1247	58.7991	303.99
10.1276	58.7981	303.697
10.1305	58.7971	303.405
10.1334	58.7962	303.114
10.1363	58.7953	302.825
10.1392	58.7944	302.537
10.1421	58.7936	302.251
10.145	58.7927	301.966
10.1479	58.7919	301.683
10.1509	58.7911	301.401
10.1538	58.7903	301.12
10.1567	58.7896	300.841
10.1596	58.7888	300.564
10.1625	58.7881	300.287
10.1654	58.7874	300.013
10.1683	58.7867	299.739
10.1712	58.786	299.467
10.1741	58.7853	299.197
10.177	58.7847	298.928
10.1799	58.784	298.66
10.1828	58.7834	298.393
10.1857	58.7828	298.128
10.1886	58.7822	297.864
10.1915	58.7816	297.602
10.1944	58.7811	297.341
10.1973	58.7805	297.081
10.2002	58.78	296.823
10.2031	58.7795	296.566
10.206	58.779	296.31
10.2089	58.7785	296.055
10.2118	58.778	295.802
10.2147	58.7775	295.55
10.2176	58.777	295.3
10.2205	58.7766	295.05
10.2234	58.7761	294.802
10.2263	58.7757	294.556
10.2292	58.7753	294.31
10.2321	58.7749	294.066
10.235	58.7745	293.823
10.2379	58.7741	293.581
10.2408	58.7737	293.34
10.2437	58.7733	293.101
10.2466	58.7729	292.863
10.2495	58.7726	292.626
10.2525	58.7722	292.391
10.2554	58.7719	292.156
10.2583	58.7715	291.923
10.2612	58.7712	291.691
10.2641	58.7709	291.46
10.267	58.7706	291.23
10.2699	58.7703	291.002
10.2728	58.77	290.774
10.2757	58.7697	290.548
10.2786	58.7694	290.323
10.2815	58.7691	290.099
10.2844	58.7689	289.876
10.2873	58.7686	289.655
10.2902	58.7683	289.434
10.2931	58.7681	289.215
10.296	58.7678	288.996
10.2989	58.7676	288.779
10.3018	58.7674	288.563
10.3047	58.7671	288.348
10.3076	58.7669	288.134
10.3105	58.7667	287.922
10.3134	58.7665	287.71
10.3163	58.7663	287.499
10.3192	58.7661	287.29
10.3221	58.7659	287.081
10.325	58.7657	286.874
10.3279	58.7655	286.668
10.3308	58.7653	286.463
10.3337	58.7651	286.258
10.3366	58.765	286.055
10.3395	58.7648	285.853
10.3424	58.7646	285.652
10.3453	58.7645	285.452
10.3482	58.7643	285.253
10.3512	58.7641	285.055
10.3541	58.764	284.858
10.357	58.7638	284.662
10.3599	58.7637	284.467
10.3628	58.7635	284.273
10.3657	58.7634	284.08
10.3686	58.7633	283.887
10.3715	58.7631	283.696
10.3744	58.763	283.506
10.3773	58.7629	283.317
10.3802	58.7628	283.129
10.3831	58.7626	282.942
10.386	58.7625	282.756
10.3889	58.7624	282.57
10.3918	58.7623	282.386
10.3947	58.7622	282.202
10.3976	58.7621	282.02
10.4005	58.762	281.838
10.4034	58.7619	281.658
10.4063	58.7618	281.478
10.4092	58.7617	281.299
10.4121	58.7616	281.122
10.415	58.7615	280.945
10.4179	58.7614	280.768
10.4208	58.7613	280.593
10.4237	58.7612	280.419
10.4266	58.7611	280.246
10.4295	58.761	280.073
10.4324	58.761	279.902
10.4353	58.7609	279.731
10.4382	58.7608	279.561
10.4411	58.7607	279.392
10.444	58.7607	279.224
10.4469	58.7606	279.057
10.4498	58.7605	278.89
10.4528	58.7604	278.725
10.4557	58.7604	278.56
10.4586	58.7603	278.396
10.4615	58.7603	278.233
10.4644	58.7602	278.071
10.4673	58.7601	277.909
10.4702	58.7601	277.749
10.4731	58.76	277.589
10.476	58.76	277.43
10.4789	58.7599	277.272
10.4818	58.7598	277.115
10.4847	58.7598	276.958
10.4876	58.7597	276.802
10.4905	58.7597	276.648
10.4934	58.7596	276.493
10.4963	58.7596	276.34
10.4992	58.7595	276.188
10.5021	58.7595	276.036
10.505	58.7595	275.885
10.5079	58.7594	275.735
10.5108	58.7594	275.585
10.5137	58.7593	275.436
10.5166	58.7593	275.288
10.5195	58.7592	275.141
10.5224	58.7592	274.995
10.5253	58.7592	274.849
10.5282	58.7591	274.704
10.5311	58.7591	274.56
10.534	58.7591	274.416
10.5369	58.759	274.274
10.5398	58.759	274.132
10.5427	58.759	273.99
10.5456	58.7589	273.85
10.5485	58.7589	273.71
10.5515	58.7589	273.571
10.5544	58.7588	273.432
10.5573	58.7588	273.295
10.5602	58.7588	273.158
10.5631	58.7588	273.021
10.566	58.7587	272.886
10.5689	58.7587	272.751
10.5718	58.7587	272.617
10.5747	58.7586	272.483
10.5776	58.7586	272.35
10.5805	58.7586	272.218
10.5834	58.7586	272.086
10.5863	58.7586	271.956
10.5892	58.7585	271.825
10.5921	58.7585	271.696
10.595	58.7585	271.567
10.5979	58.7585	271.439
10.6008	58.7584	271.311
10.6037	58.7584	271.184
10.6066	58.7584	271.058
10.6095	58.7584	270.933
10.6124	58.7584	270.808
10.6153	58.7584	270.683
10.6182	58.7583	270.56
10.6211	58.7583	270.437
10.624	58.7583	270.314
10.6269	58.7583	270.192
10.6298	58.7583	270.071
10.6327	58.7583	269.951
10.6356	58.7582	269.831
10.6385	58.7582	269.711
10.6414	58.7582	269.593
10.6443	58.7582	269.474
10.6472	58.7582	269.357
10.6502	58.7582	269.24
10.6531	58.7582	269.124
10.656	58.7581	269.008
10.6589	58.7581	268.893
10.6618	58.7581	268.778
10.6647	58.7581	268.664
10.6676	58.7581	268.551
10.6705	58.7581	268.438
10.6734	58.7581	268.326
10.6763	58.7581	268.214
10.6792	58.758	268.103
10.6821	58.758	267.993
10.685	58.758	267.883
10.6879	58.758	267.773
10.6908	58.758	267.664
10.6937	58.758	267.556
10.6966	58.758	267.448
10.6995	58.758	267.341
10.7024	58.758	267.235
10.7053	58.758	267.129
10.7082	58.7579	267.023
10.7111	58.7579	266.918
10.714	58.7579	266.814
10.7169	58.7579	266.71
10.7198	58.7579	266.606
10.7227	58.7579	266.503
10.7256	58.7579	266.401
10.7285	58.7579	266.299
10.7314	58.7579	266.198
10.7343	58.7579	266.097
10.7372	58.7579	265.997
10.7401	58.7579	265.897
10.743	58.7579	265.798
10.7459	58.7579	265.699
10.7488	58.7578	265.601
10.7518	58.7578	265.503
10.7547	58.7578	265.406
10.7576	58.7578	265.309
10.7605	58.7578	265.213
10.7634	58.7578	265.117
10.7663	58.7578	265.022
10.7692	58.7578	264.927
10.7721	58.7578	264.833
10.775	58.7578	264.739
10.7779	58.7578	264.645
10.7808	58.7578	264.552
10.7837	58.7578	264.46
10.7866	58.7578	264.368
10.7895	58.7578	264.277
10.7924	58.7578	264.186
10.7953	58.7578	264.095
10.7982	58.7578	264.005
10.8011	58.7578	263.916
10.804	58.7578	263.826
10.8069	58.7578	263.738
10.8098	58.7577	263.649
10.8127	58.7577	263.562
10.8156	58.7577	263.474
10.8185	58.7577	263.387
10.8214	58.7577	263.301
10.8243	58.7577	263.215
10.8272	58.7577	263.129
10.8301	58.7577	263.044
10.833	58.7577	262.96
10.8359	58.7577	262.875
10.8388	58.7577	262.791
10.8417	58.7577	262.708
10.8446	58.7577	262.625
10.8475	58.7577	262.542
10.8505	58.7577	262.46
10.8534	58.7577	262.379
10.8563	58.7577	262.297
10.8592	58.7577	262.216
10.8621	58.7577	262.136
10.865	58.7577	262.056
10.8679	58.7577	261.976
10.8708	58.7577	261.897
10.8737	58.7577	261.818
10.8766	58.7577	261.74
10.8795	58.7577	261.662
10.8824	58.7577	261.584
10.8853	58.7577	261.507
10.8882	58.7577	261.43
10.8911	58.7577	261.353
10.894	58.7577	261.277
10.8969	58.7577	261.202
10.8998	58.7577	261.126
10.9027	58.7577	261.051
10.9056	58.7577	260.977
10.9085	58.7577	260.903
10.9114	58.7577	260.829
10.9143	58.7577	260.756
10.9172	58.7577	260.683
10.9201	58.7577	260.61
10.923	58.7577	260.538
10.9259	58.7577	260.466
10.9288	58.7577	260.394
10.9317	58.7577	260.323
10.9346	58.7576	260.252
10.9375	58.7576	260.182
10.9404	58.7576	260.112
10.9433	58.7576	260.042
10.9462	58.7576	259.973
10.9491	58.7576	259.904
10.9521	58.7576	259.835
10.955	58.7576	259.767
10.9579	58.7576	259.699
10.9608	58.7576	259.631
10.9637	58.7576	259.564
10.9666	58.7576	259.497
10.9695	58.7576	259.43
10.9724	58.7576	259.364
10.9753	58.7576	259.298
10.9782	58.7576	259.232
10.9811	58.7576	259.167
10.984	58.7576	259.102
10.9869	58.7576	259.038
10.9898	58.7576	258.973
10.9927	58.7576	258.909
10.9956	58.7576	258.846
10.9985	58.7576	258.783
11.0014	58.7576	258.72
11.0043	58.7576	258.657
11.0072	58.7576	258.595
11.0101	58.7576	258.533
11.013	58.7576	258.471
11.0159	58.7576	258.41
11.0188	58.7576	258.349
11.0217	58.7576	258.288
11.0246	58.7576	258.227
11.0275	58.7576	258.167
11.0304	58.7576	258.108
11.0333	58.7576	258.048
11.0362	58.7576	257.989
11.0391	58.7576	257.93
11.042	58.7576	257.871
11.0449	58.7576	257.813
11.0478	58.7576	257.755
11.0508	58.7576	257.697
11.0537	58.7576	257.64
11.0566	58.7576	257.583
11.0595	58.7576	257.526
11.0624	58.7576	257.469
11.0653	58.7576	257.413
11.0682	58.7576	257.357
11.0711	58.7576	257.301
11.074	58.7576	257.246
11.0769	58.7576	257.191
11.0798	58.7576	257.136
11.0827	58.7576	257.082
11.0856	58.7576	257.027
11.0885	58.7576	256.973
11.0914	58.7576	256.92
11.0943	58.7576	256.866
11.0972	58.7576	256.813
11.1001	58.7576	256.76
11.103	58.7576	256.707
11.1059	58.7576	256.655
11.1088	58.7576	256.603
11.1117	58.7576	256.551
11.1146	58.7576	256.5
11.1175	58.7576	256.448
11.1204	58.7576	256.397
11.1233	58.7576	256.347
11.1262	58.7576	256.296
11.1291	58.7576	256.246
11.132	58.7576	256.196
11.1349	58.7576	256.146
11.1378	58.7576	256.096
11.1407	58.7576	256.047
11.1436	58.7576	255.998
11.1465	58.7576	255.95
11.1494	58.7576	255.901
11.1524	58.7576	255.853
11.1553	58.7576	255.805
11.1582	58.7576	255.757
11.1611	58.7576	255.71
11.164	58.7576	255.662
11.1669	58.7576	255.615
11.1698	58.7576	255.568
11.1727	58.7576	255.522
11.1756	58.7576	255.476
11.1785	58.7576	255.429
11.1814	58.7576	255.384
11.1843	58.7576	255.338
11.1872	58.7576	255.293
11.1901	58.7576	255.248
11.193	58.7576	255.203
11.1959	58.7576	255.158
11.1988	58.7576	255.113
11.2017	58.7576	255.069
11.2046	58.7576	255.025
11.2075	58.7576	254.981
11.2104	58.7576	254.938
11.2133	58.7576	254.895
11.2162	58.7576	254.851
11.2191	58.7576	254.809
11.222	58.7576	254.766
11.2249	58.7576	254.723
11.2278	58.7576	254.681
11.2307	58.7576	254.639
11.2336	58.7576	254.597
11.2365	58.7576	254.556
11.2394	58.7576	254.514
11.2423	58.7576	254.473
11.2452	58.7576	254.432
11.2481	58.7576	254.392
11.2511	58.7576	254.351
11.254	58.7576	254.311
11.2569	58.7576	254.271
11.2598	58.7576	254.231
11.2627	58.7576	254.191
11.2656	58.7576	254.151
11.2685	58.7576	254.112
11.2714	58.7576	254.073
11.2743	58.7576	254.034
11.2772	58.7576	253.995
11.2801	58.7576	253.957
11.283	58.7576	253.918
11.2859	58.7576	253.88
11.2888	58.7576	253.842
11.2917	58.7576	253.805
11.2946	58.7576	253.767
11.2975	58.7576	253.73
11.3004	58.7576	253.693
11.3033	58.7576	253.656
11.3062	58.7576	253.619
11.3091	58.7576	253.582
11.312	58.7576	253.546
11.3149	58.7576	253.51
11.3178	58.7576	253.474
11.3207	58.7576	253.438
11.3236	58.7576	253.402
11.3265	58.7576	253.367
11.3294	58.7576	253.331
11.3323	58.7576	253.296
11.3352	58.7576	253.261
11.3381	58.7576	253.226
11.341	58.7576	253.192
11.3439	58.7576	253.157
11.3468	58.7576	253.123
11.3497	58.7576	253.089
11.3527	58.7576	253.055
11.3556	58.7576	253.021
11.3585	58.7576	252.988
11.3614	58.7576	252.955
11.3643	58.7576	252.921
11.3672	58.7576	252.888
11.3701	58.7576	252.855
11.373	58.7576	252.823
11.3759	58.7576	252.79
11.3788	58.7576	252.758
11.3817	58.7576	252.726
11.3846	58.7576	252.694
11.3875	58.7576	252.662
11.3904	58.7576	252.63
11.3933	58.7576	252.598
11.3962	58.7576	252.567
11.3991	58.7576	252.536
11.402	58.7576	252.505
11.4049	58.7576	252.474
11.4078	58.7576	252.443
11.4107	58.7576	252.412
11.4136	58.7576	252.382
11.4165	58.7576	252.352
11.4194	58.7576	252.322
11.4223	58.7576	252.292
11.4252	58.7576	252.262
11.4281	58.7576	252.232
11.431	58.7576	252.203
11.4339	58.7576	252.173
11.4368	58.7576	252.144
11.4397	58.7576	252.115
11.4426	58.7576	252.086
11.4455	58.7576	252.057
11.4484	58.7576	252.029
11.4514	58.7576	252
11.4543	58.7576	251.972
11.4572	58.7576	251.944
11.4601	58.7576	251.916
11.463	58.7576	251.888
11.4659	58.7576	251.86
11.4688	58.7576	251.832
11.4717	58.7576	251.805
11.4746	58.7576	251.777
11.4775	58.7576	251.75
11.4804	58.7576	251.723
11.4833	58.7576	251.696
11.4862	58.7576	251.669
11.4891	58.7576	251.643
11.492	58.7576	251.616
11.4949	58.7576	251.59
11.4978	58.7576	251.564
11.5007	58.7576	251.538
11.5036	58.7576	251.512
11.5065	58.7576	251.486
11.5094	58.7576	251.46
11.5123	58.7576	251.434
11.5152	58.7576	251.409
11.5181	58.7576	251.384
11.521	58.7576	251.358
11.5239	58.7576	251.333
11.5268	58.7576	251.308
11.5297	58.7576	251.284
11.5326	58.7576	251.259
11.5355	58.7576	251.234
11.5384	58.7576	251.21
11.5413	58.7576	251.186
11.5442	58.7576	251.162
11.5471	58.7576	251.137
11.5501	58.7576	251.114
11.553	58.7576	251.09
11.5559	58.7576	251.066
11.5588	58.7576	251.042
11.5617	58.7576	251.019
11.5646	58.7576	250.996
11.5675	58.7576	250.972
11.5704	58.7576	250.949
11.5733	58.7576	250.926
11.5762	58.7576	250.904
11.5791	58.7576	250.881
11.582	58.7576	250.858
11.5849	58.7576	250.836
11.5878	58.7576	250.813
11.5907	58.7576	250.791
11.5936	58.7576	250.769
11.5965	58.7576	250.747
11.5994	58.7576	250.725
11.6023	58.7576	250.703
11.6052	58.7576	250.681
11.6081	58.7576	250.66
11.611	58.7576	250.638
11.6139	58.7576	250.617
11.6168	58.7576	250.596
11.6197	58.7576	250.574
11.6226	58.7576	250.553
11.6255	58.7576	250.532
11.6284	58.7576	250.511
11.6313	58.7576	250.491
11.6342	58.7576	250.47
11.6371	58.7576	250.45
11.64	58.7576	250.429
11.6429	58.7576	250.409
11.6458	58.7576	250.389
11.6487	58.7576	250.369
11.6517	58.7576	250.349
11.6546	58.7576	250.329
11.6575	58.7576	250.309
11.6604	58.7576	250.289
11.6633	58.7576	250.269
11.6662	58.7576	250.25
11.6691	58.7576	250.231
11.672	58.7576	250.211
11.6749	58.7576	250.192
11.6778	58.7576	250.173
11.6807	58.7576	250.154
11.6836	58.7576	250.135
11.6865	58.7576	250.116
11.6894	58.7576	250.097
11.6923	58.7576	250.079
11.6952	58.7576	250.06
11.6981	58.7576	250.042
11.701	58.7576	250.024
11.7039	58.7576	250.005
11.7068	58.7576	249.987
11.7097	58.7576	249.969
11.7126	58.7576	249.951
11.7155	58.7576	249.933
11.7184	58.7576	249.915
11.7213	58.7576	249.898
11.7242	58.7576	249.88
11.7271	58.7576	249.863
11.73	58.7576	249.845
11.7329	58.7576	249.828
11.7358	58.7576	249.811
11.7387	58.7576	249.793
11.7416	58.7576	249.776
11.7445	58.7576	249.759
11.7474	58.7576	249.742
11.7504	58.7576	249.726
11.7533	58.7576	249.709
11.7562	58.7576	249.692
11.7591	58.7576	249.676
11.762	58.7576	249.659
11.7649	58.7576	249.643
11.7678	58.7576	249.627
11.7707	58.7576	249.61
11.7736	58.7576	249.594
11.7765	58.7576	249.578
11.7794	58.7576	249.562
11.7823	58.7576	249.546
11.7852	58.7576	249.53
11.7881	58.7576	249.515
11.791	58.7576	249.499
11.7939	58.7576	249.483
11.7968	58.7576	249.468
11.7997	58.7576	249.453
11.8026	58.7576	249.437
11.8055	58.7576	249.422
11.8084	58.7576	249.407
11.8113	58.7576	249.392
11.8142	58.7576	249.377
11.8171	58.7576	249.362
11.82	58.7576	249.347
11.8229	58.7576	249.332
11.8258	58.7576	249.317
11.8287	58.7576	249.303
11.8316	58.7576	249.288
11.8345	58.7576	249.274
11.8374	58.7576	249.259
11.8403	58.7576	249.245
11.8432	58.7576	249.231
11.8461	58.7576	249.216
11.849	58.7576	249.202
11.852	58.7576	249.188
11.8549	58.7576	249.174
11.8578	58.7576	249.16
11.8607	58.7576	249.146
11.8636	58.7576	249.133
11.8665	58.7576	249.119
11.8694	58.7576	249.105
11.8723	58.7576	249.092
11.8752	58.7576	249.078
11.8781	58.7576	249.065
11.881	58.7576	249.051
11.8839	58.7576	249.038
11.8868	58.7576	249.025
11.8897	58.7576	249.012
11.8926	58.7576	248.999
11.8955	58.7576	248.986
11.8984	58.7576	248.973
11.9013	58.7576	248.96
11.9042	58.7576	248.947
11.9071	58.7576	248.934
11.91	58.7576	248.922
11.9129	58.7576	248.909
11.9158	58.7576	248.896
11.9187	58.7576	248.884
11.9216	58.7576	248.871
11.9245	58.7576	248.859
11.9274	58.7576	248.847
11.9303	58.7576	248.835
11.9332	58.7576	248.822
11.9361	58.7576	248.81
11.939	58.7576	248.798
11.9419	58.7576	248.786
11.9448	58.7576	248.774
11.9477	58.7576	248.762
11.9507	58.7576	248.751
11.9536	58.7576	248.739
11.9565	58.7576	248.727
11.9594	58.7576	248.716
11.9623	58.7576	248.704
11.9652	58.7576	248.692
11.9681	58.7576	248.681
11.971	58.7576	248.67
11.9739	58.7576	248.658
11.9768	58.7576	248.647
11.9797	58.7576	248.636
11.9826	58.7576	248.625
11.9855	58.7576	248.613
11.9884	58.7576	248.602
11.9913	58.7576	248.591
11.9942	58.7576	248.58
11.9971	58.7576	248.57
12	58.7576	248.559
12.0029
12.0058
12.0087
12.0116
12.0145
12.0174
12.0203
12.0232
12.0261
12.029
12.0319
12.0348
12.0377
12.0406
12.0435
12.0464
12.0493
12.0523
12.0552
12.0581
12.061
12.0639
12.0668
12.0697
12.0726
12.0755
12.0784
12.0813
12.0842
12.0871
12.09
12.0929
12.0958
12.0987
12.1016
12.1045
12.1074
12.1103
12.1132
12.1161
12.119
12.1219
12.1248
12.1277
12.1306
12.1335
12.1364
12.1393
12.1422
12.1451
12.148
12.151
12.1539
12.1568
12.1597
12.1626
12.1655
12.1684
12.1713
12.1742
12.1771
12.18
12.1829
12.1858
12.1887
12.1916
12.1945
12.1974
12.2003
12.2032
12.2061
12.209
12.2119
12.2148
12.2177
12.2206
12.2235
12.2264
12.2293
12.2322
12.2351
12.238
12.2409
12.2438
12.2467
12.2496
12.2526
12.2555
12.2584
12.2613
12.2642
12.2671
12.27
12.2729
12.2758
12.2787
12.2816
12.2845
12.2874
12.2903
12.2932
12.2961
12.299
12.3019
12.3048
12.3077
12.3106
12.3135
12.3164
12.3193
12.3222
12.3251
12.328
12.3309
12.3338
12.3367
12.3396
12.3425
12.3454
12.3483
12.3513
12.3542
