# Supplementary material for: Quantitative measures of clock protein dynamics in the mouse suprachiasmatic nucleus extends the circadian time-keeping model
Source: EMBO J. 2025 Apr 17;44(13):3614–44. doi: 10.1038/s44318-025-00426-z (PMC12218236; doi:10.1038/s44318-025-00426-z)
Supplement: Supplementary file 8 — Source data Fig. 6 [file 44318_2025_426_MOESM8_ESM.zip › Figure 6/6H/Figure 6H.xlsx]

## Sheet: Sheet1
0 μM	0.1 μM	0.5 μM	1 μM	5 μM	10 μM
24.4	24.18	25.48	26.31	28.21	26.93
23.89	24.11	25.5	25.92	27.66	27.32
23.6	24.48	25.72	26.53	27.37	27.76
23.94	24.43	25.48	25.77	27.06	26.87
24.15	24.67	25.46	26.22	27.15	27.24
24.2	24.6			27.36	27.72
23.68	24.62			26.93	27.06
24.49	24.23			27.65	28.25
24.09				27.7
				26.98
