# Supplementary material for: Quantitative measures of clock protein dynamics in the mouse suprachiasmatic nucleus extends the circadian time-keeping model
Source: EMBO J. 2025 Apr 17;44(13):3614–44. doi: 10.1038/s44318-025-00426-z (PMC12218236; doi:10.1038/s44318-025-00426-z)
Supplement: Supplementary file 8 — Source data Fig. 6 [file 44318_2025_426_MOESM8_ESM.zip › Figure 6/6I/Figure 6I.xlsx]

## Sheet: Sheet1
0 μM	0.1 μM	0.5 μM	1 μM	5 μM	10 μM
82.6087	93.0508	88.75	57.6471	59.6875	69.1489
94	53.6145	92.9825	72.1429	75.9259	67.1579
88.4354	78.0142	78.1818	71.7949	68.0751	77.4648
84.8101	81.3559	92.7711	78	76.1905	67.0886
89.1339	91.8519	84.7973	62.069	62.987	63.6364
85.0461	95.614			62.5	73.4328
91.1111	90.5983			71.3615	87.1795
96.1538	86.2319			45.3947	70
89.1304				52.7778
				52.0833
