# Supplementary material for: Quantitative measures of clock protein dynamics in the mouse suprachiasmatic nucleus extends the circadian time-keeping model
Source: EMBO J. 2025 Apr 17;44(13):3614–44. doi: 10.1038/s44318-025-00426-z (PMC12218236; doi:10.1038/s44318-025-00426-z)
Supplement: Supplementary file 8 — Source data Fig. 6 [file 44318_2025_426_MOESM8_ESM.zip › Figure 6/6G/Figure 6G.xlsx]

## Sheet: Vehicle
Time (days)	Pre	0.1% DMSO	Post
0	3947.87
0.00416667	4278.08
0.00833333	4323.96
0.0125	4245.19
0.0166667	4123.51
0.0208333	3987
0.025	3871.19
0.0291667	3745.56
0.0333333	3632.69
0.0375	3518.72
0.0416667	3412.11
0.0458333	3323.13
0.05	3230.8
0.0541667	3151.48
0.0583333	3071.97
0.0625	2998.82
0.0666667	2930.99
0.0708333	2873
0.075	2812.72
0.0791667	2763.67
0.0833333	2708.37
0.0875	2660.37
0.0916667	2616.8
0.0958333	2578.41
0.1	2538.68
0.104167	2498.16
0.108333	2466.83
0.1125	2436.74
0.116667	2403.28
0.120833	2379.89
0.125	2353.49
0.129167	2328.96
0.133333	2302.23
0.1375	2284.72
0.141667	2267.57
0.145833	2245.44
0.15	2226.62
0.154167	2215.37
0.158333	2206.4
0.1625	2190.47
0.166667	2176.21
0.170833	2167.33
0.175	2159.56
0.179167	2150.34
0.183333	2150.17
0.1875	2138.62
0.191667	2138.78
0.195833	2138.03
0.2	2133.12
0.204167	2131.93
0.208333	2128.72
0.2125	2132.03
0.216667	2130.41
0.220833	2136.03
0.225	2134.29
0.229167	2135.29
0.233333	2139.79
0.2375	2139.34
0.241667	2146.98
0.245833	2144.22
0.25	2154.18
0.254167	2160.12
0.258333	2163.26
0.2625	2164.48
0.266667	2170.04
0.270833	2171.04
0.275	2176.59
0.279167	2189.42
0.283333	2190.28
0.2875	2191.32
0.291667	2196.5
0.295833	2203.51
0.3	2209.49
0.304167	2210.13
0.308333	2211.92
0.3125	2222.09
0.316667	2221.4
0.320833	2228.86
0.325	2234.47
0.329167	2231.72
0.333333	2237.57
0.3375	2238.89
0.341667	2241.48
0.345833	2243.42
0.35	2242.78
0.354167	2245.92
0.358333	2246.2
0.3625	2242.72
0.366667	2241.99
0.370833	2243.34
0.375	2237.76
0.379167	2234.69
0.383333	2237.06
0.3875	2237.18
0.391667	2227.43
0.395833	2225.93
0.4	2218.46
0.404167	2218.86
0.408333	2216.53
0.4125	2212.73
0.416667	2205.97
0.420833	2197.46
0.425	2191.24
0.429167	2189.79
0.433333	2181.5
0.4375	2173.73
0.441667	2164.43
0.445833	2162.92
0.45	2153.61
0.454167	2147.38
0.458333	2138.74
0.4625	2128.67
0.466667	2124.31
0.470833	2116.17
0.475	2108.08
0.479167	2099.92
0.483333	2093.94
0.4875	2082.87
0.491667	2068.47
0.495833	2064.96
0.5	2058.39
0.504167	2056.09
0.508333	2042.74
0.5125	2030.52
0.516667	2025.66
0.520833	2017.4
0.525	2007
0.529167	1997
0.533333	1990.71
0.5375	1981.41
0.541667	1973.09
0.545833	1964.09
0.55	1958.41
0.554167	1949.5
0.558333	1947.27
0.5625	1929.22
0.566667	1919.62
0.570833	1913.26
0.575	1900.72
0.579167	1888.36
0.583333	1884.12
0.5875	1876.76
0.591667	1863.53
0.595833	1860.41
0.6	1845.64
0.604167	1835.36
0.608333	1823.9
0.6125	1808.39
0.616667	1797.1
0.620833	1792.97
0.625	1773.66
0.629167	1766.88
0.633333	1752.07
0.6375	1744.02
0.641667	1729.73
0.645833	1719.69
0.65	1706.14
0.654167	1695.01
0.658333	1682.04
0.6625	1668.79
0.666667	1657.06
0.670833	1643.69
0.675	1627.2
0.679167	1621.6
0.683333	1606.27
0.6875	1589.9
0.691667	1581.56
0.695833	1568.68
0.7	1557.98
0.704167	1549.68
0.708333	1530.18
0.7125	1517.18
0.716667	1502.48
0.720833	1492.4
0.725	1480.81
0.729167	1468.17
0.733333	1455.06
0.7375	1444.18
0.741667	1434.53
0.745833	1417.83
0.75	1406.06
0.754167	1393.88
0.758333	1380.24
0.7625	1368.6
0.766667	1354.94
0.770833	1346.09
0.775	1335.79
0.779167	1335.79
0.783333	1302.56
0.7875	1302.56
0.791667	1293.06
0.795833	1283.01
0.8	1270.06
0.804167	1256.36
0.808333	1246.32
0.8125	1236.3
0.816667	1220.99
0.820833	1211.54
0.825	1201.93
0.829167	1192.19
0.833333	1184.37
0.8375	1175.89
0.841667	1161.54
0.845833	1156.06
0.85	1148
0.854167	1138.97
0.858333	1126.93
0.8625	1117.98
0.866667	1112.31
0.870833	1104.44
0.875	1096.17
0.879167	1086.91
0.883333	1080.63
0.8875	1075.07
0.891667	1064.38
0.895833	1058.08
0.9	1054.42
0.904167	1042.26
0.908333	1038.17
0.9125	1030.58
0.916667	1027.67
0.920833	1018
0.925	1017.67
0.929167	1009.48
0.933333	1004.19
0.9375	1001.08
0.941667	997.7
0.945833	995.66
0.95	995.09
0.954167	988.69
0.958333	986.87
0.9625	981.54
0.966667	979.61
0.970833	978.38
0.975	974.21
0.979167	973.08
0.983333	973.69
0.9875	973.02
0.991667	970.23
0.995833	963.19
1	966.71
1.00417	965.37
1.00833	966.62
1.0125	965.11
1.01667	968.49
1.02083	967.35
1.025	969.01
1.02917	970.7
1.03333	973.72
1.0375	972.93
1.04167	977.72
1.04583	981.21
1.05	982.11
1.05417	987.2
1.05833	992.16
1.0625	996.3
1.06667	1001.56
1.07083	1005.42
1.075	1012.43
1.07917	1015.46
1.08333	1025.99
1.0875	1032.58
1.09167	1041.32
1.09583	1044.92
1.1	1053.51
1.10417	1066.89
1.10833	1078.59
1.1125	1084.33
1.11667	1098.2
1.12083	1109.77
1.125	1121.68
1.12917	1133.32
1.13333	1145.9
1.1375	1161.93
1.14167	1174.79
1.14583	1186.53
1.15	1203.19
1.15417	1223.83
1.15833	1237.73
1.1625	1253.81
1.16667	1272.67
1.17083	1285.33
1.175	1302.96
1.17917	1320.74
1.18333	1341.73
1.1875	1358.6
1.19167	1378.33
1.19583	1396.31
1.2	1413.71
1.20417	1436.61
1.20833	1454.49
1.2125	1476.51
1.21667	1493.29
1.22083	1513.08
1.225	1535.5
1.22917	1552.63
1.23333	1571.6
1.2375	1591.42
1.24167	1611.01
1.24583	1631.43
1.25	1646.8
1.25417	1661.52
1.25833	1681.23
1.2625	1704.79
1.26667	1720.28
1.27083	1737.43
1.275	1755.19
1.27917	1772.57
1.28333	1784.98
1.2875	1805.51
1.29167	1818.91
1.29583	1834.48
1.3	1846.96
1.30417	1863.82
1.30833	1878.72
1.3125	1894.59
1.31667	1902.52
1.32083	1916.03
1.325	1928.94
1.32917	1947.83
1.33333	1952.77
1.3375	1966.78
1.34167	1977.82
1.34583	1990.73
1.35	1998.11
1.35417	2005.09
1.35833	2015.66
1.3625	2026.58
1.36667	2037.01
1.37083	2043.74
1.375	2048.22
1.37917	2055.9
1.38333	2063.3
1.3875	2071.04
1.39167	2077.81
1.39583	2081.81
1.4	2093.72
1.40417	2096.92
1.40833	2097.6
1.4125	2106.01
1.41667	2106.04
1.42083	2108.74
1.425	2110.42
1.42917	2110.53
1.43333	2111.9
1.4375	2110.43
1.44167	2112.32
1.44583	2118.29
1.45	2112.1
1.45417	2112
1.45833	2113.21
1.4625	2110.42
1.46667	2111.22
1.47083	2110.2
1.475	2105.9
1.47917	2102.91
1.48333	2100.82
1.4875	2094.51
1.49167	2093.58
1.49583	2087.52
1.5	2087.28
1.50417	2085.98
1.50833	2079.78
1.5125	2076.14
1.51667	2072.1
1.52083	2071.96
1.525	2060.39
1.52917	2060.93
1.53333	2056.17
1.5375	2052.94
1.54167	2046.32
1.54583	2040.88
1.55	2036.81
1.55417	2026.26
1.55833	2027.26
1.5625	2023.59
1.56667	2014.91
1.57083	2008.48
1.575	2004.09
1.57917	1993.62
1.58333	1989.96
1.5875	1982.2
1.59167	1974.66
1.59583	1966.2
1.6	1964.1
1.60417	1951.78
1.60833	1945.79
1.6125	1934.78
1.61667	1930.81
1.62083	1924.72
1.625	1917.57
1.62917	1905.61
1.63333	1895.01
1.6375	1882.57
1.64167	1875.49
1.64583	1861.21
1.65	1860.57
1.65417	1846.34
1.65833	1837.58
1.6625	1826.44
1.66667	1815.82
1.67083	1805.6
1.675	1790.91
1.67917	1781.72
1.68333	1776.7
1.6875	1763.97
1.69167	1747.51
1.69583	1742.53
1.7	1731
1.70417	1718.02
1.70833	1708.26
1.7125	1695.32
1.71667	1687.83
1.72083	1672.37
1.725	1663.54
1.72917	1651.9
1.73333	1638.79
1.7375	1628
1.74167	1614.98
1.74583	1604.8
1.75	1594.94
1.75417	1576.87
1.75833	1566.72
1.7625	1554.23
1.76667	1545.34
1.77083	1532.42
1.775	1518.11
1.77917	1512.77
1.78333	1499.8
1.7875	1488.87
1.79167	1477.01
1.79583	1462.08
1.8	1447.36
1.80417	1443.16
1.80833	1430.08
1.8125	1423.52
1.81667	1409.46
1.82083	1403.59
1.825	1392.86
1.82917	1377.69
1.83333	1367.98
1.8375	1358.12
1.84167	1344.24
1.84583	1340.56
1.85	1325.71
1.85417	1316
1.85833	1305.36
1.8625	1296.11
1.86667	1284.21
1.87083	1277
1.875	1272.56
1.87917	1258.58
1.88333	1254.71
1.8875	1245.18
1.89167	1236.64
1.89583	1223.69
1.9	1218.86
1.90417	1213.33
1.90833	1207.32
1.9125	1195.04
1.91667	1188.09
1.92083	1179.99
1.925	1171.77
1.92917	1170.67
1.93333	1163.44
1.9375	1155.09
1.94167	1152.22
1.94583	1142.86
1.95	1139.54
1.95417	1134.22
1.95833	1127.96
1.9625	1126.91
1.96667	1120.99
1.97083	1117
1.975	1110.8
1.97917	1107.98
1.98333	1103.33
1.9875	1107.76
1.99167	1098.97
1.99583	1098.04
2	1094.27
2.00417	1092.12
2.00833	1093.56
2.0125	1088.46
2.01667	1087.81
2.02083	1086.33
2.025	1083.43
2.02917	1081.01
2.03333	1083.04
2.0375	1080.26
2.04167	1081.66
2.04583	1076.42
2.05	1077.29
2.05417	1080.94
2.05833	1079.68
2.0625	1081.1
2.06667	1084.03
2.07083	1083.12
2.075	1090.03
2.07917	1090.89
2.08333	1098.14
2.0875	1098.4
2.09167	1100.57
2.09583	1102.58
2.1	1110.58
2.10417	1116.11
2.10833	1118.8
2.1125	1126.24
2.11667	1126.72
2.12083	1140.22
2.125	1143.6
2.12917	1149.73
2.13333	1160.59
2.1375	1168.7
2.14167	1177.38
2.14583	1183.88
2.15	1201.18
2.15417	1200.78
2.15833	1212.4
2.1625	1225.69
2.16667	1235.47
2.17083	1247.2
2.175	1259.78
2.17917	1269.23
2.18333	1282.16
2.1875	1297.19
2.19167	1309.9
2.19583	1320.74
2.2	1333.03
2.20417	1352.6
2.20833	1366.93
2.2125	1380.91
2.21667	1393.34
2.22083	1410.98
2.225	1424.76
2.22917	1440.94
2.23333	1454.18
2.2375	1468.88
2.24167	1486.26
2.24583	1499.79
2.25	1516.91
2.25417	1531.77
2.25833	1543.92
2.2625	1558.99
2.26667	1579.72
2.27083	1588.93
2.275	1609.9
2.27917	1619.9
2.28333	1638.09
2.2875	1655.17
2.29167	1664.97
2.29583	1679.7
2.3	1696.38
2.30417	1710.82
2.30833	1722.39
2.3125	1736.5
2.31667	1746.77
2.32083	1761.02
2.325	1771.4
2.32917	1785.93
2.33333	1792.01
2.3375	1806.92
2.34167	1818.38
2.34583	1828.38
2.35	1840.39
2.35417	1850.16
2.35833	1860.98
2.3625	1868.98
2.36667	1876.06
2.37083	1887.88
2.375	1896.23
2.37917	1905.46
2.38333	1912.41
2.3875	1920.44
2.39167	1922.2
2.39583	1936.42
2.4	1941.09
2.40417	1942.34
2.40833	1948.38
2.4125	1952.88
2.41667	1959.52
2.42083	1958.99
2.425	1967.88
2.42917	1971.01
2.43333	1978.67
2.4375	1974.78
2.44167	1972.23
2.44583	1981.88
2.45	1984.14
2.45417	1982.17
2.45833	1983.03
2.4625	1983.43
2.46667	1988.04
2.47083	1986.46
2.475	1988.46
2.47917	1984.2
2.48333	1980.31
2.4875	1980.39
2.49167	1979.48
2.49583	1975.09
2.5	1979.93
2.50417	1980.98
2.50833	1969.89
2.5125	1967.97
2.51667	1968.27
2.52083	1968.23
2.525	1966.73
2.52917	1962.68
2.53333	1960.01
2.5375	1954.84
2.54167	1952.42
2.54583	1949.44
2.55	1945.19
2.55417	1944.47
2.55833	1935.67
2.5625	1933.92
2.56667	1929.08
2.57083	1931.61
2.575	1923.26
2.57917	1924.17
2.58333	1912.08
2.5875	1905.64
2.59167	1906.09
2.59583	1893.97
2.6	1889.17
2.60417	1883.46
2.60833	1881.91
2.6125	1873.72
2.61667	1865.74
2.62083	1863.24
2.625	1856.88
2.62917	1853.66
2.63333	1845.3
2.6375	1839.99
2.64167	1829.53
2.64583	1822.22
2.65	1817.82
2.65417	1802.47
2.65833	1803.54
2.6625	1790.58
2.66667	1789.86
2.67083	1774.03
2.675	1768.64
2.67917	1761.96
2.68333	1753.47
2.6875	1744.33
2.69167	1733.8
2.69583	1727.18
2.7	1718.14
2.70417	1714.13
2.70833	1706.1
2.7125	1695.79
2.71667	1684.84
2.72083	1670.72
2.725	1663.91
2.72917	1655.5
2.73333	1644.89
2.7375	1639.11
2.74167	1627.08
2.74583	1617.88
2.75	1606.9
2.75417	1596.52
2.75833	1589.29
2.7625	1573.17
2.76667	1566.2
2.77083	1557.53
2.775	1544.61
2.77917	1539.08
2.78333	1525.78
2.7875	1519.99
2.79167	1505.18
2.79583	1500.64
2.8	1487.41
2.80417	1479.84
2.80833	1466.73
2.8125	1460.14
2.81667	1448.38
2.82083	1438.28
2.825	1428.77
2.82917	1418.01
2.83333	1409.12
2.8375	1402.08
2.84167	1391.76
2.84583	1377.63
2.85	1370.1
2.85417	1364.14
2.85833	1350.87
2.8625	1342.3
2.86667	1332.57
2.87083	1326
2.875	1315.6
2.87917	1307.23
2.88333	1294.86
2.8875	1288.68
2.89167	1282.03
2.89583	1273.42
2.9	1263.66
2.90417	1252.5
2.90833	1246.13
2.9125	1238.91
2.91667	1227.24
2.92083	1223.61
2.925	1212.47
2.92917	1205.22
2.93333	1199.97
2.9375	1191.69
2.94167	1182.22
2.94583	1177.41
2.95	1167.68
2.95417	1165.63
2.95833	1160.53
2.9625	1152.94
2.96667	1148.58
2.97083	1141.38
2.975	1138.72
2.97917	1132.26
2.98333	1122.13
2.9875	1122.52
2.99167	1117.73
2.99583	1113.09
3	1107.16
3.00417	1107.08
3.00833	1102.11
3.0125	1098.23
3.01667	1089.74
3.02083	1087.8
3.025	1085.29
3.02917	1081
3.03333	1077.92
3.0375	1075.24
3.04167	1071.7
3.04583	1073.27
3.05	1070.07
3.05417	1067.11
3.05833	1066.84
3.0625	1063.24
3.06667	1066.12
3.07083	1063
3.075	1061.24
3.07917	1063.62
3.08333	1061.67
3.0875	1065.23
3.09167	1062
3.09583	1062.33
3.1	1065.96
3.10417	1065.82
3.10833	1069.21
3.1125	1071.29
3.11667	1074.2
3.12083	1076.03
3.125	1078.99
3.12917	1085.56
3.13333	1086.2
3.1375	1090.87
3.14167	1095.76
3.14583	1099.79
3.15	1106.54
3.15417	1112.81
3.15833	1119.99
3.1625	1124.68
3.16667	1130.78
3.17083	1142.61
3.175	1148.18
3.17917	1159.84
3.18333	1164.92
3.1875	1172.3
3.19167	1181.44
3.19583	1188.58
3.2	1203.31
3.20417	1215.18
3.20833	1225.78
3.2125	1236.18
3.21667	1246.42
3.22083	1258.76
3.225	1266.91
3.22917	1283.12
3.23333	1291.17
3.2375	1299.23
3.24167	1313.88
3.24583	1327.83
3.25	1342.24
3.25417	1353.48
3.25833	1363.48
3.2625	1377.42
3.26667	1393.24
3.27083	1402.88
3.275	1416.98
3.27917	1430.18
3.28333	1441.19
3.2875	1453.91
3.29167	1468.6
3.29583	1478.03
3.3	1495.93
3.30417	1505.92
3.30833	1516.58
3.3125	1527.2
3.31667	1542.79
3.32083	1548.26
3.325	1560.8
3.32917	1574.41
3.33333	1583.07
3.3375	1595.5
3.34167	1604.7
3.34583	1616.54
3.35	1626.07
3.35417	1637.88
3.35833	1649.27
3.3625	1656.79
3.36667	1666.18
3.37083	1673.42
3.375	1683.79
3.37917	1694.73
3.38333	1701.14
3.3875	1707.74
3.39167	1720.64
3.39583	1723.71
3.4	1730.13
3.40417	1741.34
3.40833	1749.46
3.4125	1752.57
3.41667	1758.13
3.42083	1761.91
3.425	1771.14
3.42917	1773.19
3.43333	1777.43
3.4375	1784.12
3.44167	1791.17
3.44583	1790.18
3.45	1797.46
3.45417	1800.46
3.45833	1803.8
3.4625	1805.39
3.46667	1804.28
3.47083	1804.38
3.475	1814.01
3.47917	1814.08
3.48333	1815.1
3.4875	1811.52
3.49167	1814.79
3.49583	1814.07
3.5	1813.66
3.50417	1810.76
3.50833	1811.11
3.5125	1812.37
3.51667	1815.68
3.52083	1805.5
3.525	1807.59
3.52917	1807.97
3.53333	1806.1
3.5375	1799.7
3.54167	1802.23
3.54583	1803.63
3.55	1798.9
3.55417	1795.52
3.55833	1791
3.5625	1788.68
3.56667	1789.48
3.57083	1783.78
3.575	1784.7
3.57917	1778.74
3.58333	1775.51
3.5875	1776.87
3.59167	1771.41
3.59583	1769.09
3.6	1762.5
3.60417	1763.56
3.60833	1759.07
3.6125	1752.08
3.61667	1750.68
3.62083	1743.44
3.625	1744.52
3.62917	1738.8
3.63333	1734.58
3.6375	1731.53
3.64167	1722.28
3.64583	1714.62
3.65	1712.94
3.65417	1706.18
3.65833	1700.92
3.6625	1697.29
3.66667	1689.1
3.67083	1682.91
3.675	1683.18
3.67917	1675.2
3.68333	1666.31
3.6875	1663.97
3.69167	1655.9
3.69583	1655.9
3.7	1650.74
3.70417	1650.74
3.70833	1637.9
3.7125	1629.14
3.71667	1618.33
3.72083	1607.46
3.725	1597.62
3.72917	1592.49
3.73333	1583.71
3.7375	1576.73
3.74167	1568.23
3.74583	1559.29
3.75	1551.04
3.75417	1543.27
3.75833	1535.72
3.7625	1527.19
3.76667	1524.54
3.77083	1511.03
3.775	1507.43
3.77917	1496.72
3.78333	1487.29
3.7875	1478.41
3.79167	1475.02
3.79583	1462.84
3.8	1451.48
3.80417	1444.1
3.80833	1436.32
3.8125	1425.89
3.81667	1418.68
3.82083	1409.17
3.825	1399.06
3.82917	1393.02
3.83333	1379.74
3.8375	1378.08
3.84167	1368.74
3.84583	1357.57
3.85	1349.27
3.85417	1342.67
3.85833	1335.13
3.8625	1322.32
3.86667	1316.66
3.87083	1302.11
3.875	1299.06
3.87917	1288.21
3.88333	1281.1
3.8875	1273.36
3.89167	1264.49
3.89583	1252.71
3.9	1249.61
3.90417	1237.86
3.90833	1232.01
3.9125	1223.82
3.91667	1215.11
3.92083	1210.69
3.925	1203.97
3.92917	1194.97
3.93333	1183.88
3.9375	1180
3.94167	1169.48
3.94583	1163.28
3.95	1160.21
3.95417	1151.19
3.95833	1141.37
3.9625	1138.61
3.96667	1131.06
3.97083	1125.62
3.975	1121.81
3.97917	1119.52
3.98333	1111.46
3.9875	1105
3.99167	1099.61
3.99583	1096.38
4	1088.87
4.00417	1087.69
4.00833	1083.83
4.0125	1075.39
4.01667	1073.56
4.02083	1070.62
4.025	1065.2
4.02917	1062.97
4.03333	1056.4
4.0375	1058.76
4.04167	1050.58
4.04583	1050.08
4.05	1043.54
4.05417	1040.26
4.05833	1037.58
4.0625	1037.73
4.06667	1037.77
4.07083	1030.51
4.075	1026.8
4.07917	1029.8
4.08333	1029.8
4.0875	1026.42
4.09167	1026.66
4.09583	1023.91
4.1	1024.2
4.10417	1026.74
4.10833	1023.8
4.1125	1024.96
4.11667	1026.71
4.12083	1026.4
4.125	1028.56
4.12917	1031.93
4.13333	1032.4
4.1375	1036.36
4.14167	1035.38
4.14583	1038.64
4.15	1042.77
4.15417	1042.57
4.15833	1051.39
4.1625	1055.26
4.16667	1059.76
4.17083	1064.06
4.175	1063.92
4.17917	1072.31
4.18333	1076.88
4.1875	1085.73
4.19167	1087.46
4.19583	1095.6
4.2	1103.13
4.20417	1109.03
4.20833	1119.49
4.2125	1123.61
4.21667	1133.92
4.22083	1142.22
4.225	1149.62
4.22917	1163.98
4.23333	1170.19
4.2375	1175.19
4.24167	1189.1
4.24583	1197.98
4.25	1213.48
4.25417	1219.26
4.25833	1227.53
4.2625	1238.21
4.26667	1248.99
4.27083	1260.13
4.275	1269.3
4.27917	1280.26
4.28333	1295.38
4.2875	1304.72
4.29167	1312.57
4.29583	1326.33
4.3	1335.22
4.30417	1346.52
4.30833	1358.78
4.3125	1371.12
4.31667	1381.4
4.32083	1390.5
4.325	1402.91
4.32917	1416.32
4.33333	1422.67
4.3375	1432.58
4.34167	1442.82
4.34583	1450.69
4.35	1462.71
4.35417	1471.02
4.35833	1480.72
4.3625	1488.63
4.36667	1499.28
4.37083	1508.76
4.375	1520.08
4.37917	1525.91
4.38333	1531.19
4.3875	1545.23
4.39167	1552.41
4.39583	1559.92
4.4	1564.31
4.40417	1571.83
4.40833	1581.4
4.4125	1588.74
4.41667	1597.47
4.42083	1601.43
4.425	1602.79
4.42917	1613.49
4.43333	1617.64
4.4375	1620.38
4.44167	1625.94
4.44583	1634.63
4.45	1638.27
4.45417	1644.61
4.45833	1645.73
4.4625	1649.72
4.46667	1655.53
4.47083	1655.67
4.475	1660.51
4.47917	1663.33
4.48333	1660.44
4.4875	1669.06
4.49167	1670.13
4.49583	1672.88
4.5	1674.51
4.50417	1675.48
4.50833	1676.37
4.5125	1676.53
4.51667	1675.04
4.52083	1679.2
4.525	1675.29
4.52917	1673.88
4.53333	1678.47
4.5375	1675.12
4.54167	1678.42
4.54583	1675.98
4.55	1673.43
4.55417	1675.54
4.55833	1674.08
4.5625	1670.27
4.56667	1670.44
4.57083	1667.99
4.575	1663.08
4.57917	1664.03
4.58333	1661.24
4.5875	1659.8
4.59167	1659.49
4.59583	1661.48
4.6	1652.86
4.60417	1653.49
4.60833	1649.86
4.6125	1652.48
4.61667	1649.02
4.62083	1645.18
4.625	1636.88
4.62917	1637.71
4.63333	1635.36
4.6375	1632.21
4.64167	1629.51
4.64583	1624.87
4.65	1624.47
4.65417	1619.09
4.65833	1617.01
4.6625	1611.17
4.66667	1605.19
4.67083	1607.28
4.675	1599.19
4.67917	1594.29
4.68333	1590.39
4.6875	1589.14
4.69167	1578.7
4.69583	1578.61
4.7	1567.77
4.70417	1565.36
4.70833	1562.5
4.7125	1553.89
4.71667	1547.84
4.72083	1542.17
4.725	1534.68
4.72917	1531.28
4.73333	1521.71
4.7375	1518.67
4.74167	1510.48
4.74583	1505.1
4.75	1496.97
4.75417	1493.16
4.75833	1489.1
4.7625	1482.48
4.76667	1472.5
4.77083	1467.51
4.775	1456.3
4.77917	1450.54
4.78333	1443.74
4.7875	1437.63
4.79167	1432.72
4.79583	1426.09
4.8	1415.39
4.80417	1410.41
4.80833	1400.38
4.8125	1397.33
4.81667	1389.61
4.82083	1379.89
4.825	1371.88
4.82917	1366.68
4.83333	1361.73
4.8375	1352.27
4.84167	1344.26
4.84583	1338.58
4.85	1329.72
4.85417	1323.2
4.85833	1313.09
4.8625	1304.53
4.86667	1301.23
4.87083	1289.89
4.875	1281.11
4.87917	1275.82
4.88333	1268.06
4.8875	1259.46
4.89167	1257.1
4.89583	1248
4.9	1239.53
4.90417	1231.92
4.90833	1229.18
4.9125	1217.67
4.91667	1208.24
4.92083	1205.24
4.925	1199.07
4.92917	1187.56
4.93333	1178.1
4.9375	1175.69
4.94167	1165.56
4.94583	1157.97
4.95	1153.87
4.95417	1146.61
4.95833	1141.16
4.9625	1134.52
4.96667	1128.8
4.97083	1120.3
4.975	1114.23
4.97917	1110.02
4.98333	1106.83
4.9875	1100.54
4.99167	1096.61
4.99583	1091.1
5	1084.16
5.00417	1081.62
5.00833	1078.62
5.0125	1072.33
5.01667	1066.59
5.02083	1061.62
5.025	1060.48
5.02917	1049.99
5.03333	1051.79
5.0375	1042.63
5.04167	1039.69
5.04583	1035.97
5.05	1033
5.05417	1028.31
5.05833	1025.53
5.0625	1020.03
5.06667	1020.93
5.07083	1016.71
5.075	1015.68
5.07917	1009.37
5.08333	1008.72
5.0875	1004.02
5.09167	1003.17
5.09583	1004.51
5.1	998.37
5.10417	999.04
5.10833	996.13
5.1125	999.34
5.11667	996.96
5.12083	991.44
5.125	994.53
5.12917	997.37
5.13333	995.44
5.1375	997.77
5.14167	996.09
5.14583	998.82
5.15	998.4
5.15417	1000.48
5.15833	1005.14
5.1625	1008.13
5.16667	1008.7
5.17083	1009.14
5.175	1011.99
5.17917	1016.48
5.18333	1019.21
5.1875	1024.1
5.19167	1029.83
5.19583	1033.51
5.2	1037.16
5.20417	1041.4
5.20833	1044.89
5.2125	1051.34
5.21667	1058.29
5.22083	1064.99
5.225	1068.52
5.22917	1081.94
5.23333	1084.19
5.2375	1090.74
5.24167	1098.12
5.24583	1105.89
5.25	1112.5
5.25417	1120.52
5.25833	1126.9
5.2625	1137.59
5.26667	1146.22
5.27083	1155.11
5.275	1163.48
5.27917	1173.76
5.28333	1178.84
5.2875	1190.1
5.29167	1198.64
5.29583	1212.09
5.3	1217.41
5.30417	1222.9
5.30833	1233.7
5.3125	1243.99
5.31667	1252.8
5.32083	1256.41
5.325	1268.69
5.32917	1273.81
5.33333	1285.39
5.3375	1294.43
5.34167	1304.06
5.34583	1313.46
5.35	1320.09
5.35417	1330.11
5.35833	1337.78
5.3625	1348.07
5.36667	1355.6
5.37083	1365.77
5.375	1371.27
5.37917	1378.3
5.38333	1390.09
5.3875	1395.23
5.39167	1404.44
5.39583	1410.12
5.4	1416.98
5.40417	1425.27
5.40833	1432.71
5.4125	1440.6
5.41667	1443.77
5.42083	1459.13
5.425	1461.91
5.42917	1466.84
5.43333	1472.42
5.4375	1480.12
5.44167	1481.49
5.44583	1491.86
5.45	1492.29
5.45417	1502.01
5.45833	1506.16
5.4625	1511.08
5.46667	1514.87
5.47083	1524.6
5.475	1527.51
5.47917	1527.56
5.48333	1532.49
5.4875	1534.89
5.49167	1540.72
5.49583	1542.09
5.5	1541.77
5.50417	1545.98
5.50833	1551.36
5.5125	1549.03
5.51667	1553.99
5.52083	1553.29
5.525	1556.14
5.52917	1558.54
5.53333	1561.81
5.5375	1558.92
5.54167	1564.64
5.54583	1558.09
5.55	1558.99
5.55417	1556.66
5.55833	1559.8
5.5625	1561.42
5.56667	1559.28
5.57083	1559.07
5.575	1558.71
5.57917	1555.76
5.58333	1550.51
5.5875	1555.43
5.59167	1553.11
5.59583	1555.01
5.6	1553.47
5.60417	1555.03
5.60833	1547.54
5.6125	1550.54
5.61667	1546.09
5.62083	1545.53
5.625	1548.78
5.62917	1539.57
5.63333	1539.41
5.6375	1538.73
5.64167	1538.09
5.64583	1534.57
5.65	1531.74
5.65417	1528.71
5.65833	1526.62
5.6625	1523.4
5.66667	1524.57
5.67083	1524.16
5.675	1516.07
5.67917	1512.86
5.68333	1511.02
5.6875	1506.21
5.69167	1507.56
5.69583	1503.4
5.7	1494.57
5.70417	1496.09
5.70833	1492.37
5.7125	1487.31
5.71667	1477.36
5.72083	1478.9
5.725	1469.7
5.72917	1468.34
5.73333	1465.09
5.7375	1459.93
5.74167	1454.18
5.74583	1451.61
5.75	1447.44
5.75417	1439.62
5.75833	1436.74
5.7625	1431.91
5.76667	1422.78
5.77083	1418.79
5.775	1413.73
5.77917	1409.42
5.78333	1399.46
5.7875	1396.21
5.79167	1389.12
5.79583	1382.57
5.8	1376.03
5.80417	1373.13
5.80833	1366.73
5.8125	1360.52
5.81667	1352.14
5.82083	1344.07
5.825	1341.08
5.82917	1337.56
5.83333	1328.43
5.8375	1322.17
5.84167	1313.44
5.84583	1310.72
5.85	1305.47
5.85417	1294.66
5.85833	1287.04
5.8625	1280.22
5.86667	1276.42
5.87083	1273.81
5.875	1264.27
5.87917	1255.63
5.88333	1253.38
5.8875	1244.04
5.89167	1239.11
5.89583	1227.57
5.9	1228.58
5.90417	1219.94
5.90833	1211.74
5.9125	1205.6
5.91667	1199.31
5.92083	1191.3
5.925	1187.3
5.92917	1184.21
5.93333	1177.98
5.9375	1165.29
5.94167	1160.52
5.94583	1154.07
5.95	1147.74
5.95417	1141.48
5.95833	1134.77
5.9625	1126.74
5.96667	1124.44
5.97083	1118.18
5.975	1110.37
5.97917	1105.53
5.98333	1102.96
5.9875	1095.24
5.99167	1089.18
5.99583	1081.67
6	1077.9
6.00417	1075.87
6.00833	1070.84
6.0125	1067.92
6.01667	1059.61
6.02083	1057.78
6.025	1051.33
6.02917	1048.18
6.03333	1041.04
6.0375	1040.96
6.04167	1033.11
6.04583	1032.41
6.05	1026.13
6.05417	1024.63
6.05833	1022.48
6.0625	1018.88
6.06667	1013.97
6.07083	1010.49
6.075	1007.99
6.07917	1005.64
6.08333	1001.14
6.0875	998.08
6.09167	997.19
6.09583	991.91
6.1	991.68
6.10417	993.71
6.10833	989.69
6.1125	985.3
6.11667	986.44
6.12083	984.67
6.125	979.87
6.12917	980.14
6.13333	977.51
6.1375	978.7
6.14167	977.2
6.14583	982.47
6.15	981.14
6.15417	978.01
6.15833	980.57
6.1625	981.2
6.16667	981.04
6.17083	983.49
6.175	983.7
6.17917	985.69
6.18333	987.04
6.1875	989.14
6.19167	993.59
6.19583	996.22
6.2	1000.81
6.20417	1000.41
6.20833	1003
6.2125	1009.7
6.21667	1011.57
6.22083	1015.66
6.225	1017.87
6.22917	1019.18
6.23333	1026.7
6.2375	1030.5
6.24167	1041.09
6.24583	1041.68
6.25	1047.33
6.25417	1051.79
6.25833	1061.53
6.2625	1063.52
6.26667	1073.7
6.27083	1080.29
6.275	1087.59
6.27917	1096.26
6.28333	1100.86
6.2875	1109.06
6.29167	1115.7
6.29583	1122.84
6.3	1123.7
6.30417	1133.34
6.30833	1144.92
6.3125	1152.17
6.31667	1159.67
6.32083	1173.12
6.325	1174.33
6.32917	1179.04
6.33333	1190.93
6.3375	1196.64
6.34167	1207.09
6.34583	1214.59
6.35	1222.91
6.35417	1227.24
6.35833	1235.46
6.3625	1252.47
6.36667	1254.03
6.37083	1260.82
6.375	1269.17
6.37917	1274.87
6.38333	1283.91
6.3875	1293.49
6.39167	1300.71
6.39583	1306.82
6.4	1316.24
6.40417	1323.32
6.40833	1329.87
6.4125	1333.66
6.41667	1343.64
6.42083	1349.62
6.425	1356.54
6.42917	1363.63
6.43333	1372.16
6.4375	1374.58
6.44167	1379.8
6.44583	1381.47
6.45	1390.39
6.45417	1397.16
6.45833	1400.1
6.4625	1405.24
6.46667	1408.02
6.47083	1417.16
6.475	1419.84
6.47917	1427.98
6.48333	1428.8
6.4875	1434.4
6.49167	1436.13
6.49583	1440.47
6.5	1447.03
6.50417	1449.2
6.50833	1456.08
6.5125	1456.58
6.51667	1460.32
6.52083	1464.64
6.525	1463.63
6.52917	1468.87
6.53333	1467.92
6.5375	1467.96
6.54167	1475.78
6.54583	1472.52
6.55	1474.04
6.55417	1473.68
6.55833	1476.34
6.5625	1476.57
6.56667	1474.41
6.57083	1474.26
6.575	1472.08
6.57917	1475.48
6.58333	1476.54
6.5875	1475.14
6.59167	1473.71
6.59583	1476.52
6.6	1472.86
6.60417	1470.88
6.60833	1469.93
6.6125	1473.92
6.61667	1469.6
6.62083	1466.69
6.625	1470.53
6.62917	1469.32
6.63333	1466.48
6.6375	1465.59
6.64167	1461.34
6.64583	1462.06
6.65	1461.6
6.65417	1459.56
6.65833	1456.98
6.6625	1450.59
6.66667	1453.94
6.67083	1446.58
6.675	1444.43
6.67917	1445.72
6.68333	1445.03
6.6875	1442.7
6.69167	1438.77
6.69583	1434.61
6.7	1432.43
6.70417	1431.09
6.70833	1427.27
6.7125	1427
6.71667	1423.44
6.72083	1417.66
6.725	1417.5
6.72917	1410.3
6.73333	1409.73
6.7375	1405.09
6.74167	1402.83
6.74583	1399.8
6.75	1396.6
6.75417	1389.79
6.75833	1388.21
6.7625	1384.52
6.76667	1380.5
6.77083	1373.37
6.775	1369.63
6.77917	1364.79
6.78333	1364.56
6.7875	1353.84
6.79167	1347.06
6.79583	1347.64
6.8	1341.4
6.80417	1333.34
6.80833	1328.34
6.8125	1326.39
6.81667	1320.44
6.82083	1319.27
6.825	1310.91
6.82917	1307.9
6.83333	1301.59
6.8375	1290.47
6.84167	1290.41
6.84583	1284.58
6.85	1279.2
6.85417	1270.06
6.85833	1267.66
6.8625	1262.57
6.86667	1255.48
6.87083	1252.26
6.875	1246.56
6.87917	1242.57
6.88333	1237.24
6.8875	1226.23
6.89167	1224.72
6.89583	1217.8
6.9	1215.14
6.90417	1207.71
6.90833	1203.18
6.9125
6.91667		1516.73
6.92083		1431.47
6.925		1382.33
6.92917		2045.36
6.93333		1321.43
6.9375		1300.8
6.94167		1283.06
6.94583		1267.21
6.95		1256.66
6.95417		1243.08
6.95833		1230.52
6.9625		1221.3
6.96667		1206.28
6.97083		1203.29
6.975		1192.53
6.97917		1187.74
6.98333		1176.28
6.9875		1172.06
6.99167		1165.63
6.99583		1158
7		1148.02
7.00417		1146.1
7.00833		1138.91
7.0125		1131.64
7.01667		1131.92
7.02083		1122.77
7.025		1113.78
7.02917		1105.12
7.03333		1104.47
7.0375		1101.72
7.04167		1095.16
7.04583		1090.23
7.05		1082.67
7.05417		1081.29
7.05833		1079.1
7.0625		1072.99
7.06667		1069.32
7.07083		1064.58
7.075		1063.69
7.07917		1059.08
7.08333		1057.66
7.0875		1054.28
7.09167		1049.63
7.09583		1047.39
7.1		1045.8
7.10417		1042
7.10833		1039.26
7.1125		1039.33
7.11667		1032.14
7.12083		1030.42
7.125		1034.91
7.12917		1030.79
7.13333		1031.17
7.1375		1030.37
7.14167		1028.38
7.14583		1029.74
7.15		1029.04
7.15417		1029.31
7.15833		1028.83
7.1625		1031.23
7.16667		1030.43
7.17083		1035.09
7.175		1032.74
7.17917		1034.48
7.18333		1035.82
7.1875		1041.06
7.19167		1039.99
7.19583		1046.54
7.2		1049.73
7.20417		1051.07
7.20833		1051.84
7.2125		1060.63
7.21667		1062.43
7.22083		1067.34
7.225		1070.54
7.22917		1072.99
7.23333		1079.73
7.2375		1084.57
7.24167		1084.33
7.24583		1094.9
7.25		1099.62
7.25417		1105.97
7.25833		1108.73
7.2625		1118.73
7.26667		1123.6
7.27083		1125.99
7.275		1136.34
7.27917		1141.51
7.28333		1148.83
7.2875		1155.99
7.29167		1163.83
7.29583		1167.98
7.3		1179.06
7.30417		1183.93
7.30833		1189.54
7.3125		1197.78
7.31667		1201.59
7.32083		1210.74
7.325		1217.5
7.32917		1222.91
7.33333		1234.57
7.3375		1236.38
7.34167		1243.2
7.34583		1250.71
7.35		1256.44
7.35417		1264.16
7.35833		1270.46
7.3625		1275.91
7.36667		1282.79
7.37083		1287.3
7.375		1295.24
7.37917		1303.57
7.38333		1313.62
7.3875		1313.42
7.39167		1320.11
7.39583		1325.29
7.4		1330.68
7.40417		1338.31
7.40833		1345.79
7.4125		1347.39
7.41667		1356.4
7.42083		1360.8
7.425		1367.72
7.42917		1372.88
7.43333		1375.93
7.4375		1382.74
7.44167		1384.79
7.44583		1392.62
7.45		1400.29
7.45417		1403.82
7.45833		1408.62
7.4625		1412.6
7.46667		1417.94
7.47083		1420.92
7.475		1423.09
7.47917		1427.39
7.48333		1429.6
7.4875		1433.09
7.49167		1438.8
7.49583		1438.77
7.5		1440.49
7.50417		1441.78
7.50833		1446.84
7.5125		1448.89
7.51667		1453.11
7.52083		1455.34
7.525		1460.61
7.52917		1456.68
7.53333		1459.44
7.5375		1458.11
7.54167		1460.94
7.54583		1460.96
7.55		1460.37
7.55417		1459.14
7.55833		1463.58
7.5625		1459.87
7.56667		1461.33
7.57083		1456.17
7.575		1462.41
7.57917		1459.39
7.58333		1455.4
7.5875		1457.94
7.59167		1457.89
7.59583		1454.83
7.6		1454.33
7.60417		1453.47
7.60833		1454.39
7.6125		1452.84
7.61667		1448.88
7.62083		1452.94
7.625		1448.11
7.62917		1449.37
7.63333		1443.22
7.6375		1442.82
7.64167		1442.38
7.64583		1443.49
7.65		1439.16
7.65417		1438.54
7.65833		1438.07
7.6625		1439.12
7.66667		1435.12
7.67083		1431.89
7.675		1428.64
7.67917		1426.47
7.68333		1425.96
7.6875		1428.42
7.69167		1421.48
7.69583		1416.76
7.7		1414.76
7.70417		1412.46
7.70833		1407.97
7.7125		1410.77
7.71667		1405.53
7.72083		1402.26
7.725		1400.06
7.72917		1396.42
7.73333		1397.4
7.7375		1387.92
7.74167		1382.02
7.74583		1381.61
7.75		1377.31
7.75417		1374.42
7.75833		1366.48
7.7625		1370.33
7.76667		1363.73
7.77083		1357.3
7.775		1357.3
7.77917		1349.84
7.78333		1349.84
7.7875		1345.4
7.79167		1343.52
7.79583		1337.7
7.8		1331.78
7.80417		1331.29
7.80833		1323.84
7.8125		1316.7
7.81667		1310.93
7.82083		1304.26
7.825		1297.06
7.82917		1298.71
7.83333		1291.61
7.8375		1286.7
7.84167		1282.37
7.84583		1273.86
7.85		1273.98
7.85417		1261.98
7.85833		1259.88
7.8625		1256.8
7.86667		1248.66
7.87083		1243.3
7.875		1236.78
7.87917		1233.58
7.88333		1224.44
7.8875		1222.53
7.89167		1215.47
7.89583		1211.71
7.9		1202.17
7.90417		1198.4
7.90833		1196.62
7.9125		1190.73
7.91667		1185.44
7.92083		1181.11
7.925		1174.43
7.92917		1169.59
7.93333		1162.44
7.9375		1159.43
7.94167		1152.86
7.94583		1145.14
7.95		1143.52
7.95417		1134.7
7.95833		1128.04
7.9625		1122.47
7.96667		1119.11
7.97083		1114.71
7.975		1112.2
7.97917		1105.94
7.98333		1101.18
7.9875		1098.34
7.99167		1090.88
7.99583		1086.42
8		1082.86
8.00417		1076.77
8.00833		1070.21
8.0125		1066.77
8.01667		1061.47
8.02083		1061.48
8.025		1056.41
8.02917		1050.69
8.03333		1049.3
8.0375		1045.57
8.04167		1042.67
8.04583		1036.83
8.05		1034.8
8.05417		1027.33
8.05833		1026.2
8.0625		1025.52
8.06667		1021.61
8.07083		1015.8
8.075		1014.78
8.07917		1009.48
8.08333		1011.99
8.0875		1004.53
8.09167		1005.72
8.09583		999.94
8.1		997.86
8.10417		995.3
8.10833		991.2
8.1125		988.47
8.11667		989.22
8.12083		986.61
8.125		983.18
8.12917		985.54
8.13333		981.17
8.1375		981.13
8.14167		981.11
8.14583		979.58
8.15		981.06
8.15417		979.6
8.15833		979.34
8.1625		978.12
8.16667		979.83
8.17083		980.78
8.175		980.93
8.17917		982.8
8.18333		982.88
8.1875		981
8.19167		981.12
8.19583		984.37
8.2		985.53
8.20417		987.83
8.20833		990.77
8.2125		990.99
8.21667		992.54
8.22083		995.21
8.225		1000.29
8.22917		1002.96
8.23333		1007.79
8.2375		1009.62
8.24167		1012.34
8.24583		1018.42
8.25		1021.88
8.25417		1023.8
8.25833		1030.77
8.2625		1031.61
8.26667		1036.36
8.27083		1039.93
8.275		1042.94
8.27917		1052.89
8.28333		1056.28
8.2875		1061.62
8.29167		1068.23
8.29583		1073.87
8.3		1077.74
8.30417		1083.46
8.30833		1091.17
8.3125		1097.02
8.31667		1100.33
8.32083		1112.1
8.325		1116.02
[truncated: 8,172 more rows]

## Sheet: KL101
Time (days)	Pre	10μM KL101	Post
0	11151.4
0.00416667	13250.9
0.00833333	14099.1
0.0125	14302.5
0.0166667	14104.5
0.0208333	13736.8
0.025	13291
0.0291667	12817
0.0333333	12329.3
0.0375	11849.7
0.0416667	11360
0.0458333	10934.6
0.05	10529.2
0.0541667	10146.2
0.0583333	9805.96
0.0625	9462.32
0.0666667	9120.14
0.0708333	8807.17
0.075	8579.31
0.0791667	8339.81
0.0833333	8104.97
0.0875	7870.74
0.0916667	7671.04
0.0958333	7470.47
0.1	7292.78
0.104167	7115.27
0.108333	6963.11
0.1125	6811.74
0.116667	6676.78
0.120833	6561.13
0.125	6446.76
0.129167	6343.67
0.133333	6250.88
0.1375	6150.01
0.141667	6092.39
0.145833	6027.6
0.15	5964.47
0.154167	5928.88
0.158333	5898.4
0.1625	5878.47
0.166667	5860.07
0.170833	5855.57
0.175	5855.81
0.179167	5864.9
0.183333	5883.48
0.1875	5900.59
0.191667	5935.94
0.195833	5951.26
0.2	5977.67
0.204167	6015.43
0.208333	6047.58
0.2125	6101.22
0.216667	6127.88
0.220833	6165.72
0.225	6212.91
0.229167	6240.39
0.233333	6281.24
0.2375	6315.1
0.241667	6348.5
0.245833	6381.28
0.25	6415.21
0.254167	6433.53
0.258333	6473.29
0.2625	6500.88
0.266667	6530.02
0.270833	6544.79
0.275	6561.91
0.279167	6577.28
0.283333	6593.26
0.2875	6605.13
0.291667	6613.38
0.295833	6621.3
0.3	6628.42
0.304167	6634.01
0.308333	6640.91
0.3125	6624.38
0.316667	6622.5
0.320833	6623.02
0.325	6608.08
0.329167	6609.77
0.333333	6590.23
0.3375	6580.58
0.341667	6574.58
0.345833	6555.6
0.35	6553.83
0.354167	6529.07
0.358333	6515.04
0.3625	6486.62
0.366667	6468.98
0.370833	6463.44
0.375	6426.61
0.379167	6411.81
0.383333	6390.29
0.3875	6367.26
0.391667	6344.39
0.395833	6324.54
0.4	6298.63
0.404167	6280.73
0.408333	6247.18
0.4125	6240.09
0.416667	6202.22
0.420833	6172.93
0.425	6141.24
0.429167	6115.87
0.433333	6098.6
0.4375	6045.21
0.441667	6025.9
0.445833	5988.72
0.45	5957.63
0.454167	5938.12
0.458333	5893.86
0.4625	5857.63
0.466667	5831.91
0.470833	5800.44
0.475	5761.84
0.479167	5720.51
0.483333	5688.79
0.4875	5642.84
0.491667	5608.31
0.495833	5572.48
0.5	5520.8
0.504167	5488.67
0.508333	5447.76
0.5125	5397.08
0.516667	5368.53
0.520833	5316.66
0.525	5282.31
0.529167	5240.2
0.533333	5200.46
0.5375	5160.17
0.541667	5120.92
0.545833	5073.63
0.55	5028.5
0.554167	4988.09
0.558333	4953.46
0.5625	4901.91
0.566667	4852.99
0.570833	4812.67
0.575	4769.09
0.579167	4731.11
0.583333	4676.56
0.5875	4635.59
0.591667	4593.44
0.595833	4549.43
0.6	4513.87
0.604167	4453.09
0.608333	4415.61
0.6125	4370.93
0.616667	4328.79
0.620833	4289.52
0.625	4235.39
0.629167	4206.41
0.633333	4160.28
0.6375	4117.71
0.641667	4084.24
0.645833	4031.43
0.65	3989.6
0.654167	3940.9
0.658333	3913.96
0.6625	3867.4
0.666667	3818.06
0.670833	3786.39
0.675	3746.54
0.679167	3700.71
0.683333	3668.2
0.6875	3627.59
0.691667	3590.44
0.695833	3549.41
0.7	3517.7
0.704167	3486.13
0.708333	3439.69
0.7125	3407
0.716667	3378.08
0.720833	3342.88
0.725	3327.1
0.729167	3279.71
0.733333	3250.96
0.7375	3224.42
0.741667	3190.68
0.745833	3174.77
0.75	3139.01
0.754167	3122.49
0.758333	3091.21
0.7625	3064.71
0.766667	3049.03
0.770833	3024.89
0.775	2992.63
0.779167	2979.39
0.783333	2961.66
0.7875	2951.2
0.791667	2916.86
0.795833	2904.69
0.8	2882.52
0.804167	2873.83
0.808333	2866.93
0.8125	2848.67
0.816667	2832.14
0.820833	2824.11
0.825	2804.19
0.829167	2808.48
0.833333	2784.78
0.8375	2780.21
0.841667	2772.64
0.845833	2765.56
0.85	2767.03
0.854167	2760.97
0.858333	2754.81
0.8625	2741.38
0.866667	2744.6
0.870833	2747.81
0.875	2736.03
0.879167	2735.12
0.883333	2730.28
0.8875	2735.36
0.891667	2741.59
0.895833	2741.53
0.9	2748.74
0.904167	2753.1
0.908333	2758.86
0.9125	2762.12
0.916667	2767.8
0.920833	2773.11
0.925	2785.79
0.929167	2785.47
0.933333	2812.2
0.9375	2817
0.941667	2826.76
0.945833	2840.93
0.95	2859.69
0.954167	2879.39
0.958333	2886.4
0.9625	2886.4
0.966667	2933.2
0.970833	2941.9
0.975	2967.41
0.979167	2984.74
0.983333	3005.52
0.9875	3024.86
0.991667	3048.94
0.995833	3069.79
1	3093.99
1.00417	3134.37
1.00833	3149.28
1.0125	3181.2
1.01667	3204.19
1.02083	3232.23
1.025	3279.48
1.02917	3297.88
1.03333	3326.39
1.0375	3369.12
1.04167	3395.53
1.04583	3395.53
1.05	3487.08
1.05417	3532.5
1.05833	3559.7
1.0625	3602.47
1.06667	3641.82
1.07083	3677.24
1.075	3721.84
1.07917	3772.01
1.08333	3803.71
1.0875	3861.93
1.09167	3898
1.09583	3946.64
1.1	3984.3
1.10417	4037.84
1.10833	4075.47
1.1125	4121.21
1.11667	4170.04
1.12083	4201.94
1.125	4262.07
1.12917	4313.24
1.13333	4355.66
1.1375	4415.94
1.14167	4459.47
1.14583	4504.12
1.15	4561.69
1.15417	4602.72
1.15833	4636.37
1.1625	4681.81
1.16667	4737.76
1.17083	4785.44
1.175	4823.04
1.17917	4848.3
1.18333	4910.19
1.1875	4963.08
1.19167	5006.62
1.19583	5061.87
1.2	5114.84
1.20417	5152.63
1.20833	5199.7
1.2125	5241.7
1.21667	5284.62
1.22083	5327.23
1.225	5368.54
1.22917	5416.79
1.23333	5456.81
1.2375	5483.78
1.24167	5517.6
1.24583	5565.24
1.25	5598.16
1.25417	5640.12
1.25833	5668.07
1.2625	5696.86
1.26667	5727.06
1.27083	5766.84
1.275	5803.59
1.27917	5831.34
1.28333	5846.98
1.2875	5874.76
1.29167	5898.8
1.29583	5927.82
1.3	5949.04
1.30417	5977.22
1.30833	5997.28
1.3125	6013.57
1.31667	6035.73
1.32083	6046.22
1.325	6064.42
1.32917	6064.03
1.33333	6074.27
1.3375	6115.23
1.34167	6121.64
1.34583	6121.94
1.35	6133.49
1.35417	6148.68
1.35833	6159.23
1.3625	6167.11
1.36667	6161.43
1.37083	6163.83
1.375	6167.43
1.37917	6169.91
1.38333	6171.63
1.3875	6160.69
1.39167	6171.94
1.39583	6161.96
1.4	6169.38
1.40417	6166.47
1.40833	6157.4
1.4125	6151.32
1.41667	6143.8
1.42083	6138.93
1.425	6129.98
1.42917	6124.24
1.43333	6105.73
1.4375	6085.6
1.44167	6085.31
1.44583	6067.33
1.45	6055.62
1.45417	6036.41
1.45833	6027.57
1.4625	6015.07
1.46667	5997.52
1.47083	5966.54
1.475	5959.28
1.47917	5941.97
1.48333	5925.97
1.4875	5908.14
1.49167	5881.98
1.49583	5868.5
1.5	5845.11
1.50417	5831.5
1.50833	5803.89
1.5125	5780.97
1.51667	5756.91
1.52083	5738.46
1.525	5718.16
1.52917	5686.61
1.53333	5661.26
1.5375	5635.7
1.54167	5611.51
1.54583	5596.23
1.55	5562.82
1.55417	5532.78
1.55833	5511.99
1.5625	5486.56
1.56667	5465
1.57083	5425.37
1.575	5403.87
1.57917	5375.6
1.58333	5344.57
1.5875	5325.94
1.59167	5287.62
1.59583	5262.34
1.6	5236.34
1.60417	5200.78
1.60833	5184.89
1.6125	5148.08
1.61667	5117.23
1.62083	5088.21
1.625	5060.46
1.62917	5044.08
1.63333	5007.09
1.6375	4978.71
1.64167	4948.98
1.64583	4914.1
1.65	4886.79
1.65417	4856.57
1.65833	4830.53
1.6625	4804.14
1.66667	4766.19
1.67083	4744.5
1.675	4706.91
1.67917	4682.36
1.68333	4656.46
1.6875	4626.17
1.69167	4605.2
1.69583	4563.22
1.7	4532.49
1.70417	4510.71
1.70833	4487.23
1.7125	4464.9
1.71667	4417.78
1.72083	4399.56
1.725	4372.9
1.72917	4333.51
1.73333	4322.17
1.7375	4293.31
1.74167	4265.5
1.74583	4240.32
1.75	4204.77
1.75417	4197.62
1.75833	4162.5
1.7625	4139.78
1.76667	4114.46
1.77083	4095.97
1.775	4075.82
1.77917	4056.62
1.78333	4029.43
1.7875	4007.8
1.79167	3999.78
1.79583	3971.01
1.8	3946.99
1.80417	3932.52
1.80833	3930.49
1.8125	3908.04
1.81667	3894.73
1.82083	3867.08
1.825	3855.36
1.82917	3833.34
1.83333	3810.76
1.8375	3817.99
1.84167	3798.99
1.84583	3798.64
1.85	3768.47
1.85417	3766.63
1.85833	3757.24
1.8625	3740.61
1.86667	3724.79
1.87083	3720.92
1.875	3709.33
1.87917	3705.84
1.88333	3688.88
1.8875	3682.1
1.89167	3676.74
1.89583	3665.33
1.9	3674.08
1.90417	3667.42
1.90833	3653.37
1.9125	3652.69
1.91667	3652.18
1.92083	3646.28
1.925	3646.13
1.92917	3646.26
1.93333	3638.98
1.9375	3637.46
1.94167	3643.41
1.94583	3645.27
1.95	3638.2
1.95417	3641.97
1.95833	3638.53
1.9625	3647.09
1.96667	3645.8
1.97083	3649.09
1.975	3650.57
1.97917	3657.3
1.98333	3655.24
1.9875	3662.97
1.99167	3665.23
1.99583	3674.98
2	3682.58
2.00417	3690.52
2.00833	3699.07
2.0125	3701.77
2.01667	3712.39
2.02083	3725.4
2.025	3738.78
2.02917	3746.92
2.03333	3754.84
2.0375	3776.57
2.04167	3782.54
2.04583	3804
2.05	3820.41
2.05417	3837.48
2.05833	3851.37
2.0625	3859.29
2.06667	3880.34
2.07083	3892.68
2.075	3907
2.07917	3928.64
2.08333	3938.83
2.0875	3975.37
2.09167	3991.19
2.09583	3992.53
2.1	4027.24
2.10417	4042.41
2.10833	4081.97
2.1125	4091.34
2.11667	4114.61
2.12083	4126.93
2.125	4158.78
2.12917	4188.17
2.13333	4210.3
2.1375	4227.63
2.14167	4252.33
2.14583	4265.44
2.15	4305.54
2.15417	4324.93
2.15833	4349.13
2.1625	4368.89
2.16667	4402.64
2.17083	4422.04
2.175	4441.73
2.17917	4474.76
2.18333	4493.23
2.1875	4511.19
2.19167	4549.12
2.19583	4558.42
2.2	4582.5
2.20417	4614.9
2.20833	4639.5
2.2125	4665.24
2.21667	4684.66
2.22083	4704.29
2.225	4736.56
2.22917	4752.83
2.23333	4787.67
2.2375	4801.92
2.24167	4827.1
2.24583	4847.06
2.25	4870.99
2.25417	4897.27
2.25833	4914.86
2.2625	4934.21
2.26667	4956.99
2.27083	4977.91
2.275	4998.38
2.27917	5016.46
2.28333	5037.22
2.2875	5054.69
2.29167	5072.47
2.29583	5086.81
2.3	5105.56
2.30417	5115.4
2.30833	5126.77
2.3125	5144.83
2.31667	5164.72
2.32083	5171.81
2.325	5184.96
2.32917	5195.19
2.33333	5207.29
2.3375	5230.43
2.34167	5226.83
2.34583	5204.37
2.35	5258.03
2.35417	5277.58
2.35833	5278.5
2.3625	5233.99
2.36667	5294.96
2.37083	5310.53
2.375	5300.64
2.37917	5313.46
2.38333	5317
2.3875	5315.15
2.39167	5322.08
2.39583	5320.64
2.4	5336.63
2.40417	5326.62
2.40833	5319.36
2.4125	5319.64
2.41667	5334.33
2.42083	5331.82
2.425	5328.88
2.42917	5317.9
2.43333	5325.92
2.4375	5321.1
2.44167	5317.54
2.44583	5305.83
2.45	5296.47
2.45417	5297.34
2.45833	5290.7
2.4625	5291.39
2.46667	5277.14
2.47083	5265.74
2.475	5255.68
2.47917	5244.58
2.48333	5245.34
2.4875	5220.33
2.49167	5206.42
2.49583	5196.21
2.5	5184.19
2.50417	5189.63
2.50833	5169.17
2.5125	5152.68
2.51667	5143.57
2.52083	5123.38
2.525	5116.54
2.52917	5096.82
2.53333	5091.19
2.5375	5063
2.54167	5059.71
2.54583	5042.62
2.55	5019.86
2.55417	4995.88
2.55833	4985.66
2.5625	4969.8
2.56667	4956.19
2.57083	4934.46
2.575	4907.39
2.57917	4898.71
2.58333	4867.93
2.5875	4860.56
2.59167	4843.03
2.59583	4823.48
2.6	4796.83
2.60417	4785.54
2.60833	4771.2
2.6125	4748.41
2.61667	4728.19
2.62083	4694.6
2.625	4688.94
2.62917	4682.17
2.63333	4647.29
2.6375	4632.1
2.64167	4606.72
2.64583	4584.19
2.65	4577.82
2.65417	4546.5
2.65833	4520.46
2.6625	4509.47
2.66667	4481.78
2.67083	4465.34
2.675	4444.42
2.67917	4420.87
2.68333	4394.54
2.6875	4379.36
2.69167	4365.18
2.69583	4338.07
2.7	4320.82
2.70417	4304.47
2.70833	4277.17
2.7125	4265.22
2.71667	4240.36
2.72083	4220.54
2.725	4201.41
2.72917	4180.86
2.73333	4173.24
2.7375	4138.19
2.74167	4117.43
2.74583	4100.56
2.75	4086.06
2.75417	4068.71
2.75833	4048.97
2.7625	4038.29
2.76667	4021.76
2.77083	3995.68
2.775	3980.74
2.77917	3959.67
2.78333	3948.96
2.7875	3920.84
2.79167	3912.37
2.79583	3903.86
2.8	3881.37
2.80417	3856.51
2.80833	3855.9
2.8125	3831.12
2.81667	3829.3
2.82083	3801.27
2.825	3798.11
2.82917	3773.27
2.83333	3759.06
2.8375	3746.12
2.84167	3733.68
2.84583	3727.96
2.85	3706.13
2.85417	3696.94
2.85833	3697
2.8625	3671.56
2.86667	3656.4
2.87083	3657.83
2.875	3650.51
2.87917	3637.74
2.88333	3632.41
2.8875	3620.88
2.89167	3615.08
2.89583	3600.18
2.9	3595.21
2.90417	3583.16
2.90833	3580.54
2.9125	3573.94
2.91667	3564.09
2.92083	3560.7
2.925	3552.92
2.92917	3543.61
2.93333	3538.06
2.9375	3538.86
2.94167	3544.27
2.94583	3525.97
2.95	3520.94
2.95417	3520.39
2.95833	3518.44
2.9625	3523.32
2.96667	3516.68
2.97083	3509.84
2.975	3503.71
2.97917	3503.98
2.98333	3503.34
2.9875	3501.64
2.99167	3500.54
2.99583	3501.39
3	3502.99
3.00417	3514.8
3.00833	3511.82
3.0125	3510.72
3.01667	3507.06
3.02083	3513.9
3.025	3529.6
3.02917	3525
3.03333	3524.3
3.0375	3526.48
3.04167	3537.32
3.04583	3550.73
3.05	3547.77
3.05417	3554.79
3.05833	3564.28
3.0625	3569.63
3.06667	3579.38
3.07083	3582.07
3.075	3592.37
3.07917	3594.38
3.08333	3603.38
3.0875	3619.7
3.09167	3618.43
3.09583	3625.74
3.1	3633.2
3.10417	3645.57
3.10833	3660.14
3.1125	3672.3
3.11667	3674.59
3.12083	3689.19
3.125	3704.47
3.12917	3718.82
3.13333	3730.29
3.1375	3741.23
3.14167	3764.32
3.14583	3774.27
3.15	3799.93
3.15417	3803.97
3.15833	3828.4
3.1625	3839.31
3.16667	3862.43
3.17083	3894.02
3.175	3896.86
3.17917	3920.94
3.18333	3939.4
3.1875	3957.91
3.19167	3969.57
3.19583	3991.44
3.2	4000.83
3.20417	4026.03
3.20833	4037.07
3.2125	4062.32
3.21667	4066.43
3.22083	4092.78
3.225	4104.71
3.22917	4124.82
3.23333	4151.27
3.2375	4157.73
3.24167	4172.32
3.24583	4190.02
3.25	4206.07
3.25417	4237.39
3.25833	4245.14
3.2625	4258.67
3.26667	4280.23
3.27083	4295.57
3.275	4319.41
3.27917	4328.8
3.28333	4350.46
3.2875	4361.46
3.29167	4382.59
3.29583	4397.66
3.3	4410.17
3.30417	4419.82
3.30833	4438.37
3.3125	4450.83
3.31667	4473.82
3.32083	4473.9
3.325	4492.66
3.32917	4500.94
3.33333	4519.56
3.3375	4537.07
3.34167	4541.56
3.34583	4555.1
3.35	4562.53
3.35417	4568.42
3.35833	4591.98
3.3625	4590.81
3.36667	4600.77
3.37083	4609.58
3.375	4621.28
3.37917	4628.62
3.38333	4631.38
3.3875	4634.24
3.39167	4644.4
3.39583	4653.38
3.4	4666.29
3.40417	4668.63
3.40833	4683.43
3.4125	4680.79
3.41667	4683.57
3.42083	4707.51
3.425	4696.59
3.42917	4705.76
3.43333	4709.02
3.4375	4720.33
3.44167	4721.89
3.44583	4726.7
3.45	4733.02
3.45417	4732.68
3.45833	4727.48
3.4625	4732.66
3.46667	4728.38
3.47083	4730.34
3.475	4733.76
3.47917	4734.44
3.48333	4734.03
3.4875	4726.08
3.49167	4731.3
3.49583	4724.56
3.5	4717.63
3.50417	4720.38
3.50833	4710.21
3.5125	4702.58
3.51667	4696.36
3.52083	4690.23
3.525	4691.93
3.52917	4682.26
3.53333	4675.74
3.5375	4667.62
3.54167	4660.74
3.54583	4660.47
3.55	4644.76
3.55417	4635.38
3.55833	4625.88
3.5625	4616.42
3.56667	4619.56
3.57083	4594.43
3.575	4586.42
3.57917	4580.06
3.58333	4570.13
3.5875	4567.46
3.59167	4547.92
3.59583	4538.52
3.6	4520
3.60417	4514.99
3.60833	4508.54
3.6125	4482.53
3.61667	4474.3
3.62083	4461.63
3.625	4454.28
3.62917	4444.77
3.63333	4421.03
3.6375	4411.08
3.64167	4397.83
3.64583	4387.23
3.65	4373.77
3.65417	4340.77
3.65833	4335.81
3.6625	4324.43
3.66667	4311.04
3.67083	4307.44
3.675	4279.72
3.67917	4269.8
3.68333	4256.42
3.6875	4234.81
3.69167	4219.58
3.69583	4208.83
3.7	4185.92
3.70417	4168.83
3.70833	4155.28
3.7125	4145.78
3.71667	4115.29
3.72083	4109.52
3.725	4092.9
3.72917	4071.5
3.73333	4058.29
3.7375	4040.02
3.74167	4024.12
3.74583	4005.72
3.75	3982.48
3.75417	3990.03
3.75833	3966.19
3.7625	3949.56
3.76667	3932.19
3.77083	3911.02
3.775	3900.51
3.77917	3888.09
3.78333	3874.78
3.7875	3858.53
3.79167	3846.2
3.79583	3827.62
3.8	3817.97
3.80417	3796.37
3.80833	3777.16
3.8125	3768.41
3.81667	3761.91
3.82083	3744.18
3.825	3726.93
3.82917	3714.77
3.83333	3707.67
3.8375	3696.36
3.84167	3672.24
3.84583	3649.13
3.85	3653.28
3.85417	3640.38
3.85833	3634.29
3.8625	3614.58
3.86667	3602.49
3.87083	3595.1
3.875	3585.01
3.87917	3580.72
3.88333	3561.11
3.8875	3548.4
3.89167	3540.86
3.89583	3529.73
3.9	3519.61
3.90417	3510.84
3.90833	3506.93
3.9125	3496.22
3.91667	3488.98
3.92083	3485.94
3.925	3475.94
3.92917	3469.91
3.93333	3464.13
3.9375	3451.71
3.94167	3446.9
3.94583	3430.47
3.95	3425.09
3.95417	3412.64
3.95833	3408.49
3.9625	3408.93
3.96667	3397.88
3.97083	3397.03
3.975	3386.14
3.97917	3387.53
3.98333	3384.11
3.9875	3366.96
3.99167	3369.02
3.99583	3373.23
4	3363.47
4.00417	3369.59
4.00833	3359.43
4.0125	3365.3
4.01667	3357.57
4.02083	3355.91
4.025	3362.63
4.02917	3351.17
4.03333	3349.37
4.0375	3349.53
4.04167	3344.06
4.04583	3354.23
4.05	3352.43
4.05417	3348.86
4.05833	3353.47
4.0625	3355.16
4.06667	3351.34
4.07083	3358.48
4.075	3354.44
4.07917	3355.28
4.08333	3351.56
4.0875	3358.02
4.09167	3365.77
4.09583	3366.39
4.1	3372.24
4.10417	3372.52
4.10833	3382.47
4.1125	3385.71
4.11667	3381.4
4.12083	3392.98
4.125	3394.63
4.12917	3405.43
4.13333	3413.89
4.1375	3409.2
4.14167	3418.94
4.14583	3431.47
4.15	3448.66
4.15417	3450.86
4.15833	3466.03
4.1625	3474.67
4.16667	3481.52
4.17083	3505.96
4.175	3507.03
4.17917	3518.4
4.18333	3533
4.1875	3547.4
4.19167	3562.4
4.19583	3568.44
4.2	3583.59
4.20417	3596.21
4.20833	3607.11
4.2125	3625.07
4.21667	3625.12
4.22083	3642.99
4.225	3651.78
4.22917	3675.82
4.23333	3694.97
4.2375	3694.96
4.24167	3710.17
4.24583	3725.59
4.25	3738.24
4.25417	3753.13
4.25833	3764.61
4.2625	3774.51
4.26667	3785.74
4.27083	3805.49
4.275	3820.21
4.27917	3828.19
4.28333	3845.18
4.2875	3857.29
4.29167	3878.81
4.29583	3900.71
4.3	3896.83
4.30417	3915.67
4.30833	3923.07
4.3125	3934.69
4.31667	3951.9
4.32083	3955.58
4.325	3967.79
4.32917	3984.4
4.33333	3997.33
4.3375	4017.86
4.34167	4011.71
4.34583	4030.08
4.35	4038.99
4.35417	4046.27
4.35833	4075.27
4.3625	4085.36
4.36667	4097.1
4.37083	4102.73
4.375	4107.33
4.37917	4128.84
4.38333	4132.59
4.3875	4132.41
4.39167	4148.13
4.39583	4157.71
4.4	4178.71
4.40417	4184.67
4.40833	4194.42
4.4125	4200.27
4.41667	4207.86
4.42083	4214.63
4.425	4223.34
4.42917	4236.92
4.43333	4243.01
4.4375	4237.86
4.44167	4250.38
4.44583	4241.9
4.45	4254.52
4.45417	4258.02
4.45833	4261.8
4.4625	4272.38
4.46667	4274.73
4.47083	4283.38
4.475	4282.19
4.47917	4294.8
4.48333	4294.33
4.4875	4298.23
4.49167	4300.49
4.49583	4309.34
4.5	4310.4
4.50417	4308.44
4.50833	4300.47
4.5125	4310.49
4.51667	4308.41
4.52083	4308.37
4.525	4314.32
4.52917	4304.4
4.53333	4306.39
4.5375	4304.52
4.54167	4299.53
4.54583	4310.44
4.55	4294.58
4.55417	4289.36
4.55833	4291.5
4.5625	4284.28
4.56667	4295.57
4.57083	4282.2
4.575	4276.6
4.57917	4279.03
4.58333	4270.2
4.5875	4270.38
4.59167	4253.09
4.59583	4250.52
4.6	4250.64
4.60417	4240.43
4.60833	4239.39
4.6125	4232
4.61667	4219.48
4.62083	4213.99
4.625	4207.1
4.62917	4204.08
4.63333	4194.41
4.6375	4181.7
4.64167	4185.5
4.64583	4168.8
4.65	4168.49
4.65417	4149.02
4.65833	4141.73
4.6625	4132.01
4.66667	4120.42
4.67083	4118.82
4.675	4098.2
4.67917	4095.42
4.68333	4081.94
4.6875	4074.51
4.69167	4061.27
4.69583	4052.87
4.7	4032.12
4.70417	4023.54
4.70833	4014.39
4.7125	4005.6
4.71667	3986.46
4.72083	3982.78
4.725	3968.77
4.72917	3955.59
4.73333	3932.94
4.7375	3923.83
4.74167	3914.32
4.74583	3891.3
4.75	3869.93
4.75417	3882.27
4.75833	3866.39
4.7625	3822.21
4.76667	3827.18
4.77083	3818.81
4.775	3805.93
4.77917	3774.41
4.78333	3769.14
4.7875	3755.77
4.79167	3743.12
4.79583	3732.21
4.8	3723.96
4.80417	3683.99
4.80833	3689.7
4.8125	3668.14
4.81667	3668.82
4.82083	3646.1
4.825	3629.18
4.82917	3608.48
4.83333	3593.77
4.8375	3595.48
4.84167	3570.72
4.84583	3552.07
4.85	3548.82
4.85417	3530.03
4.85833	3530.46
4.8625	3517.23
4.86667	3500.67
4.87083	3495.89
4.875	3471.96
4.87917	3471.29
4.88333	3454.17
4.8875	3454.01
4.89167	3440.78
4.89583	3430.47
4.9	3415.6
4.90417	3391.19
4.90833	3382.9
4.9125	3372
4.91667	3366.66
4.92083	3357.29
4.925	3344.59
4.92917	3329.29
4.93333	3333.89
4.9375	3310.46
4.94167	3311.27
4.94583	3291.11
4.95	3289.11
4.95417	3271.62
4.95833	3268.98
4.9625	3262.06
4.96667	3247.62
4.97083	3243.49
4.975	3236.06
4.97917	3228.32
4.98333	3228.22
4.9875	3213.46
4.99167	3206.98
4.99583	3200.39
5	3187.81
5.00417	3197.92
5.00833	3176.41
5.0125	3175.77
5.01667	3171.13
5.02083	3159.62
5.025	3162.22
5.02917	3145.03
5.03333	3137.17
5.0375	3136.19
5.04167	3129.57
5.04583	3129.16
5.05	3124.91
5.05417	3127.51
5.05833	3124.22
5.0625	3116.21
5.06667	3124.67
5.07083	3109.2
5.075	3111.46
5.07917	3118.84
5.08333	3105.13
5.0875	3110.36
5.09167	3103.32
5.09583	3107.08
5.1	3101.9
5.10417	3098.88
5.10833	3098.42
5.1125	3103.32
5.11667	3100.6
5.12083	3111.33
5.125	3107.13
5.12917	3110.33
5.13333	3097.53
5.1375	3104.19
5.14167	3110.37
5.14583	3106.47
5.15	3113.4
5.15417	3121.36
5.15833	3114.03
5.1625	3121.83
5.16667	3129.9
5.17083	3142.46
5.175	3140.02
5.17917	3147.51
5.18333	3144.54
5.1875	3159.18
5.19167	3171.22
5.19583	3181.83
5.2	3183.64
5.20417	3194.86
5.20833	3196.17
5.2125	3212.51
5.21667	3213.02
5.22083	3224.16
5.225	3229.08
5.22917	3244.22
5.23333	3254.33
5.2375	3254.7
5.24167	3259.28
5.24583	3279.35
5.25	3291.19
5.25417	3310.11
5.25833	3323.1
5.2625	3337.6
5.26667	3349.14
5.27083	3363.86
5.275	3377.97
5.27917	3385.88
5.28333	3399.21
5.2875	3419.43
5.29167	3432.52
5.29583	3443.17
5.3	3454.04
5.30417	3456.69
5.30833	3472.13
5.3125	3496.03
5.31667	3507.54
5.32083	3508.54
5.325	3523.3
5.32917	3537.56
5.33333	3539.72
5.3375	3569.18
5.34167	3571.11
5.34583	3593.8
5.35	3605.74
5.35417	3616.2
5.35833	3631.47
5.3625	3635.58
5.36667	3651.22
5.37083	3661.98
5.375	3671.43
5.37917	3685.74
5.38333	3694.1
5.3875	3708.69
5.39167	3718.91
5.39583	3734.47
5.4	3751.12
5.40417	3754.14
5.40833	3766.56
5.4125	3778.81
5.41667	3795.39
5.42083	3807.53
5.425	3813.06
5.42917	3823.76
5.43333	3833.52
5.4375	3839.64
5.44167	3857.4
5.44583	3847.8
5.45	3868.32
5.45417	3873.62
5.45833	3886.68
5.4625	3901.83
5.46667	3902.64
5.47083	3904.07
5.475	3890.2
5.47917	3931.7
5.48333	3943.92
5.4875	3951.68
5.49167	3956.47
5.49583	3957.12
5.5	3963.41
5.50417	3977.84
5.50833	3976.97
5.5125	3984.5
5.51667	3990.86
5.52083	3994.62
5.525	4007.32
5.52917	4007.77
5.53333	4016.37
5.5375	4019.52
5.54167	4023.74
5.54583	4030.69
5.55	4014.89
5.55417	4034.89
5.55833	4034.67
5.5625	4028.58
5.56667	4043.08
5.57083	4033.58
5.575	4035.68
5.57917	4036.77
5.58333	4035.43
5.5875	4041.44
5.59167	4039.23
5.59583	4036.54
5.6	4037.13
5.60417	4040.66
5.60833	4046.5
5.6125	4030.68
5.61667	4034.03
5.62083	4025.61
5.625	4025.83
5.62917	4023.2
5.63333	4028.26
5.6375	4015.68
5.64167	4016.73
5.64583	4008.92
5.65	4013.86
5.65417	4006.14
5.65833	4000.92
5.6625	3993.61
5.66667	3986.11
5.67083	3991.74
5.675	3985.76
5.67917	3973.18
5.68333	3969.49
5.6875	3957.12
5.69167	3964.49
5.69583	3945.53
5.7	3934.52
5.70417	3931.02
5.70833	3925.59
5.7125	3923.5
5.71667	3913.4
5.72083	3901.71
5.725	3895.32
5.72917	3887.76
5.73333	3877.28
5.7375	3866.32
5.74167	3844.77
5.74583	3851.73
5.75	3840.13
5.75417	3833.54
5.75833	3809.58
5.7625	3793.62
5.76667	3788.09
5.77083	3779.12
5.775	3768.4
5.77917	3758.63
5.78333	3742.29
5.7875	3739.37
5.79167	3710.1
5.79583	3728.19
5.8	3707.94
5.80417	3696.4
5.80833	3667.74
5.8125	3665.37
5.81667	3659.96
5.82083	3650.67
5.825	3625.64
5.82917	3609
5.83333	3614.43
5.8375	3593.77
5.84167	3580.31
5.84583	3567.89
5.85	3568.74
5.85417	3534.9
5.85833	3541.31
5.8625	3528.99
5.86667	3515.52
5.87083	3506.84
5.875	3499.16
5.87917	3482.66
5.88333	3470.83
5.8875	3452.41
5.89167	3455.32
5.89583	3430.08
5.9	3428.6
5.90417	3423.31
5.90833	3407.61
5.9125	3410.71
5.91667	3396.18
5.92083	3386.93
5.925	3369.27
5.92917	3370.56
5.93333	3348.3
5.9375	3342.31
5.94167	3335.98
5.94583	3319.5
5.95	3315.46
5.95417	3301.91
5.95833	3291.94
5.9625	3292.17
5.96667	3287.98
5.97083	3280.4
5.975	3276.93
5.97917	3267.18
5.98333	3261.38
5.9875	3246.5
5.99167	3237.88
5.99583	3229.06
6	3226.01
6.00417	3226.01
6.00833	3225.99
6.0125	3225.99
6.01667	3224.38
6.02083	3215.18
6.025	3199.73
6.02917	3187.03
6.03333	3178.96
6.0375	3162.01
6.04167	3154.79
6.04583	3149.84
6.05	3139.87
6.05417	3147.72
6.05833	3136.52
6.0625	3126.97
6.06667	3122.23
6.07083	3109.1
6.075	3113.62
6.07917	3102.24
6.08333	3101.33
6.0875	3091.52
6.09167	3087.78
6.09583	3086.03
6.1	3081.1
6.10417	3076.62
6.10833	3069.98
6.1125	3063.8
6.11667	3064.41
6.12083	3063.22
6.125	3056.91
6.12917	3058.53
6.13333	3060.48
6.1375	3055.64
6.14167	3053.01
6.14583	3048.12
6.15	3056
6.15417	3060.07
6.15833	3066.5
6.1625	3066.87
6.16667	3070.08
6.17083	3077.67
6.175	3083.48
6.17917	3089.71
6.18333	3080.87
6.1875	3082.69
6.19167	3087.54
6.19583	3091.62
6.2	3106.04
6.20417	3096.68
6.20833	3108
6.2125	3108.88
6.21667	3114.82
6.22083	3124.49
6.225	3128.97
6.22917	3126.9
6.23333	3136.36
6.2375	3141.61
6.24167	3156.72
6.24583	3151.1
6.25	3154.81
6.25417	3159.91
6.25833	3166.07
6.2625	3181.19
6.26667	3183.84
6.27083	3193.26
6.275	3198.71
6.27917	3210.56
6.28333	3219.93
6.2875	3225.04
6.29167	3232.62
6.29583	3241.68
6.3	3246.5
6.30417	3266.6
6.30833	3267.16
6.3125	3275.06
6.31667	3282.46
6.32083	3290.93
6.325	3306.92
6.32917	3312.54
6.33333	3330.68
6.3375	3335.47
6.34167	3343.52
6.34583	3360.43
6.35	3368.86
6.35417	3372.23
6.35833	3384.82
6.3625	3397.14
6.36667	3403.14
6.37083	3404.44
6.375	3420.9
6.37917	3427.66
6.38333	3435.02
6.3875	3448.24
6.39167	3460.27
6.39583	3463.16
6.4	3467.37
6.40417	3484
6.40833	3503.12
6.4125	3509.92
6.41667	3516.31
6.42083	3529.22
6.425	3540.49
6.42917	3555.44
6.43333	3556.93
6.4375	3566.32
6.44167	3573.39
6.44583	3586.66
6.45	3600.4
6.45417	3603.41
6.45833	3607.97
6.4625	3617.63
6.46667	3624.46
6.47083	3640.57
6.475	3642.26
6.47917	3649.88
6.48333	3659.02
6.4875	3668.61
6.49167	3681.98
6.49583	3678.43
6.5	3686.86
6.50417	3696.72
6.50833	3698.03
6.5125	3715.83
6.51667	3714.96
6.52083	3703.43
6.525	3719.43
6.52917	3723.66
6.53333	3733.1
6.5375	3737.03
6.54167	3739.22
6.54583	3748.53
6.55	3751.22
6.55417	3759.68
6.55833	3763.89
6.5625	3771.82
6.56667	3769.1
6.57083	3778.01
6.575	3779.38
6.57917	3770.43
6.58333	3781.13
6.5875	3783.04
6.59167	3778.81
6.59583	3781.86
6.6	3780.53
6.60417	3783.66
6.60833	3786.53
6.6125	3791.19
6.61667	3786.74
6.62083	3784.53
6.625	3783.36
6.62917	3784.31
6.63333	3782.07
6.6375	3787.81
6.64167	3781.47
6.64583	3782.92
6.65	3775.78
6.65417	3776.26
6.65833	3782.87
6.6625	3776.72
6.66667	3771.78
6.67083	3768.6
6.675	3769.57
6.67917	3767.8
6.68333	3764.51
6.6875	3756
6.69167	3751.03
6.69583	3746.56
6.7	3751.77
6.70417	3740.69
6.70833	3736.78
6.7125	3727.57
6.71667	3721.59
6.72083	3723.66
6.725	3715.1
6.72917	3706.27
6.73333	3694.82
6.7375	3686.47
6.74167	3690.29
6.74583	3678.67
6.75	3670.67
6.75417	3667.1
6.75833	3659.43
6.7625	3665.36
6.76667	3643.73
6.77083	3633.04
6.775	3630.49
6.77917	3624.37
6.78333	3626.14
6.7875	3601.06
6.79167	3596.57
6.79583	3588.64
6.8	3555.19
6.80417	3583.73
6.80833	3564.16
6.8125	3557.53
6.81667	3538.1
6.82083	3532.67
6.825	3515.72
6.82917	3503.86
6.83333	3488.92
6.8375	3478.7
6.84167	3474.13
6.84583	3452.51
6.85	3448.57
6.85417	3442.97
6.85833	3439.74
6.8625	3426.68
6.86667	3416.19
6.87083	3403.76
6.875	3401.71
6.87917	3380.3
6.88333	3374.3
6.8875	3397.31
6.89167	3374.28
6.89583	3369.31
6.9	3353.52
6.90417	3344.53
6.90833	3335.2
6.9125	3329.17
6.91667	3316.53
6.92083	3307.78
6.925	3311.72
6.92917	3303.71
6.93333	3286.34
6.9375	3272.39
6.94167	3274.44
6.94583	3262.79
6.95	3262.6
6.95417	3239.31
6.95833	3231.93
6.9625	3220.16
6.96667	3214
6.97083	3209.5
6.975	3187.12
6.97917	3181.86
6.98333	3176.69
6.9875	3164.76
6.99167	3163.69
6.99583	3151.03
7	3145.04
7.00417	3136.36
7.00833	3126.27
7.0125	3127.24
7.01667	3115.68
7.02083	3107.63
7.025	3098.54
7.02917	3096.54
7.03333	3084.61
7.0375	3066.98
7.04167	3072.57
7.04583	3062.62
7.05	3056.06
7.05417	3057
7.05833	3045.98
7.0625	3039.12
7.06667	3028.33
7.07083	3027.44
7.075	3023.56
7.07917	3018.92
7.08333	3012.41
7.0875	3003.62
7.09167	3010.12
7.09583	3005.84
7.1	2997.4
7.10417	2998.83
7.10833	2981.73
7.1125	2973.92
7.11667	2979.07
7.12083	2968.63
7.125	2971.14
7.12917	2968.11
7.13333	2968.31
7.1375	2973.08
7.14167	2970.04
7.14583	2959.63
7.15	2960.6
7.15417	2960.07
7.15833	2967.68
7.1625	2964.19
7.16667	2956.56
7.17083	2944.94
7.175	2949.99
7.17917	2949.72
7.18333	2956.36
7.1875	2948.19
7.19167	2947.6
7.19583	2950.09
7.2	2964.77
7.20417	2958.14
7.20833
7.2125		3556.2
7.21667		3311.73
7.22083		3225.58
7.225		3197.41
7.22917		3154.49
7.23333		3136.29
7.2375		3115.6
7.24167		3100.51
7.24583		3103.24
7.25		3092
7.25417		3076.09
7.25833		3066.26
7.2625		3060.23
7.26667		3065.37
7.27083		3051
7.275		3057.66
7.27917		3062.74
7.28333		3052.09
7.2875		3072.7
7.29167		3063.28
7.29583		3068
7.3		3068.42
7.30417		3075.04
7.30833		3083.06
7.3125		3077.36
7.31667		3082.76
7.32083		3087
7.325		3092.17
7.32917		3102.86
7.33333		3103.98
7.3375		3105.5
7.34167		3114.79
7.34583		3119.52
7.35		3138.1
7.35417		3137.17
7.35833		3141.57
7.3625		3151.69
7.36667		3149.7
7.37083		3165.39
7.375		3165.5
7.37917		3175.26
7.38333		3191.81
7.3875		3198.51
7.39167		3213.69
7.39583		3219.38
7.4		3216.58
7.40417		3229.02
7.40833		3238.2
7.4125		3253.08
7.41667		3253.27
7.42083		3268.11
7.425		3272.07
7.42917		3278.92
7.43333		3293.44
7.4375		3293.79
7.44167		3304.73
7.44583		3310.04
7.45		3319.52
7.45417		3328.04
7.45833		3329.18
7.4625		3340.23
7.46667		3345.03
7.47083		3354.69
7.475		3371.41
7.47917		3367
7.48333		3367.28
7.4875		3373.57
7.49167		3378.51
7.49583		3398.03
7.5		3393.13
7.50417		3399.63
7.50833		3404.86
7.5125		3408.69
7.51667		3423.73
7.52083		3422.1
7.525		3423.59
7.52917		3423.54
7.53333		3425.72
7.5375		3444.13
7.54167		3443.38
7.54583		3436.77
7.55		3439.97
7.55417		3442.11
7.55833		3449.72
7.5625		3446.37
7.56667		3451.44
7.57083		3453.51
7.575		3448.03
7.57917		3460.79
7.58333		3452.4
7.5875		3444.48
7.59167		3443.1
7.59583		3444.51
7.6		3450.86
7.60417		3443.84
7.60833		3444.09
7.6125		3452.07
7.61667		3447.06
7.62083		3448.52
7.625		3434.12
7.62917		3432.27
7.63333		3429
7.6375		3432.2
7.64167		3437.72
7.64583		3420.03
7.65		3422.47
7.65417		3408.3
7.65833		3408.39
7.6625		3410.79
7.66667		3400.7
7.67083		3395.41
7.675		3387.53
7.67917		3383.61
7.68333		3386.4
7.6875		3371.03
7.69167		3366.77
7.69583		3359.5
7.7		3350.24
7.70417		3345.96
7.70833		3337.08
7.7125		3334.1
7.71667		3321.63
7.72083		3317.64
7.725		3310.2
7.72917		3300.11
7.73333		3295.5
7.7375		3287.61
7.74167		3274.61
7.74583		3268.08
7.75		3261.51
7.75417		3251.29
7.75833		3239.53
7.7625		3229.46
7.76667		3233.41
7.77083		3211.67
7.775		3202.8
7.77917		3196.31
7.78333		3188.42
7.7875		3188.89
7.79167		3167.67
7.79583		3161.64
7.8		3148.67
7.80417		3137.2
7.80833		3131.14
7.8125		3107.83
7.81667		3097.78
7.82083		3089.49
7.825		3079.91
7.82917		3079.43
7.83333		3057.59
7.8375		3044.49
7.84167		3037.48
7.84583		3024.89
7.85		3020
7.85417		3000.97
7.85833		2989.29
7.8625		2971.33
7.86667		2965.16
7.87083		2959.38
7.875		2935.94
7.87917		2924.09
7.88333		2911.87
7.8875		2896.66
7.89167		2897.64
7.89583		2872.5
7.9		2856.7
7.90417		2849.23
7.90833		2831.3
7.9125		2830.09
7.91667		2810.57
7.92083		2797.4
7.925		2781.48
7.92917		2765.69
7.93333		2763.32
7.9375		2741.47
7.94167		2726.26
7.94583		2713.36
7.95		2697.58
7.95417		2688.17
7.95833		2672.03
7.9625		2653.71
7.96667		2646.34
7.97083		2627.9
7.975		2621.46
7.97917		2600.86
7.98333		2586.71
7.9875		2569.89
7.99167		2552.58
7.99583		2544.36
8		2526.36
8.00417		2515.26
8.00833		2493.29
8.0125		2479.86
8.01667		2480.97
8.02083		2453.88
8.025		2441.06
8.02917		2417.26
8.03333		2409.22
8.0375		2399.51
8.04167		2377.34
8.04583		2367.83
8.05		2352.4
8.05417		2337.64
8.05833		2325.54
8.0625		2301.38
8.06667		2294.32
8.07083		2278.82
8.075		2265.38
8.07917		2251.74
8.08333		2233.11
8.0875		2222.02
8.09167		2208.44
8.09583		2188.73
8.1		2182.29
8.10417		2166.48
8.10833		2154.63
8.1125		2137.9
8.11667		2124.6
8.12083		2120.11
8.125		2100.03
8.12917		2086.28
8.13333		2073.23
8.1375		2061.14
8.14167		2049.96
8.14583		2041.11
8.15		2023.22
8.15417		2008.53
8.15833		2001.12
8.1625		1995.81
8.16667		1978.84
8.17083		1969.51
8.175		1955.64
8.17917		1946.13
8.18333		1938.13
8.1875		1923.58
8.19167		1923.58
8.19583		1924.03
8.2		1924.03
8.20417		1897.32
8.20833		1879.66
8.2125		1867.38
8.21667		1858.21
8.22083		1858.21
8.225		1855.92
8.22917		1855.92
8.23333		1838.69
8.2375		1821.23
8.24167		1810.21
8.24583		1792.7
8.25		1778.17
8.25417		1769.48
8.25833		1768.37
8.2625		1754.77
8.26667		1738.24
8.27083		1736.08
8.275		1730.53
8.27917		1720.2
8.28333		1720.43
8.2875		1709.54
8.29167		1697.79
8.29583		1688.71
8.3		1682.1
8.30417		1683.18
8.30833		1671.71
8.3125		1666.3
8.31667		1667.7
8.32083		1659.72
8.325		1660.97
[truncated: 8,172 more rows]
