# Supplementary material for: Quantitative measures of clock protein dynamics in the mouse suprachiasmatic nucleus extends the circadian time-keeping model
Source: EMBO J. 2025 Apr 17;44(13):3614–44. doi: 10.1038/s44318-025-00426-z (PMC12218236; doi:10.1038/s44318-025-00426-z)
Supplement: Supplementary file 8 — Source data Fig. 6 [file 44318_2025_426_MOESM8_ESM.zip › Figure 6/6B/Figure 6B.xlsx]

## Sheet: Fluorescence data
Time (days)	BMAL1 Pre	CRY1 Pre	BMAL1 KL101	CRY1 KL101	BMAL1 CHX	CRY1 CHX
0	536.496	491.278
0.0208333	539.335	480.042
0.0416667	538.699	476.222
0.0625	552.755	471.515
0.0833333	567.855	469.455
0.104167	575.24	462.881
0.125	586.951	460.303
0.145833	585.456	461.338
0.166667	602.255	461.159
0.1875	606.585	462.762
0.208333	614.879	465.415
0.229167	615.042	465.715
0.25	632.681	470.549
0.270833	646.557	477.122
0.291667	662.395	479.116
0.3125	665.061	480.891
0.333333	649.227	487.922
0.354167	653.76	485.411
0.375	612.059	491.162
0.395833	660.672	498.345
0.416667	679.144	506.861
0.4375	694.087	510.868
0.458333	700.369	511.807
0.479167	709.64	510.678
0.5	711.557	511.872
0.520833	719.095	513.204
0.541667	714.714	511.031
0.5625	711.539	506.826
0.583333	713.096	501.028
0.604167	708.658	497.195
0.625	718.329	497.647
0.645833	708.507	488.08
0.666667	710.653	478.176
0.6875	707	476.435
0.708333	697.553	461.827
0.729167	696.851	458.684
0.75	688.107	451.3
0.770833	687.562	441.197
0.791667	693.362	432.571
0.8125	698.932	431.376
0.833333	686.009	419.254
0.854167	681.22	409.757
0.875	669.806	402.694
0.895833	669.927	395.055
0.916667	660.882	387.783
0.9375	674.305	384.637
0.958333	672.621	375.814
0.979167	666.293	369.648
1	658.853	367.71
1.02083	650.307	362.688
1.04167	659.321	360.19
1.0625	658.503	359.542
1.08333	663.311	354.594
1.10417	662.289	357.655
1.125	655.846	358.697
1.14583	650.964	358.822
1.16667	658.301	362.886
1.1875	666.974	364.962
1.20833	664.67	369.356
1.22917	656.249	371.433
1.25	667.013	378.822
1.27083	690.073	387.739
1.29167	674.707	389.902
1.3125	685.368	399.461
1.33333	691.715	410.75
1.35417	695.824	417.042
1.375	699.585	422.661
1.39583	703.778	436.952
1.41667	706.346	442.33
1.4375	708.626	448.574
1.45833	714.815	452.178
1.47917	708.592	460.766
1.5	720.504	465.204
1.52083	721.142	466.302
1.54167	719.192	468.704
1.5625	715.948	467.793
1.58333	720.119	464.486
1.60417	726.485	463.766
1.625	719.988	464.004
1.64583	709.529	453.972
1.66667	714.642	451.358
1.6875	702.836	440.916
1.70833	703.243	440.024
1.72917	698.928	433.06
1.75	700.278	425.328
1.77083	695.792	417.619
1.79167	702.456	411.832
1.8125	689.261	409.743
1.83333	681.208	400.514
1.85417	685.326	390.081
1.875	680.304	383.674
1.89583	659.503	378.33
1.91667	664.127	366.209
1.9375	654.988	361.932
1.95833	637.188	353.982
1.97917	645.56	352.157
2	651.478	344.278
2.02083	646.445	343.982
2.04167	638.167	337.964
2.0625	639.799	337.865
2.08333	639.01	335.371
2.10417	629.993	335.278
2.125	634.348	336.395
2.14583	628.975	337.196
2.16667	636.34	347.226
2.1875	630.005	344.968
2.20833	633.481	349.517
2.22917	635.138	351.656
2.25	632.238	361.465
2.27083	646.131	366.484
2.29167	645.163	369.83
2.3125	640.893	381.83
2.33333	653.828	388.706
2.35417	660.215	397.113
2.375	661.32	405.6
2.39583	660.573	411.108
2.41667	671.789	423.401
2.4375	672.934	427.013
2.45833	670.849	437.593
2.47917	682.503	440.028
2.5	674.405	443.349
2.52083	677.164	446.196
2.54167	673.4	450.648
2.5625	683.175	451.228
2.58333	682.163	448.942
2.60417	694.102	447.006
2.625	682.183	444.533
2.64583	680.008	446.479
2.66667	686.512	434.393
2.6875	677.714	429.411
2.70833	676.863	425.915
2.72917	674.07	420.266
2.75	670.478	416.598
2.77083	664.038	409.861
2.79167	663.513	404.525
2.8125	659.115	396.453
2.83333	651.898	388.741
2.85417	648.038	381.078
2.875	651.761	378.728
2.89583	640.18	371.138
2.91667	636.976	363.325
2.9375	631.508	357.908
2.95833	649.355	356.266
2.97917	618.183	348.718
3	613.848	342.735
3.02083	617.602	337.79
3.04167	615.267	333.895
3.0625	619.628	328.721
3.08333	605.272	327.486
3.10417	614.681	326.958
3.125	617.273	330.191
3.14583	617.884	329.416
3.16667	614.303	334.784
3.1875	607.162	338.062
3.20833	611.121	339.529
3.22917	614.48	343.647
3.25	608.402	347.708
3.27083	629.79	356.528
3.29167	614.038	360.444
3.3125	619.543	367.447
3.33333	623.331	377.059
3.35417	625.439	385.68
3.375	641.502	394.165
3.39583	630.513	399.887
3.41667	644.361	410.505
3.4375	642.167	412.407
3.45833	641.353	420.185
3.47917	640.173	423.203
3.5	650.279	429.622
3.52083	649.972	433.548
3.54167	657.561	434.938
3.5625	649.236	433.591
3.58333	656.214	437.576
3.60417	653.831	434.205
3.625	642.454	432.259
3.64583	656.157	426.065
3.66667	639.73	425.301
3.6875	641.274	421.903
3.70833	647.182	417.245
3.72917	633.079	413.894
3.75	629.726	408.929
3.77083	631.753	401.867
3.79167	624.724	397.553
3.8125	629.395	385.71
3.83333	624.726	381.175
3.85417	609.61	375.221
3.875	613.069	369.722
3.89583	614.91	362.291
3.91667	605.507	360.189
3.9375	597.24	352.002
3.95833	596.946	346.031
3.97917	595.124	341.29
4	592.023	335.495
4.02083	593.587	327.905
4.04167			610.645	329.112
4.0625			611.439	333.411
4.08333			618.757	331.868
4.10417			612.393	333.692
4.125			604.164	326.465
4.14583			609.957	332.244
4.16667			607.797	333.75
4.1875			606.17	335.992
4.20833			609.647	340.437
4.22917			617.104	345.449
4.25			603.257	350.994
4.27083			618.483	358.282
4.29167			614.283	359.848
4.3125			621.905	369.917
4.33333			618.583	373.692
4.35417			620.069	382.863
4.375			620.551	385.361
4.39583			615.59	389.818
4.41667			622.039	398.945
4.4375			626.369	407.388
4.45833			623.112	409.64
4.47917			614.674	416.194
4.5			610.748	414.673
4.52083			617.554	418.061
4.54167			627.545	426.835
4.5625			619.551	427.241
4.58333			622.942	425.554
4.60417			627.353	426.936
4.625			613.181	420.037
4.64583			610.945	411.837
4.66667			611.314	413.638
4.6875			599.091	410.328
4.70833			618.282	405.841
4.72917			607.339	396.833
4.75			603.219	393.109
4.77083			605.938	392.709
4.79167			590.956	386.757
4.8125			596.805	383.862
4.83333			593.477	378.704
4.85417			589.629	377.461
4.875			582.21	369.549
4.89583			591.534	368.023
4.91667			581.303	360.759
4.9375			584.091	359.937
4.95833			583.287	360.074
4.97917			590.366	352.027
5			587.865	345.888
5.02083			582.402	345.625
5.04167			587.26	344.064
5.0625			593.561	339.091
5.08333			593.733	334.848
5.10417			596.412	334.339
5.125			592.813	329.535
5.14583			598.306	330.787
5.16667			600.377	325.1
5.1875			592.951	323.439
5.20833			594.475	320.314
5.22917			603.346	319.939
5.25			597.495	321.456
5.27083			600.428	321.144
5.29167			591.553	317.561
5.3125			591.82	322.662
5.33333			598.68	324.923
5.35417			598.524	324.464
5.375			606.776	331.826
5.39583			612.133	334.559
5.41667			591.854	332.738
5.4375			603.516	334.988
5.45833			610.853	336.418
5.47917			625.606	345.917
5.5			619.709	347.77
5.52083			628.158	359.141
5.54167			627.249	362.777
5.5625			632.774	365.552
5.58333			638.534	376.945
5.60417			632.146	379.828
5.625			636.925	388.25
5.64583			635.109	389.9
5.66667			630.676	394.013
5.6875			634.015	399.989
5.70833			637.205	404.764
5.72917			649.343	410.272
5.75			654.928	410.389
5.77083			648.091	404.846
5.79167			646.249	405.533
5.8125			643.76	406.548
5.83333			645.123	403.408
5.85417			636.224	401.669
5.875			637.881	398.186
5.89583			635.776	395.157
5.91667			624.981	392.435
5.9375			623.44	389.343
5.95833			628.168	386.897
5.97917			617.805	385.63
6			616.49	377.748
6.02083			611.879	375.454
6.04167			615.271	370.343
6.0625			609.832	363.942
6.08333			624.448	366.539
6.10417			606.633	358.337
6.125			606.379	354.14
6.14583			600.079	350.449
6.16667			600.664	346.567
6.1875			600.991	340.578
6.20833			604.92	338.224
6.22917			599.709	337.082
6.25			607.395	335.948
6.27083			603.123	339.181
6.29167			613.155	333.046
6.3125			606.726	330.687
6.33333			608.997	332.38
6.35417			608.564	332.95
6.375			613.171	332.235
6.39583			603.691	332.759
6.41667			609.933	330.666
6.4375			607.296	334.588
6.45833			616.994	334.577
6.47917			619.888	337.64
6.5			615.816	336.341
6.52083			616.796	340.82
6.54167			621.468	342.208
6.5625			617.2	345.083
6.58333			626.921	348.05
6.60417			629.298	351.131
6.625			634.222	358.644
6.64583			627.821	359.537
6.66667			634.208	366.377
6.6875			636.756	370.833
6.70833			632.168	378.438
6.72917			638.209	383.299
6.75			642.744	387.741
6.77083			644.151	392.957
6.79167			645.657	400.184
6.8125			644.394	400.858
6.83333			640.409	405.44
6.85417			646.227	405.978
6.875			651.89	408.071
6.89583			642.911	407.434
6.91667			657.392	408.586
6.9375			644.928	409.074
6.95833			647.697	405.833
6.97917			651.678	404.752
7			638.753	403.842
7.02083			646.253	400.769
7.04167			647.794	396.012
7.0625			642.527	394.741
7.08333			647.808	389.65
7.10417			637.27	386.271
7.125			632.491	383.273
7.14583			637.31	380.019
7.16667			626.939	379.151
7.1875			626.603	373.773
7.20833			630.593	376.505
7.22917			630.509	367.199
7.25			621.725	364.082
7.27083			623.357	360.671
7.29167			613.372	353.638
7.3125			612.76	349.468
7.33333			625.069	350.382
7.35417			613.456	349.323
7.375			610.837	345.153
7.39583			617.406	341.663
7.41667			610.943	341.533
7.4375			618.822	337.767
7.45833			606.207	334.854
7.47917			604.17	336.694
7.5			605.91	335.535
7.52083			600.132	334.699
7.54167			605.062	332.513
7.5625			598.059	332.736
7.58333			606.814	334.553
7.60417			599.59	332.446
7.625			598.414	336.846
7.64583			602.859	336.929
7.66667			602.594	340.348
7.6875			610.611	340.014
7.70833			598.903	345.212
7.72917			610.789	349.714
7.75			614.351	354.411
7.77083			615.557	357.879
7.79167			615.084	364.455
7.8125			615.574	373.528
7.83333			621.528	373.667
7.85417			622.917	379.227
7.875			612.311	384.63
7.89583			625.317	392.879
7.91667			626.562	395.434
7.9375			627.815	398.011
7.95833			627.522	396.623
7.97917			615.36	397.251
8			615.286	397.707
8.02083			612.519	400.215
8.04167			620.646	401.536
8.0625			609.251	400.063
8.08333			616.136	398.678
8.10417			620.525	396.461
8.125			613.531	391.453
8.14583			613.085	386.508
8.16667			616.377	384.584
8.1875			608.955	382.533
8.20833			611.871	380.011
8.22917			608.426	378.44
8.25			599.334	372.559
8.27083			601.657	368.708
8.29167			598.89	362.859
8.3125			590.046	362.27
8.33333			593.276	357.379
8.35417			586.874	357.591
8.375			582.301	352.641
8.39583			581.137	347.95
8.41667			577.208	342.009
8.4375			569.17	340.047
8.45833			575.899	341.262
8.47917			568.367	334.558
8.5			572.98	330.695
8.52083			575.455	329.683
8.54167			575.604	325.582
8.5625			577.626	324.253
8.58333			569.293	324.71
8.60417			575.682	323.355
8.625			567.412	320.067
8.64583			569.027	320.687
8.66667			574.549	318.843
8.6875			573.215	322.633
8.70833			564.53	324.34
8.72917			563.874	321.69
8.75			573.403	323.056
8.77083			570.487	326.163
8.79167			574.706	328.072
8.8125			580.684	335.057
8.83333			582.674	336.003
8.85417			572.534	341.77
8.875			583.766	346.137
8.89583			582.393	351.831
8.91667			585.597	360.535
8.9375			591.814	361.789
8.95833			589.881	367.714
8.97917			585.224	373.696
9			594.542	379.437
9.02083			596.958	382.226
9.04167			596.387	386.769
9.0625			603.215	389.257
9.08333			599.176	393.801
9.10417			595.676	393.568
9.125			593.376	394.974
9.14583			598.059	392.785
9.16667			594.533	395.048
9.1875			599.42	392.754
9.20833			602.645	394.441
9.22917			586.246	391.735
9.25			596.814	387.217
9.27083			602.758	384.846
9.29167			580.948	380.502
9.3125			581.293	382.765
9.33333			582.511	376.523
9.35417			582.609	377.232
9.375			581.347	367.307
9.39583			583.22	362.551
9.41667			574.656	360.531
9.4375			575.214	356.295
9.45833			575.663	354.073
9.47917			569.93	349.115
9.5			568.088	348.675
9.52083			566.535	343.257
9.54167			558.708	339.258
9.5625			556.677	335.933
9.58333			555.872	334.928
9.60417			559.065	331.442
9.625			556.048	326.948
9.64583			557.024	327.005
9.66667			542.7	328.16
9.6875			559.405	329.163
9.70833			547.976	322.954
9.72917			551.964	323.286
9.75			548.798	319.85
9.77083			550	323.665
9.79167			547.872	322.263
9.8125			558.723	323.612
9.83333			547.564	326.413
9.85417			552.895	324.058
9.875			554.257	326.064
9.89583			557.288	326.945
9.91667			552.837	325.469
9.9375			551.75	329.949
9.95833			556.257	336.257
9.97917			561.399	335.41
10			563.302	339.053
10.0208			546.676	344.136
10.0417			554.875	346.405
10.0625			559.929	354.005
10.0833			560.249	356.884
10.1042			563.332	365.307
10.125			565.016	365.641
10.1458			568.382	368.726
10.1667			572.71	369.463
10.1875			565.837	374.204
10.2083			573.511	374.465
10.2292			575.882	378.455
10.25			574.913	378.372
10.2708			582.855	379.357
10.2917			564.299	377.947
10.3125			560.987	377.833
10.3333			564.955	379.077
10.3542			561.163	374.79
10.375			567.45	375.091
10.3958			564.829	369.3
10.4167			564.585	367.456
10.4375			566.743	363.346
10.4583			560.365	360.408
10.4792			558.465	360.809
10.5			560.703	353.926
10.5208			563.667	353.531
10.5417			558.178	348.686
10.5625			560.82	345.4
10.5833			543.019	341.647
10.6042			542.99	339.146
10.625			541.704	333.385
10.6458			535.185	333.552
10.6667			536.566	330.748
10.6875			532.611	326.632
10.7083			538.441	327.243
10.7292			535.283	321.252
10.75			536.581	319.764
10.7708			541.411	324.156
10.7917			526.824	316.611
10.8125			538.707	316.535
10.8333			537.562	314.632
10.8542			538.216	313.444
10.875			538.061	314.087
10.8958			543.861	314.174
10.9167			544.016	312.619
10.9375			538.183	311.694
10.9583			536.646	313.481
10.9792			542.933	315.246
11			544.82	316.936
11.0208			548.13	319.652
11.0417			548.735	320.502
11.0625			548.85	324.238
11.0833			547.409	327.949
11.1042			549.778	330.376
11.125			554.954	334.243
11.1458			556.734	339.032
11.1667			540.13	341.095
11.1875			551.583	347.829
11.2083			545.024	352.457
11.2292			553.468	353.712
11.25			555.169	362.475
11.2708			569.1	365.584
11.2917			556.582	362.436
11.3125			557.611	367.656
11.3333			558.718	372.501
11.3542			560.039	375.625
11.375			559.804	373.915
11.3958			562.803	370.732
11.4167			562.5	371.79
11.4375			557.815	374.784
11.4583			549.503	370.503
11.4792			559.896	368.138
11.5			563.677	368.101
11.5208			558.722	364.066
11.5417			559.333	358.619
11.5625			548.135	356.873
11.5833			549.758	351.587
11.6042			548.006	351.644
11.625			532.627	348.415
11.6458			533.938	345.763
11.6667			526.189	342.244
11.6875			525.866	336.658
11.7083			527.346	333.645
11.7292			527.548	331.937
11.75			525.287	328.338
11.7708			526.073	323.606
11.7917			522.783	322.956
11.8125			518.752	323.982
11.8333			525.157	322.335
11.8542			515.736	316.301
11.875			519.783	317.188
11.8958			519.122	314.428
11.9167			525.485	311.724
11.9375			507.838	308.456
11.9583			521.05	310.94
11.9792			517.914	307.408
12			511.129	311.143
12.0208			516.723	309.908
12.0417			520.49	310.053
12.0625			518.607	305.653
12.0833			518.583	310.354
12.1042			513.774	305.492
12.125			512.341	307.948
12.1458			515.899	308.616
12.1667			510.146	311.575
12.1875			507.187	310.771
12.2083			511.929	313.23
12.2292			511.239	317.038
12.25			513.473	321.043
12.2708			522.516	323.811
12.2917			517.464	325.875
12.3125			517.784	329.937
12.3333			518.366	336.459
12.3542			519.188	340.191
12.375			515.042	343.212
12.3958			518.713	345.257
12.4167			522.501	348.659
12.4375			523.882	350.418
12.4583			525.719	353.359
12.4792			521.458	354.9
12.5			523.041	357.121
12.5208			518.506	358.484
12.5417			516.528	355.895
12.5625			517.986	356.261
12.5833			512.348	353.25
12.6042			511.876	352.746
12.625			510.414	350.262
12.6458			500.068	347.839
12.6667			509.587	344.377
12.6875			511.283	341.582
12.7083			507.568	338.733
12.7292			506.579	339.52
12.75			496.25	335.468
12.7708			494.969	333
12.7917			497.314	331.259
12.8125			496.994	330.605
12.8333			488.681	325.564
12.8542			482.559	322.955
12.875			483.423	320.988
12.8958			478.889	316.435
12.9167			477.982	318.2
12.9375			477.907	315.232
12.9583			473.159	313.287
12.9792			471.232	311.931
13			469.207	308.495
13.0208			471.02	308.178
13.0417			468.137	306.843
13.0625			476.714	305.067
13.0833			473.001	305.37
13.1042			476.376	304.946
13.125			480.077	304.553
13.1458			479.315	302.445
13.1667			480.562	300.903
13.1875			481.911	299.27
13.2083			476.769	302.418
13.2292			480.81	301.34
13.25			481.289	302.785
13.2708			492.794	303.26
13.2917			478.139	300.391
13.3125			480.957	302.579
13.3333			483.268	307.914
13.3542			482.4	309.609
13.375			488.938	314.091
13.3958			487.053	316.367
13.4167			489.467	322.296
13.4375			490.096	324.888
13.4583			496.007	329.881
13.4792			490.076	333.859
13.5			498.694	338.512
13.5208			494.946	340.105
13.5417			493.7	339.695
13.5625			494.007	343.134
13.5833			498.728	346.017
13.6042			508.78	350.184
13.625			494.165	349.514
13.6458			497.137	347.955
13.6667			493.941	353.679
13.6875			496.333	349.524
13.7083			497.923	348.821
13.7292			506.197	349.203
13.75			497.119	344.833
13.7708			496.435	345.56
13.7917			493.002	338.922
13.8125			503.038	340.437
13.8333			498.069	340.287
13.8542					494.677	338.989
13.875					489.995	332.424
13.8958					484.616	321.672
13.9167					482.988	316.822
13.9375					475.91	314.155
13.9583					473.005	310.874
13.9792					463.117	300.893
14					465.129	299.557
14.0208					459.751	294.022
14.0417					449.165	290.7
14.0625					452.218	287.032
14.0833					439.206	280.249
14.1042					434.396	277.024
14.125					436.038	272.784
14.1458					437.361	266.665
14.1667					430.456	262.248
14.1875					419.084	254.874
14.2083					429.392	255.709
14.2292					415.8	252.212
14.25					418.466	247.885
14.2708					413.738	244.533
14.2917					407.826	234.732
14.3125					402.31	234.247
14.3333					399.407	234.088
14.3542					396.383	231.869
14.375					387.531	225.283
14.3958					384.764	225.307
14.4167					384.425	221.959
14.4375					384.55	218.452
14.4583					379.239	217.07
14.4792					374.167	215.7
14.5					370.363	210.685
14.5208					368.043	210.14
14.5417					367.595	207.297
14.5625					363.262	201.937
14.5833					358.462	204.427
14.6042					353.749	199.567
14.625					359.754	202.031
14.6458					344.703	193.962
14.6667					345.821	192.445
14.6875					346.053	194.661
14.7083					344.458	194.213
14.7292					345.298	191.237
14.75					343.713	189.679
14.7708					335.09	187.783
14.7917					335.873	184.306
14.8125					337.31	188.44
14.8333					336.106	184.778
14.8542					330.72	183.659
14.875					327.201	181.091
14.8958					323.338	179.516
14.9167					322.856	178.83
14.9375					320.135	177.494
14.9583					316.423	173.771
14.9792					318.791	173.719
15					310.496	171.336
15.0208					307.258	170.702
15.0417					309.305	172.265
15.0625					303.403	172.098
15.0833					306.357	171.584
15.1042					301.552	170.678
15.125					294.536	166.091
15.1458					295.074	170.217
15.1667					293.638	164.7
15.1875					292.281	166.121
15.2083					292.892	163.179
15.2292					292.089	164.274
15.25					289.971	161.831
15.2708					289.53	163.718
15.2917					281.532	162.802
15.3125					279.84	160.781
15.3333					280.385	160.757
15.3542					273.7	160.39
15.375					266.022	159.084
15.3958					269.703	160.076
15.4167					270.441	159.093
15.4375					266.95	157.329
15.4583					265.491	156.675
15.4792					263.695	156.446
15.5					259.702	156.923
15.5208					255.849	154.826
15.5417					254.635	152.64
15.5625					253.516	153.758
15.5833					250.001	151.894
15.6042					244.028	150.415
15.625					242.374	152.646
15.6458					243.307	150.59
15.6667					239.914	150.167
15.6875					242.109	150.153
15.7083					237.704	150.916
15.7292					236.205	151.259
15.75					234.902	151.016
15.7708					232.414	151.28
15.7917					222.226	148.41
15.8125					227.405	154.661
15.8333					228.483	150.973
15.8542					225.81	148.056
15.875					219.677	150.101
15.8958					221.679	150.945
15.9167					218.261	149.014
15.9375					214.418	154.54
15.9583					224.898	149.724
15.9792					216.796	149.829
16					215.212	148.773
16.0208					212.203	149.44
16.0417					208.776	150.403
16.0625					210.612	154.781
16.0833					203.702	150.289
16.1042					201.811	152.733
16.125					199.167	151.706
16.1458					193.924	150.785
16.1667					191.541	151.857
16.1875					185.144	155.493
16.2083					181.155	153.546
16.2292					178.342	151.738
16.25					170.947	153.92
16.2708					170.279	153.426
16.2917					162.61	151.848
16.3125					159.916	153.203
16.3333					156.45	153.856
16.3542					153.822	153.569
16.375					148.382	157.55
16.3958					144.225	156.569
16.4167					140.479	160.687
16.4375					137.329	157.109
16.4583					131.505	160.288
16.4792					128.757	162.089
16.5					126.523	163.461
16.5208					123.027	162.947
16.5417					119.461	167.368
16.5625					117.568	166.824
16.5833					115.058	165.988
16.6042					114.455	167.956
16.625					109.608	168.749
16.6458					109.537	168.071
16.6667					106.969	166.982
16.6875					103.121	168.816
16.7083					103.222	171.462
16.7292					99.027	168.474
16.75					98.201	172.477
16.7708					96.996	170.141
16.7917					92.271	170.337
16.8125					96.633	175.889
16.8333					95.433	175.34
16.8542					97.062	176.446
16.875					93.94	177.787
16.8958					91.692	173.415
16.9167					90.952	178.005
16.9375					95.921	183.393
16.9583					93.883	181.748
16.9792					95.195	182.774
17					96.758	187.074
17.0208
17.0417
17.0625
17.0833
17.1042
17.125
17.1458
17.1667
17.1875
17.2083
17.2292
17.25
17.2708
17.2917
17.3125
17.3333
17.3542
17.375
17.3958
17.4167
17.4375
17.4583
17.4792
17.5
17.5208
17.5417
17.5625
17.5833
17.6042
17.625
17.6458
17.6667
17.6875
17.7083
17.7292
17.75
17.7708
17.7917
17.8125
17.8333
17.8542
17.875
17.8958
17.9167
17.9375
17.9583
17.9792
18
18.0208
18.0417
18.0625
18.0833
18.1042
18.125
18.1458
18.1667
18.1875
18.2083
18.2292
18.25
18.2708
18.2917
18.3125
18.3333
18.3542
18.375
18.3958
18.4167
18.4375
18.4583
18.4792
18.5
18.5208
18.5417
18.5625
18.5833
18.6042
18.625
18.6458
18.6667
18.6875
18.7083
18.7292
18.75
18.7708
18.7917
18.8125
18.8333
18.8542
18.875
18.8958
18.9167
18.9375
18.9583
18.9792
19
19.0208
19.0417
19.0625
19.0833
19.1042
19.125
19.1458
19.1667
19.1875
19.2083
19.2292
19.25
19.2708
19.2917
19.3125
19.3333
19.3542
19.375
19.3958
19.4167
19.4375
19.4583
19.4792
19.5
19.5208
19.5417
19.5625
19.5833
19.6042
19.625
19.6458
19.6667
19.6875
19.7083
19.7292
19.75
19.7708
19.7917
19.8125
19.8333
19.8542
19.875
19.8958
19.9167
19.9375
19.9583
19.9792
20
20.0208
20.0417
20.0625
20.0833
20.1042
20.125
20.1458
20.1667
20.1875
20.2083
20.2292
20.25
20.2708
20.2917
20.3125
20.3333
20.3542
20.375
20.3958
20.4167
20.4375
20.4583
20.4792
20.5
20.5208
20.5417
20.5625
20.5833
20.6042
20.625
20.6458
20.6667
20.6875
20.7083
20.7292
20.75
20.7708
20.7917
20.8125
20.8333
20.8542
20.875
20.8958
20.9167
20.9375
20.9583
20.9792
21
21.0208
21.0417
21.0625
21.0833
21.1042
21.125
21.1458
21.1667
21.1875
21.2083
21.2292
21.25
21.2708
21.2917
21.3125
21.3333
21.3542
21.375
21.3958
21.4167
21.4375
21.4583
21.4792
21.5
21.5208
21.5417
21.5625
21.5833
21.6042
21.625
21.6458
21.6667
21.6875
21.7083
21.7292
21.75
21.7708
21.7917
21.8125
21.8333
21.8542
21.875
21.8958
21.9167
21.9375
21.9583
21.9792
22
22.0208
22.0417
22.0625
22.0833
22.1042
22.125
22.1458
22.1667
22.1875
22.2083
22.2292
22.25
22.2708
22.2917
22.3125
22.3333
22.3542
22.375
22.3958
22.4167
22.4375
22.4583
22.4792
22.5
22.5208
22.5417
22.5625
22.5833
22.6042
22.625
22.6458
22.6667
22.6875
22.7083
22.7292
22.75
22.7708
22.7917
22.8125
22.8333
22.8542
22.875
22.8958
22.9167
22.9375
22.9583
22.9792
23
23.0208
23.0417
23.0625
23.0833
23.1042
23.125
23.1458
23.1667
23.1875
23.2083
23.2292
23.25
23.2708
23.2917
23.3125
23.3333
23.3542
23.375
23.3958
23.4167
23.4375
23.4583
23.4792
23.5
23.5208
23.5417
23.5625
23.5833
23.6042
23.625
23.6458
23.6667
23.6875
23.7083
23.7292
23.75
23.7708
23.7917
23.8125
23.8333
23.8542
23.875
23.8958
23.9167
23.9375
23.9583
23.9792
24
24.0208
24.0417
24.0625
24.0833
24.1042
24.125
24.1458
24.1667
24.1875
24.2083
24.2292
24.25
24.2708
24.2917
24.3125
24.3333
24.3542
24.375
24.3958
24.4167
24.4375
24.4583
24.4792
24.5
24.5208
24.5417
24.5625
24.5833
24.6042
24.625
24.6458
24.6667
24.6875
24.7083
24.7292
24.75
24.7708
24.7917
24.8125
24.8333
24.8542
24.875
24.8958
24.9167
24.9375
24.9583
24.9792
25
25.0208
25.0417
25.0625
25.0833
25.1042
25.125
25.1458
25.1667
25.1875
25.2083
25.2292
25.25
25.2708
25.2917
25.3125
25.3333
25.3542
25.375
25.3958
25.4167
25.4375
25.4583
25.4792
25.5
25.5208
25.5417
25.5625
25.5833
25.6042
25.625
25.6458
25.6667
25.6875
25.7083
25.7292
25.75
25.7708
25.7917
25.8125
25.8333
25.8542
25.875
25.8958
25.9167
25.9375
25.9583
25.9792
26
26.0208
26.0417
26.0625
26.0833
26.1042
26.125
26.1458
26.1667
26.1875
26.2083
26.2292
26.25
26.2708
26.2917
26.3125
26.3333
26.3542
26.375
26.3958
26.4167
26.4375
26.4583
26.4792
26.5
26.5208
26.5417
26.5625
26.5833
26.6042
26.625
26.6458

## Sheet: Curve fits
Time (days)	BMAL1 CHX	CRY1 CHX
13.8	500.253	356.631
13.8022	499.795	355.88
13.8044	499.337	355.132
13.8066	498.879	354.386
13.8088	498.422	353.642
13.811	497.966	352.902
13.8132	497.51	352.164
13.8154	497.054	351.428
13.8176	496.599	350.695
13.8198	496.144	349.965
13.822	495.69	349.237
13.8242	495.237	348.512
13.8264	494.783	347.789
13.8286	494.331	347.069
13.8308	493.878	346.351
13.833	493.427	345.636
13.8352	492.975	344.923
13.8374	492.525	344.213
13.8396	492.074	343.505
13.8418	491.624	342.8
13.844	491.175	342.097
13.8462	490.726	341.397
13.8484	490.278	340.699
13.8507	489.83	340.004
13.8529	489.382	339.31
13.8551	488.935	338.62
13.8573	488.488	337.932
13.8595	488.042	337.246
13.8617	487.597	336.562
13.8639	487.152	335.881
13.8661	486.707	335.203
13.8683	486.263	334.527
13.8705	485.819	333.853
13.8727	485.376	333.181
13.8749	484.933	332.512
13.8771	484.49	331.845
13.8793	484.048	331.181
13.8815	483.607	330.518
13.8837	483.166	329.858
13.8859	482.725	329.201
13.8881	482.285	328.546
13.8903	481.846	327.893
13.8925	481.407	327.242
13.8947	480.968	326.593
13.8969	480.53	325.947
13.8991	480.092	325.303
13.9013	479.655	324.662
13.9035	479.218	324.022
13.9057	478.782	323.385
13.9079	478.346	322.75
13.9101	477.91	322.117
13.9123	477.475	321.487
13.9145	477.041	320.858
13.9167	476.607	320.232
13.9189	476.173	319.608
13.9211	475.74	318.986
13.9233	475.307	318.367
13.9255	474.875	317.749
13.9277	474.443	317.134
13.9299	474.012	316.521
13.9321	473.581	315.91
13.9343	473.15	315.301
13.9365	472.72	314.694
13.9387	472.291	314.09
13.9409	471.862	313.487
13.9431	471.433	312.887
13.9453	471.005	312.288
13.9475	470.577	311.692
13.9497	470.15	311.098
13.952	469.723	310.506
13.9542	469.297	309.916
13.9564	468.871	309.328
13.9586	468.445	308.742
13.9608	468.02	308.158
13.963	467.595	307.576
13.9652	467.171	306.997
13.9674	466.748	306.419
13.9696	466.324	305.843
13.9718	465.902	305.269
13.974	465.479	304.698
13.9762	465.057	304.128
13.9784	464.636	303.56
13.9806	464.215	302.995
13.9828	463.794	302.431
13.985	463.374	301.869
13.9872	462.954	301.309
13.9894	462.535	300.751
13.9916	462.116	300.195
13.9938	461.698	299.641
13.996	461.28	299.089
13.9982	460.862	298.539
14.0004	460.445	297.991
14.0026	460.028	297.445
14.0048	459.612	296.9
14.007	459.196	296.358
14.0092	458.781	295.817
14.0114	458.366	295.279
14.0136	457.952	294.742
14.0158	457.538	294.207
14.018	457.124	293.674
14.0202	456.711	293.143
14.0224	456.298	292.613
14.0246	455.886	292.086
14.0268	455.474	291.56
14.029	455.062	291.036
14.0312	454.651	290.514
14.0334	454.241	289.994
14.0356	453.831	289.476
14.0378	453.421	288.959
14.04	453.012	288.444
14.0422	452.603	287.932
14.0444	452.194	287.42
14.0466	451.786	286.911
14.0488	451.379	286.403
14.0511	450.972	285.898
14.0533	450.565	285.394
14.0555	450.159	284.891
14.0577	449.753	284.391
14.0599	449.348	283.892
14.0621	448.943	283.395
14.0643	448.538	282.9
14.0665	448.134	282.406
14.0687	447.73	281.914
14.0709	447.327	281.424
14.0731	446.924	280.936
14.0753	446.521	280.449
14.0775	446.119	279.964
14.0797	445.718	279.481
14.0819	445.317	278.999
14.0841	444.916	278.519
14.0863	444.515	278.041
14.0885	444.116	277.564
14.0907	443.716	277.089
14.0929	443.317	276.616
14.0951	442.918	276.144
14.0973	442.52	275.674
14.0995	442.122	275.206
14.1017	441.725	274.739
14.1039	441.328	274.274
14.1061	440.931	273.811
14.1083	440.535	273.349
14.1105	440.139	272.889
14.1127	439.744	272.43
14.1149	439.349	271.973
14.1171	438.955	271.518
14.1193	438.56	271.064
14.1215	438.167	270.612
14.1237	437.774	270.161
14.1259	437.381	269.712
14.1281	436.988	269.264
14.1303	436.596	268.818
14.1325	436.205	268.374
14.1347	435.813	267.931
14.1369	435.423	267.49
14.1391	435.032	267.05
14.1413	434.642	266.612
14.1435	434.253	266.175
14.1457	433.864	265.74
14.1479	433.475	265.306
14.1502	433.086	264.874
14.1524	432.699	264.444
14.1546	432.311	264.015
14.1568	431.924	263.587
14.159	431.537	263.161
14.1612	431.151	262.736
14.1634	430.765	262.313
14.1656	430.38	261.891
14.1678	429.994	261.471
14.17	429.61	261.052
14.1722	429.225	260.635
14.1744	428.842	260.219
14.1766	428.458	259.805
14.1788	428.075	259.392
14.181	427.692	258.981
14.1832	427.31	258.571
14.1854	426.928	258.162
14.1876	426.547	257.755
14.1898	426.166	257.349
14.192	425.785	256.945
14.1942	425.405	256.542
14.1964	425.025	256.14
14.1986	424.646	255.74
14.2008	424.266	255.342
14.203	423.888	254.944
14.2052	423.51	254.548
14.2074	423.132	254.154
14.2096	422.754	253.761
14.2118	422.377	253.369
14.214	422	252.978
14.2162	421.624	252.589
14.2184	421.248	252.202
14.2206	420.873	251.815
14.2228	420.498	251.43
14.225	420.123	251.047
14.2272	419.749	250.664
14.2294	419.375	250.283
14.2316	419.001	249.904
14.2338	418.628	249.525
14.236	418.255	249.148
14.2382	417.883	248.773
14.2404	417.511	248.398
14.2426	417.139	248.025
14.2448	416.768	247.653
14.247	416.397	247.283
14.2492	416.027	246.914
14.2515	415.657	246.546
14.2537	415.287	246.179
14.2559	414.918	245.814
14.2581	414.549	245.45
14.2603	414.181	245.087
14.2625	413.813	244.726
14.2647	413.445	244.365
14.2669	413.078	244.006
14.2691	412.711	243.649
14.2713	412.344	243.292
14.2735	411.978	242.937
14.2757	411.612	242.583
14.2779	411.247	242.23
14.2801	410.882	241.879
14.2823	410.518	241.528
14.2845	410.153	241.179
14.2867	409.789	240.831
14.2889	409.426	240.485
14.2911	409.063	240.139
14.2933	408.7	239.795
14.2955	408.338	239.452
14.2977	407.976	239.11
14.2999	407.614	238.77
14.3021	407.253	238.43
14.3043	406.892	238.092
14.3065	406.532	237.755
14.3087	406.172	237.419
14.3109	405.812	237.084
14.3131	405.453	236.751
14.3153	405.094	236.418
14.3175	404.736	236.087
14.3197	404.377	235.757
14.3219	404.02	235.428
14.3241	403.662	235.1
14.3263	403.305	234.774
14.3285	402.949	234.448
14.3307	402.592	234.124
14.3329	402.236	233.801
14.3351	401.881	233.479
14.3373	401.526	233.158
14.3395	401.171	232.838
14.3417	400.816	232.519
14.3439	400.462	232.202
14.3461	400.109	231.885
14.3483	399.755	231.57
14.3506	399.403	231.255
14.3528	399.05	230.942
14.355	398.698	230.63
14.3572	398.346	230.319
14.3594	397.995	230.009
14.3616	397.643	229.7
14.3638	397.293	229.393
14.366	396.942	229.086
14.3682	396.592	228.78
14.3704	396.243	228.476
14.3726	395.894	228.172
14.3748	395.545	227.87
14.377	395.196	227.568
14.3792	394.848	227.268
14.3814	394.5	226.969
14.3836	394.153	226.671
14.3858	393.806	226.373
14.388	393.459	226.077
14.3902	393.113	225.782
14.3924	392.767	225.488
14.3946	392.421	225.195
14.3968	392.076	224.903
14.399	391.731	224.612
14.4012	391.387	224.322
14.4034	391.043	224.033
14.4056	390.699	223.745
14.4078	390.355	223.458
14.41	390.012	223.172
14.4122	389.67	222.887
14.4144	389.327	222.603
14.4166	388.985	222.32
14.4188	388.644	222.038
14.421	388.302	221.757
14.4232	387.962	221.477
14.4254	387.621	221.198
14.4276	387.281	220.92
14.4298	386.941	220.643
14.432	386.602	220.367
14.4342	386.262	220.092
14.4364	385.924	219.818
14.4386	385.585	219.544
14.4408	385.247	219.272
14.443	384.91	219.001
14.4452	384.572	218.73
14.4474	384.235	218.461
14.4496	383.899	218.192
14.4519	383.562	217.925
14.4541	383.226	217.658
14.4563	382.891	217.393
14.4585	382.556	217.128
14.4607	382.221	216.864
14.4629	381.886	216.601
14.4651	381.552	216.339
14.4673	381.218	216.078
14.4695	380.885	215.818
14.4717	380.552	215.558
14.4739	380.219	215.3
14.4761	379.887	215.043
14.4783	379.554	214.786
14.4805	379.223	214.53
14.4827	378.891	214.276
14.4849	378.56	214.022
14.4871	378.23	213.769
14.4893	377.899	213.517
14.4915	377.569	213.265
14.4937	377.24	213.015
14.4959	376.911	212.766
14.4981	376.582	212.517
14.5003	376.253	212.269
14.5025	375.925	212.022
14.5047	375.597	211.776
14.5069	375.269	211.531
14.5091	374.942	211.287
14.5113	374.615	211.043
14.5135	374.289	210.801
14.5157	373.963	210.559
14.5179	373.637	210.318
14.5201	373.311	210.078
14.5223	372.986	209.839
14.5245	372.661	209.601
14.5267	372.337	209.363
14.5289	372.013	209.126
14.5311	371.689	208.89
14.5333	371.365	208.655
14.5355	371.042	208.421
14.5377	370.719	208.188
14.5399	370.397	207.955
14.5421	370.075	207.723
14.5443	369.753	207.492
14.5465	369.432	207.262
14.5487	369.111	207.033
14.551	368.79	206.804
14.5532	368.47	206.576
14.5554	368.149	206.349
14.5576	367.83	206.123
14.5598	367.51	205.898
14.562	367.191	205.673
14.5642	366.873	205.449
14.5664	366.554	205.226
14.5686	366.236	205.004
14.5708	365.918	204.782
14.573	365.601	204.562
14.5752	365.284	204.342
14.5774	364.967	204.122
14.5796	364.651	203.904
14.5818	364.335	203.686
14.584	364.019	203.469
14.5862	363.704	203.253
14.5884	363.388	203.038
14.5906	363.074	202.823
14.5928	362.759	202.609
14.595	362.445	202.396
14.5972	362.132	202.184
14.5994	361.818	201.972
14.6016	361.505	201.761
14.6038	361.192	201.551
14.606	360.88	201.342
14.6082	360.568	201.133
14.6104	360.256	200.925
14.6126	359.944	200.718
14.6148	359.633	200.511
14.617	359.323	200.305
14.6192	359.012	200.1
14.6214	358.702	199.896
14.6236	358.392	199.692
14.6258	358.083	199.489
14.628	357.774	199.287
14.6302	357.465	199.086
14.6324	357.156	198.885
14.6346	356.848	198.685
14.6368	356.54	198.485
14.639	356.233	198.287
14.6412	355.925	198.088
14.6434	355.618	197.891
14.6456	355.312	197.694
14.6478	355.006	197.499
14.6501	354.7	197.303
14.6523	354.394	197.109
14.6545	354.089	196.915
14.6567	353.784	196.721
14.6589	353.479	196.529
14.6611	353.175	196.337
14.6633	352.871	196.146
14.6655	352.567	195.955
14.6677	352.264	195.765
14.6699	351.961	195.576
14.6721	351.658	195.388
14.6743	351.356	195.2
14.6765	351.053	195.012
14.6787	350.752	194.826
14.6809	350.45	194.64
14.6831	350.149	194.454
14.6853	349.848	194.27
14.6875	349.548	194.086
14.6897	349.247	193.902
14.6919	348.948	193.72
14.6941	348.648	193.538
14.6963	348.349	193.356
14.6985	348.05	193.175
14.7007	347.751	192.995
14.7029	347.453	192.816
14.7051	347.155	192.637
14.7073	346.857	192.458
14.7095	346.56	192.281
14.7117	346.263	192.104
14.7139	345.966	191.927
14.7161	345.67	191.751
14.7183	345.373	191.576
14.7205	345.078	191.402
14.7227	344.782	191.228
14.7249	344.487	191.054
14.7271	344.192	190.881
14.7293	343.897	190.709
14.7315	343.603	190.538
14.7337	343.309	190.367
14.7359	343.016	190.196
14.7381	342.722	190.027
14.7403	342.429	189.857
14.7425	342.136	189.689
14.7447	341.844	189.521
14.7469	341.552	189.353
14.7491	341.26	189.187
14.7514	340.969	189.02
14.7536	340.677	188.855
14.7558	340.386	188.69
14.758	340.096	188.525
14.7602	339.806	188.361
14.7624	339.516	188.198
14.7646	339.226	188.035
14.7668	338.937	187.873
14.769	338.648	187.711
14.7712	338.359	187.55
14.7734	338.07	187.389
14.7756	337.782	187.229
14.7778	337.494	187.07
14.78	337.207	186.911
14.7822	336.92	186.753
14.7844	336.633	186.595
14.7866	336.346	186.438
14.7888	336.06	186.281
14.791	335.774	186.125
14.7932	335.488	185.97
14.7954	335.202	185.815
14.7976	334.917	185.66
14.7998	334.632	185.506
14.802	334.348	185.353
14.8042	334.064	185.2
14.8064	333.78	185.048
14.8086	333.496	184.896
14.8108	333.213	184.744
14.813	332.93	184.594
14.8152	332.647	184.444
14.8174	332.364	184.294
14.8196	332.082	184.145
14.8218	331.8	183.996
14.824	331.519	183.848
14.8262	331.238	183.7
14.8284	330.957	183.553
14.8306	330.676	183.407
14.8328	330.396	183.261
14.835	330.115	183.115
14.8372	329.836	182.97
14.8394	329.556	182.825
14.8416	329.277	182.681
14.8438	328.998	182.538
14.846	328.719	182.395
14.8482	328.441	182.252
14.8505	328.163	182.11
14.8527	327.885	181.969
14.8549	327.608	181.828
14.8571	327.331	181.687
14.8593	327.054	181.547
14.8615	326.777	181.407
14.8637	326.501	181.268
14.8659	326.225	181.13
14.8681	325.949	180.992
14.8703	325.674	180.854
14.8725	325.399	180.717
14.8747	325.124	180.58
14.8769	324.849	180.444
14.8791	324.575	180.308
14.8813	324.301	180.173
14.8835	324.027	180.038
14.8857	323.754	179.904
14.8879	323.481	179.77
14.8901	323.208	179.637
14.8923	322.935	179.504
14.8945	322.663	179.372
14.8967	322.391	179.24
14.8989	322.12	179.108
14.9011	321.848	178.977
14.9033	321.577	178.846
14.9055	321.306	178.716
14.9077	321.036	178.587
14.9099	320.765	178.457
14.9121	320.495	178.329
14.9143	320.226	178.2
14.9165	319.956	178.072
14.9187	319.687	177.945
14.9209	319.418	177.818
14.9231	319.15	177.691
14.9253	318.881	177.565
14.9275	318.613	177.44
14.9297	318.346	177.314
14.9319	318.078	177.19
14.9341	317.811	177.065
14.9363	317.544	176.941
14.9385	317.278	176.818
14.9407	317.011	176.695
14.9429	316.745	176.572
14.9451	316.48	176.45
14.9473	316.214	176.328
14.9495	315.949	176.207
14.9518	315.684	176.086
14.954	315.419	175.965
14.9562	315.155	175.845
14.9584	314.891	175.726
14.9606	314.627	175.607
14.9628	314.364	175.488
14.965	314.1	175.369
14.9672	313.837	175.251
14.9694	313.575	175.134
14.9716	313.312	175.017
14.9738	313.05	174.9
14.976	312.788	174.783
14.9782	312.527	174.668
14.9804	312.265	174.552
14.9826	312.004	174.437
14.9848	311.743	174.322
14.987	311.483	174.208
14.9892	311.223	174.094
14.9914	310.963	173.98
14.9936	310.703	173.867
14.9958	310.444	173.754
14.998	310.184	173.642
15.0002	309.926	173.53
15.0024	309.667	173.419
15.0046	309.409	173.307
15.0068	309.151	173.197
15.009	308.893	173.086
15.0112	308.635	172.976
15.0134	308.378	172.867
15.0156	308.121	172.757
15.0178	307.864	172.648
15.02	307.608	172.54
15.0222	307.352	172.432
15.0244	307.096	172.324
15.0266	306.84	172.217
15.0288	306.585	172.11
15.031	306.33	172.003
15.0332	306.075	171.897
15.0354	305.82	171.791
15.0376	305.566	171.686
15.0398	305.312	171.58
15.042	305.058	171.476
15.0442	304.805	171.371
15.0464	304.552	171.267
15.0486	304.299	171.164
15.0509	304.046	171.06
15.0531	303.794	170.957
15.0553	303.541	170.855
15.0575	303.29	170.753
15.0597	303.038	170.651
15.0619	302.787	170.549
15.0641	302.535	170.448
15.0663	302.285	170.347
15.0685	302.034	170.247
15.0707	301.784	170.147
15.0729	301.534	170.047
15.0751	301.284	169.947
15.0773	301.034	169.848
15.0795	300.785	169.75
15.0817	300.536	169.651
15.0839	300.287	169.553
15.0861	300.039	169.456
15.0883	299.791	169.358
15.0905	299.543	169.261
15.0927	299.295	169.165
15.0949	299.048	169.068
15.0971	298.8	168.972
15.0993	298.554	168.877
15.1015	298.307	168.781
15.1037	298.061	168.686
15.1059	297.814	168.592
15.1081	297.569	168.497
15.1103	297.323	168.403
15.1125	297.078	168.31
15.1147	296.832	168.216
15.1169	296.588	168.123
15.1191	296.343	168.031
15.1213	296.099	167.938
15.1235	295.855	167.846
15.1257	295.611	167.755
15.1279	295.367	167.663
15.1301	295.124	167.572
15.1323	294.881	167.481
15.1345	294.638	167.391
15.1367	294.395	167.301
15.1389	294.153	167.211
15.1411	293.911	167.122
15.1433	293.669	167.032
15.1455	293.428	166.944
15.1477	293.187	166.855
15.1499	292.946	166.767
15.1522	292.705	166.679
15.1544	292.464	166.591
15.1566	292.224	166.504
15.1588	291.984	166.417
15.161	291.744	166.33
15.1632	291.505	166.244
15.1654	291.266	166.157
15.1676	291.027	166.072
15.1698	290.788	165.986
15.172	290.549	165.901
15.1742	290.311	165.816
15.1764	290.073	165.731
15.1786	289.835	165.647
15.1808	289.598	165.563
15.183	289.361	165.479
15.1852	289.124	165.396
15.1874	288.887	165.313
15.1896	288.65	165.23
15.1918	288.414	165.147
15.194	288.178	165.065
15.1962	287.942	164.983
15.1984	287.707	164.901
15.2006	287.471	164.82
15.2028	287.236	164.739
15.205	287.002	164.658
15.2072	286.767	164.577
15.2094	286.533	164.497
15.2116	286.299	164.417
15.2138	286.065	164.337
15.216	285.832	164.258
15.2182	285.598	164.179
15.2204	285.365	164.1
15.2226	285.132	164.021
15.2248	284.9	163.943
15.227	284.667	163.865
15.2292	284.435	163.787
15.2314	284.204	163.709
15.2336	283.972	163.632
15.2358	283.741	163.555
15.238	283.51	163.478
15.2402	283.279	163.402
15.2424	283.048	163.326
15.2446	282.818	163.25
15.2468	282.588	163.174
15.249	282.358	163.099
15.2513	282.128	163.023
15.2535	281.899	162.949
15.2557	281.669	162.874
15.2579	281.441	162.8
15.2601	281.212	162.726
15.2623	280.983	162.652
15.2645	280.755	162.578
15.2667	280.527	162.505
15.2689	280.3	162.432
15.2711	280.072	162.359
15.2733	279.845	162.286
15.2755	279.618	162.214
15.2777	279.391	162.142
15.2799	279.164	162.07
15.2821	278.938	161.999
15.2843	278.712	161.927
15.2865	278.486	161.856
15.2887	278.261	161.786
15.2909	278.035	161.715
15.2931	277.81	161.645
15.2953	277.585	161.575
15.2975	277.361	161.505
15.2997	277.136	161.435
15.3019	276.912	161.366
15.3041	276.688	161.297
15.3063	276.465	161.228
15.3085	276.241	161.16
15.3107	276.018	161.091
15.3129	275.795	161.023
15.3151	275.572	160.955
15.3173	275.35	160.888
15.3195	275.127	160.82
15.3217	274.905	160.753
15.3239	274.683	160.686
15.3261	274.462	160.619
15.3283	274.241	160.553
15.3305	274.019	160.487
15.3327	273.799	160.421
15.3349	273.578	160.355
15.3371	273.357	160.289
15.3393	273.137	160.224
15.3415	272.917	160.159
15.3437	272.698	160.094
15.3459	272.478	160.029
15.3481	272.259	159.965
15.3504	272.04	159.901
15.3526	271.821	159.837
15.3548	271.602	159.773
15.357	271.384	159.71
15.3592	271.166	159.646
15.3614	270.948	159.583
15.3636	270.73	159.52
15.3658	270.513	159.458
15.368	270.296	159.395
15.3702	270.079	159.333
15.3724	269.862	159.271
15.3746	269.645	159.209
15.3768	269.429	159.148
15.379	269.213	159.086
15.3812	268.997	159.025
15.3834	268.782	158.964
15.3856	268.566	158.904
15.3878	268.351	158.843
15.39	268.136	158.783
15.3922	267.921	158.723
15.3944	267.707	158.663
15.3966	267.493	158.603
15.3988	267.279	158.544
15.401	267.065	158.485
15.4032	266.851	158.426
15.4054	266.638	158.367
15.4076	266.425	158.308
15.4098	266.212	158.25
15.412	265.999	158.192
15.4142	265.787	158.134
15.4164	265.574	158.076
15.4186	265.362	158.018
15.4208	265.15	157.961
15.423	264.939	157.904
15.4252	264.728	157.847
15.4274	264.516	157.79
15.4296	264.306	157.733
15.4318	264.095	157.677
15.434	263.884	157.621
15.4362	263.674	157.565
15.4384	263.464	157.509
15.4406	263.254	157.453
15.4428	263.045	157.398
15.445	262.835	157.343
15.4472	262.626	157.288
15.4494	262.417	157.233
15.4517	262.209	157.178
15.4539	262	157.124
15.4561	261.792	157.07
15.4583	261.584	157.015
15.4605	261.376	156.962
15.4627	261.168	156.908
15.4649	260.961	156.854
15.4671	260.754	156.801
15.4693	260.547	156.748
15.4715	260.34	156.695
15.4737	260.133	156.642
15.4759	259.927	156.59
15.4781	259.721	156.537
15.4803	259.515	156.485
15.4825	259.31	156.433
15.4847	259.104	156.381
15.4869	258.899	156.329
15.4891	258.694	156.278
15.4913	258.489	156.227
15.4935	258.284	156.176
15.4957	258.08	156.125
15.4979	257.876	156.074
15.5001	257.672	156.023
15.5023	257.468	155.973
15.5045	257.265	155.923
15.5067	257.061	155.872
15.5089	256.858	155.823
15.5111	256.656	155.773
15.5133	256.453	155.723
15.5155	256.25	155.674
15.5177	256.048	155.625
15.5199	255.846	155.576
15.5221	255.644	155.527
15.5243	255.443	155.478
15.5265	255.241	155.43
15.5287	255.04	155.381
15.5309	254.839	155.333
15.5331	254.638	155.285
15.5353	254.438	155.237
15.5375	254.238	155.19
15.5397	254.038	155.142
15.5419	253.838	155.095
15.5441	253.638	155.048
15.5463	253.438	155.001
15.5485	253.239	154.954
15.5508	253.04	154.907
15.553	252.841	154.861
15.5552	252.643	154.814
15.5574	252.444	154.768
15.5596	252.246	154.722
15.5618	252.048	154.676
15.564	251.85	154.63
15.5662	251.652	154.585
15.5684	251.455	154.539
15.5706	251.258	154.494
15.5728	251.061	154.449
15.575	250.864	154.404
15.5772	250.667	154.359
15.5794	250.471	154.315
15.5816	250.275	154.27
15.5838	250.079	154.226
15.586	249.883	154.182
15.5882	249.688	154.138
15.5904	249.492	154.094
15.5926	249.297	154.05
15.5948	249.102	154.007
15.597	248.908	153.963
15.5992	248.713	153.92
15.6014	248.519	153.877
15.6036	248.325	153.834
15.6058	248.131	153.791
15.608	247.937	153.749
15.6102	247.743	153.706
15.6124	247.55	153.664
15.6146	247.357	153.622
15.6168	247.164	153.58
15.619	246.971	153.538
15.6212	246.779	153.496
15.6234	246.587	153.455
15.6256	246.395	153.413
15.6278	246.203	153.372
15.63	246.011	153.331
15.6322	245.82	153.29
15.6344	245.628	153.249
15.6366	245.437	153.208
15.6388	245.246	153.168
15.641	245.056	153.127
15.6432	244.865	153.087
15.6454	244.675	153.047
15.6476	244.485	153.007
15.6498	244.295	152.967
15.6521	244.105	152.927
15.6543	243.916	152.887
15.6565	243.727	152.848
15.6587	243.537	152.809
15.6609	243.349	152.769
15.6631	243.16	152.73
15.6653	242.971	152.691
15.6675	242.783	152.653
15.6697	242.595	152.614
15.6719	242.407	152.575
15.6741	242.219	152.537
15.6763	242.032	152.499
15.6785	241.845	152.461
15.6807	241.658	152.423
15.6829	241.471	152.385
15.6851	241.284	152.347
15.6873	241.097	152.31
15.6895	240.911	152.272
15.6917	240.725	152.235
15.6939	240.539	152.198
15.6961	240.353	152.161
15.6983	240.168	152.124
15.7005	239.982	152.087
15.7027	239.797	152.05
15.7049	239.612	152.014
15.7071	239.428	151.977
15.7093	239.243	151.941
15.7115	239.059	151.905
15.7137	238.874	151.869
15.7159	238.69	151.833
15.7181	238.507	151.797
15.7203	238.323	151.761
15.7225	238.14	151.726
15.7247	237.956	151.69
15.7269	237.773	151.655
15.7291	237.591	151.62
15.7313	237.408	151.585
15.7335	237.225	151.55
15.7357	237.043	151.515
15.7379	236.861	151.481
15.7401	236.679	151.446
15.7423	236.498	151.412
15.7445	236.316	151.377
15.7467	236.135	151.343
15.7489	235.954	151.309
15.7512	235.773	151.275
15.7534	235.592	151.241
15.7556	235.412	151.208
15.7578	235.231	151.174
15.76	235.051	151.14
15.7622	234.871	151.107
15.7644	234.691	151.074
15.7666	234.512	151.041
15.7688	234.332	151.008
15.771	234.153	150.975
15.7732	233.974	150.942
15.7754	233.795	150.909
15.7776	233.617	150.877
15.7798	233.438	150.844
15.782	233.26	150.812
15.7842	233.082	150.78
15.7864	232.904	150.748
15.7886	232.726	150.716
15.7908	232.549	150.684
15.793	232.371	150.652
15.7952	232.194	150.62
15.7974	232.017	150.589
15.7996	231.84	150.557
15.8018	231.664	150.526
15.804	231.487	150.495
15.8062	231.311	150.464
15.8084	231.135	150.433
15.8106	230.959	150.402
15.8128	230.783	150.371
15.815	230.608	150.34
15.8172	230.433	150.31
15.8194	230.258	150.279
15.8216	230.083	150.249
15.8238	229.908	150.219
15.826	229.733	150.189
15.8282	229.559	150.159
15.8304	229.385	150.129
15.8326	229.211	150.099
15.8348	229.037	150.069
15.837	228.863	150.039
15.8392	228.69	150.01
15.8414	228.516	149.98
15.8436	228.343	149.951
15.8458	228.17	149.922
15.848	227.998	149.893
15.8503	227.825	149.864
15.8525	227.653	149.835
15.8547	227.48	149.806
15.8569	227.308	149.777
15.8591	227.137	149.749
15.8613	226.965	149.72
15.8635	226.793	149.692
15.8657	226.622	149.664
15.8679	226.451	149.635
15.8701	226.28	149.607
15.8723	226.109	149.579
15.8745	225.939	149.551
15.8767	225.768	149.524
15.8789	225.598	149.496
15.8811	225.428	149.468
15.8833	225.258	149.441
15.8855	225.089	149.413
15.8877	224.919	149.386
15.8899	224.75	149.359
15.8921	224.581	149.332
15.8943	224.412	149.305
15.8965	224.243	149.278
15.8987	224.074	149.251
15.9009	223.906	149.224
15.9031	223.737	149.197
15.9053	223.569	149.171
15.9075	223.401	149.144
15.9097	223.234	149.118
15.9119	223.066	149.092
15.9141	222.899	149.065
15.9163	222.732	149.039
15.9185	222.565	149.013
15.9207	222.398	148.987
15.9229	222.231	148.961
15.9251	222.064	148.936
15.9273	221.898	148.91
15.9295	221.732	148.884
15.9317	221.566	148.859
15.9339	221.4	148.834
15.9361	221.235	148.808
15.9383	221.069	148.783
15.9405	220.904	148.758
15.9427	220.739	148.733
15.9449	220.574	148.708
15.9471	220.409	148.683
15.9493	220.244	148.658
15.9516	220.08	148.634
15.9538	219.916	148.609
15.956	219.752	148.584
15.9582	219.588	148.56
15.9604	219.424	148.536
15.9626	219.26	148.511
15.9648	219.097	148.487
15.967	218.934	148.463
15.9692	218.771	148.439
15.9714	218.608	148.415
15.9736	218.445	148.391
15.9758	218.283	148.368
15.978	218.12	148.344
15.9802	217.958	148.32
15.9824	217.796	148.297
15.9846	217.634	148.273
15.9868	217.473	148.25
15.989	217.311	148.227
15.9912	217.15	148.203
15.9934	216.989	148.18
15.9956	216.828	148.157
15.9978	216.667	148.134
16	216.506	148.112
