# Supplementary material for: Quantitative measures of clock protein dynamics in the mouse suprachiasmatic nucleus extends the circadian time-keeping model
Source: EMBO J. 2025 Apr 17;44(13):3614–44. doi: 10.1038/s44318-025-00426-z (PMC12218236; doi:10.1038/s44318-025-00426-z)
Supplement: Supplementary file 8 — Source data Fig. 6 [file 44318_2025_426_MOESM8_ESM.zip › Figure 6/6E/Figure 6E.xlsx]

## Sheet: CRY1
Trough-to -Peak			Peak-to -Trough
Before	KL101		Before	KL101
11.875	12.5		13.125	15.125
12.125	11.8333		12.625	15.6667
11.25	11.375		12.375	13.8
10.75	11.2		12.4	13.5
10.875	10.875		12.9	14.4

## Sheet: PER2
Trough-to -Peak			Peak-to -Trough
Before	KL101		Before	KL101
12	13.875		12.375	13.625
11.75	13.125		12.875	14.375
12	14		12.625	13.25
11	11.2		12.7	13.5
11	11.6		12.1	13
11.125	11.75		12.7	13.3
