# Supplementary material for: Quantitative measures of clock protein dynamics in the mouse suprachiasmatic nucleus extends the circadian time-keeping model
Source: EMBO J. 2025 Apr 17;44(13):3614–44. doi: 10.1038/s44318-025-00426-z (PMC12218236; doi:10.1038/s44318-025-00426-z)
Supplement: Supplementary file 8 — Source data Fig. 6 [file 44318_2025_426_MOESM8_ESM.zip › Figure 6/6J/Figure 6J.xlsx]

## Sheet: Sheet1
0 μM	0.1 μM	0.5 μM	1 μM	5 μM	10 μM
97.8947	78.4449	63.1579	60.3704	56.9412	37.5
99.4872	89.312	69.9324	63.9731	42.723	49.4694
96.6667	86.1417	73.8916	62.6316	49.7238	46.7577
96.5909	87.2727	69.8925	80	48	42.029
98.2022	89.0173	68.8963	68.8963	51.3966	45.0292
101.538	88.7671			48.8506	47.3913
95.8763	87.8906			40.6571	44.8598
98.6784	85.7143			41.7513	61.2245
95.4545	90.5085			41.8033
				35.3571
