# Supplementary material for: Quantitative measures of clock protein dynamics in the mouse suprachiasmatic nucleus extends the circadian time-keeping model
Source: EMBO J. 2025 Apr 17;44(13):3614–44. doi: 10.1038/s44318-025-00426-z (PMC12218236; doi:10.1038/s44318-025-00426-z)
Supplement: Supplementary file 8 — Source data Fig. 6 [file 44318_2025_426_MOESM8_ESM.zip › Figure 6/6D/Figure 6D.xlsx]

## Sheet: Sheet1
PER2			CRY1			BMAL1
Vehicle	10 μM KL101		Vehicle	10 μM KL101		Vehicle	10 μM KL101
2.448	2.056		8.297	8.777		32.34	95.34
2.24	2.033		7.19	8.243		44.58	36.43
2.427	1.56		7.597	9.24		34.51	28.61
2.201	2.42		7.616	9.13		35.7	48.36
2.099	2.49		9.01	9.09		43.2	33.16
2.002	2.14		8.368	9.09		32.07	120.6
2.011	2.125		7.861	13.06		60.52	55.78
1.717	2.262		8.471	20.62			22.54
2.061	2.539		8.349	8.64
2.092	1.871		7.564	10.36
2.265	2.628		8.546	9.49
			6.928	8.496
			7.606	8.011
			5.92	11.31
				9.34
				12.76
				8.675
				17.99
				14.43
