# Supplementary material for: Quantitative measures of clock protein dynamics in the mouse suprachiasmatic nucleus extends the circadian time-keeping model
Source: EMBO J. 2025 Apr 17;44(13):3614–44. doi: 10.1038/s44318-025-00426-z (PMC12218236; doi:10.1038/s44318-025-00426-z)
Supplement: Supplementary file 8 — Source data Fig. 6 [file 44318_2025_426_MOESM8_ESM.zip › Figure 6/6C/Figure 6C.xlsx]

## Sheet: Sheet1
Before treatment			During treatment
Vehicle	KL101		Vehicle	KL101
24.125	25		24.375	27.8333
24.5	24.1667		24.125	28.1667
23.5	24.3333		24	27.6667
23.75	24.3333		24.375	27.5
23.25	23.6667		23.25	27.25
24.125	24		24	27.125
23.5	23.5		24.375	27.5
24.3333	24.375		24.75	28.125
24.6667	23.5		24.125	26.625
	24.125			27
	23.75			24.625
	24.3333			27.125
	24.5			27.625
	24.5			27.25
