# Supplementary material for: Quantitative measures of clock protein dynamics in the mouse suprachiasmatic nucleus extends the circadian time-keeping model
Source: EMBO J. 2025 Apr 17;44(13):3614–44. doi: 10.1038/s44318-025-00426-z (PMC12218236; doi:10.1038/s44318-025-00426-z)
Supplement: Supplementary file 9 — Source data Fig. 7 [file 44318_2025_426_MOESM9_ESM.zip]

Archive with 27 entries (18 files):
- Figure 7/
- Figure 7/.DS_Store
- __MACOSX/Figure 7/._.DS_Store
- Figure 7/7D/
- Figure 7/7C/
- Figure 7/7B/
- Figure 7/7E/
- Figure 7/7G/
- Figure 7/7F/
- Figure 7/7A/
- Figure 7/7H/
- Figure 7/7D/Figure 7D.xlsx
- __MACOSX/Figure 7/7D/._Figure 7D.xlsx
- Figure 7/7C/Figure 7C.xlsx
- __MACOSX/Figure 7/7C/._Figure 7C.xlsx
- Figure 7/7B/Figure 7B.xlsx
- __MACOSX/Figure 7/7B/._Figure 7B.xlsx
- Figure 7/7E/Figure 7E.xlsx
- __MACOSX/Figure 7/7E/._Figure 7E.xlsx
- Figure 7/7G/Figure 7G.xlsx
- __MACOSX/Figure 7/7G/._Figure 7G.xlsx
- Figure 7/7F/Figure 7F.xlsx
- __MACOSX/Figure 7/7F/._Figure 7F.xlsx
- Figure 7/7A/Figure 7A.xlsx
- __MACOSX/Figure 7/7A/._Figure 7A.xlsx
- Figure 7/7H/Figure 7H.xlsx
- __MACOSX/Figure 7/7H/._Figure 7H.xlsx
