# Supplementary material for: Quantitative measures of clock protein dynamics in the mouse suprachiasmatic nucleus extends the circadian time-keeping model
Source: EMBO J. 2025 Apr 17;44(13):3614–44. doi: 10.1038/s44318-025-00426-z (PMC12218236; doi:10.1038/s44318-025-00426-z)
Supplement: Supplementary file 9 — Source data Fig. 7 [file 44318_2025_426_MOESM9_ESM.zip › Figure 7/7D/Figure 7D.xlsx]

## Sheet: Sheet1
Vehicle	0.1 μM PF670462	0.5 μM KL101	Both (0.1 μM PF670462 + 0.5 μM KL101)
98.8806	90.8416	63.1579	74.6324
100	90.2098	69.9324	70.8333
99.422	91.0112	73.8916	69.29
98.8417	93.1646	69.8925	70.8282
97.7974	92.4198	68.8963	76.3456
101.382	104.785		62.8895
97.8947			73.2323
96.3636			67.7796
99.4872			66.9922
96.6667
96.5909
98.2022
101.538
95.8763
98.6784
95.4545
97.4227
98.4211
93.7947
