# Supplementary material for: Quantitative measures of clock protein dynamics in the mouse suprachiasmatic nucleus extends the circadian time-keeping model
Source: EMBO J. 2025 Apr 17;44(13):3614–44. doi: 10.1038/s44318-025-00426-z (PMC12218236; doi:10.1038/s44318-025-00426-z)
Supplement: Supplementary file 9 — Source data Fig. 7 [file 44318_2025_426_MOESM9_ESM.zip › Figure 7/7C/Figure 7C.xlsx]

## Sheet: Sheet1
Vehicle	0.1 μM PF670462	0.5 μM KL101	Both (0.1 μM PF670462 + 0.5 μM KL101)
108.738	92.1739	88.75	102.344
91.8919	96.0674	92.9825	88.75
100	103.636	78.1818	114.01
92.9825	91.5888	92.7711	66.1871
84.4156	80.2469	84.7973	95.4268
85.2941	86.0215		88.8889
82.6087			93.0657
72.4286			74.477
94			94.3396
88.4354
84.8101
89.1339
85.0461
91.1111
96.1538
89.1304
96.875
98.1818
99.2278
