# Supplementary material for: Quantitative measures of clock protein dynamics in the mouse suprachiasmatic nucleus extends the circadian time-keeping model
Source: EMBO J. 2025 Apr 17;44(13):3614–44. doi: 10.1038/s44318-025-00426-z (PMC12218236; doi:10.1038/s44318-025-00426-z)
Supplement: Supplementary file 9 — Source data Fig. 7 [file 44318_2025_426_MOESM9_ESM.zip › Figure 7/7B/Figure 7B.xlsx]

## Sheet: Sheet1
Vehicle	0.1 μM PF670462	0.5 μM KL101	Both (0.1 μM PF670462 + 0.5 μM KL101)
24.4	26.02	25.48	27.77
23.89	25.48	25.5	26.76
23.6	26.51	25.72	27.51
23.94	26.13	25.48	25.8
24.15	26.69	25.46	25.81
24.2	25.9		27.13
23.68			26.87
24.49			28.42
24.09			27.3
24.28
24.46
23.92
23.72
23.99
23.7
23.87
24.15
