# Supplementary material for: Quantitative measures of clock protein dynamics in the mouse suprachiasmatic nucleus extends the circadian time-keeping model
Source: EMBO J. 2025 Apr 17;44(13):3614–44. doi: 10.1038/s44318-025-00426-z (PMC12218236; doi:10.1038/s44318-025-00426-z)
Supplement: Supplementary file 9 — Source data Fig. 7 [file 44318_2025_426_MOESM9_ESM.zip › Figure 7/7E/Figure 7E.xlsx]

## Sheet: Vehicle
Time (days)	Pre	0.1% DMSO	WO
0	17050.1
0.00416667	17677.4
0.00833333	18292.9
0.0125	18747.6
0.0166667	19054
0.0208333	19226
0.025	19354.3
0.0291667	19450.7
0.0333333	19546.2
0.0375	19607
0.0416667	19686.3
0.0458333	19715.6
0.05	19756.8
0.0541667	19794.1
0.0583333	19835.5
0.0625	19890.5
0.0666667	19913.2
0.0708333	19926.5
0.075	19929.6
0.0791667	19919.8
0.0833333	19897.8
0.0875	19875.7
0.0916667	19869
0.0958333	19835.7
0.1	19816.8
0.104167	19788.6
0.108333	19741.1
0.1125	19698.2
0.116667	19670.2
0.120833	19605.8
0.125	19559.6
0.129167	19510.7
0.133333	19441.6
0.1375	19376.9
0.141667	19299.5
0.145833	19222.2
0.15	19131.2
0.154167	19067.2
0.158333	18957.5
0.1625	18873.5
0.166667	18786.6
0.170833	18661.4
0.175	18570.7
0.179167	18465.4
0.183333	18362.5
0.1875	18244.2
0.191667	18152.1
0.195833	18050.4
0.2	17942.7
0.204167	17852.8
0.208333	17784
0.2125	17672.6
0.216667	17527.6
0.220833	17389.1
0.225	17253.4
0.229167	17141.4
0.233333	17034.8
0.2375	16909.5
0.241667	16782.6
0.245833	16684.6
0.25	16589.4
0.254167	16458
0.258333	16356
0.2625	16247
0.266667	16126.6
0.270833	16018
0.275	15900.7
0.279167	15805.1
0.283333	15680
0.2875	15551.3
0.291667	15434.9
0.295833	15316.7
0.3	15229.1
0.304167	15157.7
0.308333	15035.9
0.3125	14905.6
0.316667	14781.1
0.320833	14683.5
0.325	14550.8
0.329167	14448.9
0.333333	14334
0.3375	14254.7
0.341667	14132.5
0.345833	14026.6
0.35	13952.4
0.354167	13832.1
0.358333	13729.2
0.3625	13649.7
0.366667	13546.6
0.370833	13465.5
0.375	13371.8
0.379167	13259.6
0.383333	13183.4
0.3875	13088.7
0.391667	12997.4
0.395833	12909.2
0.4	12855.1
0.404167	12761.4
0.408333	12663.4
0.4125	12569.7
0.416667	12474
0.420833	12396.1
0.425	12330.9
0.429167	12235.6
0.433333	12153.3
0.4375	12069.5
0.441667	12019.6
0.445833	11941.4
0.45	11856
0.454167	11778.3
0.458333	11698.3
0.4625	11649.2
0.466667	11578.9
0.470833	11487
0.475	11433.7
0.479167	11370.9
0.483333	11315.1
0.4875	11237.1
0.491667	11173.5
0.495833	11102.9
0.5	11037.3
0.504167	10987.9
0.508333	10920.2
0.5125	10872
0.516667	10802.9
0.520833	10746.7
0.525	10688
0.529167	10640.4
0.533333	10568.6
0.5375	10510.2
0.541667	10457.1
0.545833	10430.5
0.55	10382.3
0.554167	10326.1
0.558333	10268.2
0.5625	10232
0.566667	10189.5
0.570833	10154.8
0.575	10121.6
0.579167	10085.1
0.583333	10063.7
0.5875	10024.8
0.591667	10006.1
0.595833	9985
0.6	9951.78
0.604167	9944.01
0.608333	9920.4
0.6125	9901.88
0.616667	9887.71
0.620833	9888.48
0.625	9878.76
0.629167	9868.72
0.633333	9879.09
0.6375	9887.9
0.641667	9904.88
0.645833	9914.34
0.65	9949.34
0.654167	9972.87
0.658333	10005.8
0.6625	10035.9
0.666667	10066.1
0.670833	10114
0.675	10160.1
0.679167	10204.4
0.683333	10259.2
0.6875	10299.8
0.691667	10353.2
0.695833	10411.5
0.7	10466.2
0.704167	10541.4
0.708333	10598.7
0.7125	10667.6
0.716667	10720.2
0.720833	10815.9
0.725	10876.8
0.729167	10962.9
0.733333	11034.2
0.7375	11100.5
0.741667	11181.6
0.745833	11260.6
0.75	11321
0.754167	11385
0.758333	11460.2
0.7625	11526.8
0.766667	11587.8
0.770833	11665.8
0.775	11715.7
0.779167	11793.5
0.783333	11851.4
0.7875	11904.3
0.791667	11981.6
0.795833	12038.4
0.8	12104.9
0.804167	12131.1
0.808333	12185.8
0.8125	12214.4
0.816667	12251.8
0.820833	12279.5
0.825	12332.3
0.829167	12365.5
0.833333	12421.9
0.8375	12463.5
0.841667	12508.6
0.845833	12575.2
0.85	12618
0.854167	12660.8
0.858333	12701.7
0.8625	12747
0.866667	12769.7
0.870833	12795.6
0.875	12818.1
0.879167	12834.9
0.883333	12846.1
0.8875	12853
0.891667	12878.4
0.895833	12887.5
0.9	12878.3
0.904167	12887.2
0.908333	12862.7
0.9125	12879.3
0.916667	12861.9
0.920833	12853.1
0.925	12838.7
0.929167	12827.5
0.933333	12809.1
0.9375	12792.6
0.941667	12769.4
0.945833	12751.7
0.95	12718.2
0.954167	12704.7
0.958333	12668.8
0.9625	12617.5
0.966667	12591.7
0.970833	12559.9
0.975	12513.7
0.979167	12466.5
0.983333	12427.2
0.9875	12383.5
0.991667	12314.2
0.995833	12271.9
1	12221.7
1.00417	12192.7
1.00833	12114.8
1.0125	12068.9
1.01667	12005
1.02083	11946.5
1.025	11884.1
1.02917	11827.5
1.03333	11755.9
1.0375	11691
1.04167	11617.3
1.04583	11562.4
1.05	11478.2
1.05417	11419.7
1.05833	11353.7
1.0625	11293.3
1.06667	11226.1
1.07083	11152.1
1.075	11100.4
1.07917	11028.6
1.08333	10967.8
1.0875	10893.9
1.09167	10836.3
1.09583	10768.8
1.1	10714
1.10417	10655.1
1.10833	10595.9
1.1125	10521.2
1.11667	10474.5
1.12083	10399.1
1.125	10352.8
1.12917	10301.7
1.13333	10264
1.1375	10231
1.14167	10170.5
1.14583	10130.3
1.15	10085.9
1.15417	10048.5
1.15833	10013.1
1.1625	9966.49
1.16667	9928.81
1.17083	9895.91
1.175	9838.54
1.17917	9783.97
1.18333	9750.68
1.1875	9708.12
1.19167	9652.16
1.19583	9617.24
1.2	9558.63
1.20417	9510.01
1.20833	9470.24
1.2125	9438.72
1.21667	9388.94
1.22083	9338.06
1.225	9289.19
1.22917	9247.44
1.23333	9205.63
1.2375	9165.78
1.24167	9118.81
1.24583	9080.93
1.25	9026.22
1.25417	9009.8
1.25833	8963.97
1.2625	8914.21
1.26667	8885.94
1.27083	8834.59
1.275	8802.18
1.27917	8753.94
1.28333	8726.13
1.2875	8680.13
1.29167	8639.39
1.29583	8605.09
1.3	8563.01
1.30417	8528.18
1.30833	8486.56
1.3125	8457.59
1.31667	8416.62
1.32083	8389.77
1.325	8355.42
1.32917	8318.04
1.33333	8280.87
1.3375	8245.44
1.34167	8221.48
1.34583	8190.01
1.35	8160
1.35417	8126.37
1.35833	8096.19
1.3625	8063.08
1.36667	8029.72
1.37083	8001.23
1.375	7960.19
1.37917	7925.5
1.38333	7896.32
1.3875	7881.64
1.39167	7838.34
1.39583	7808.93
1.4	7781.77
1.40417	7747.54
1.40833	7707.32
1.4125	7678.41
1.41667	7658.56
1.42083	7631.02
1.425	7604.88
1.42917	7564.52
1.43333	7547
1.4375	7521.03
1.44167	7499.94
1.44583	7460.26
1.45	7441.27
1.45417	7418.84
1.45833	7385.38
1.4625	7359.8
1.46667	7339.13
1.47083	7308.03
1.475	7284.13
1.47917	7255.2
1.48333	7237.14
1.4875	7215.14
1.49167	7189.48
1.49583	7163.11
1.5	7134.69
1.50417	7103.82
1.50833	7083.64
1.5125	7063.99
1.51667	7041.21
1.52083	7017.34
1.525	7001.73
1.52917	6981.71
1.53333	6955.03
1.5375	6937.72
1.54167	6924.27
1.54583	6910.99
1.55	6891.3
1.55417	6887.84
1.55833	6871.46
1.5625	6849.04
1.56667	6834
1.57083	6819.06
1.575	6818.9
1.57917	6810.72
1.58333	6812.06
1.5875	6805.58
1.59167	6811.69
1.59583	6803.42
1.6	6801.49
1.60417	6812.47
1.60833	6823.43
1.6125	6833.11
1.61667	6854.69
1.62083	6874.01
1.625	6885.74
1.62917	6921.31
1.63333	6947.61
1.6375	6989.53
1.64167	7019.33
1.64583	7049.46
1.65	7077.79
1.65417	7136.4
1.65833	7168.8
1.6625	7225.87
1.66667	7276.41
1.67083	7330.06
1.675	7386.86
1.67917	7450.73
1.68333	7500.71
1.6875	7570.71
1.69167	7637.92
1.69583	7693.53
1.7	7762.13
1.70417	7827.37
1.70833	7890.69
1.7125	7961.44
1.71667	8032.21
1.72083	8098.51
1.725	8175.8
1.72917	8234.74
1.73333	8300.39
1.7375	8376.92
1.74167	8456.88
1.74583	8514.32
1.75	8566.5
1.75417	8622.7
1.75833	8706.78
1.7625	8763.5
1.76667	8821.62
1.77083	8875.54
1.775	8938.96
1.77917	8995.03
1.78333	9051.03
1.7875	9095.58
1.79167	9156.96
1.79583	9209.78
1.8	9247.77
1.80417	9305.64
1.80833	9358.46
1.8125	9389.56
1.81667	9440.8
1.82083	9474.81
1.825	9496.98
1.82917	9554.46
1.83333	9585.79
1.8375	9604.21
1.84167	9635.62
1.84583	9655.17
1.85	9683.84
1.85417	9696.19
1.85833	9728.09
1.8625	9753.77
1.86667	9766.16
1.87083	9773.86
1.875	9794.91
1.87917	9799.47
1.88333	9816.01
1.8875	9834.36
1.89167	9825.04
1.89583	9831.96
1.9	9840.99
1.90417	9842.77
1.90833	9854.86
1.9125	9840.17
1.91667	9838.31
1.92083	9813.23
1.925	9825.28
1.92917	9808.12
1.93333	9783.29
1.9375	9776.21
1.94167	9755.26
1.94583	9734.1
1.95	9716.4
1.95417	9701.9
1.95833	9672.98
1.9625	9649.68
1.96667	9636.14
1.97083	9596.18
1.975	9559.63
1.97917	9530.92
1.98333	9504.79
1.9875	9458.79
1.99167	9430.69
1.99583	9377.23
2	9342.99
2.00417	9298.62
2.00833	9268.14
2.0125	9202.86
2.01667	9176.17
2.02083	9117.21
2.025	9081.46
2.02917	9033.13
2.03333	8976.48
2.0375	8913.82
2.04167	8851.62
2.04583	8809.61
2.05	8752.01
2.05417	8690.71
2.05833	8636.31
2.0625	8584.54
2.06667	8532.03
2.07083	8480.04
2.075	8421.41
2.07917	8365.04
2.08333	8328.06
2.0875	8279.29
2.09167	8233.66
2.09583	8182.2
2.1	8141.43
2.10417	8105.81
2.10833	8060.14
2.1125	8019.71
2.11667	7965.22
2.12083	7935.74
2.125	7895.41
2.12917	7860.69
2.13333	7819.54
2.1375	7824.46
2.14167	7786.07
2.14583	7759.3
2.15	7708.86
2.15417	7660.92
2.15833	7605.64
2.1625	7571.54
2.16667	7523.53
2.17083	7491.23
2.175	7455.44
2.17917	7419.99
2.18333	7380.43
2.1875	7351.99
2.19167	7322.62
2.19583	7282.96
2.2	7245.87
2.20417	7220.6
2.20833	7187.84
2.2125	7148.29
2.21667	7119.61
2.22083	7090.57
2.225	7060.02
2.22917	7023
2.23333	6986.69
2.2375	6955.48
2.24167	6935.37
2.24583	6893.53
2.25	6879.76
2.25417	6853.5
2.25833	6812.27
2.2625	6776.39
2.26667	6739.18
2.27083	6709.17
2.275	6677.32
2.27917	6642.09
2.28333	6619.61
2.2875	6581.79
2.29167	6550.24
2.29583	6525.52
2.3	6502.52
2.30417	6472.51
2.30833	6445.76
2.3125	6426.62
2.31667	6392.98
2.32083	6364.97
2.325	6337.46
2.32917	6312.71
2.33333	6285.9
2.3375	6259.36
2.34167	6237.97
2.34583	6205.87
2.35	6190.04
2.35417	6171.74
2.35833	6135.64
2.3625	6123.61
2.36667	6093.57
2.37083	6064.92
2.375	6056.81
2.37917	6021.31
2.38333	6001.78
2.3875	5970.3
2.39167	5962.33
2.39583	5929.92
2.4	5909.17
2.40417	5885.12
2.40833	5866.96
2.4125	5845.48
2.41667	5833.99
2.42083	5812.74
2.425	5785.8
2.42917	5768.94
2.43333	5754.28
2.4375	5730.79
2.44167	5717.89
2.44583	5698.4
2.45	5681.38
2.45417	5675.2
2.45833	5643.84
2.4625	5625.51
2.46667	5613.74
2.47083	5595.04
2.475	5579.33
2.47917	5559.33
2.48333	5555.64
2.4875	5530.59
2.49167	5529.71
2.49583	5502.87
2.5	5486.11
2.50417	5466.9
2.50833	5455.92
2.5125	5441.6
2.51667	5432.26
2.52083	5410.24
2.525	5399.83
2.52917	5387.68
2.53333	5377.67
2.5375	5369.77
2.54167	5365.51
2.54583	5355.49
2.55	5352.72
2.55417	5345.94
2.55833	5345.89
2.5625	5333.33
2.56667	5334.07
2.57083	5327.53
2.575	5328.13
2.57917	5335.43
2.58333	5339.27
2.5875	5345.1
2.59167	5356.57
2.59583	5360.6
2.6	5375.18
2.60417	5390.57
2.60833	5405.94
2.6125	5420.73
2.61667	5445.88
2.62083	5469.38
2.625	5501.77
2.62917	5538.96
2.63333	5573.94
2.6375	5608.49
2.64167	5647.79
2.64583	5697.88
2.65	5738.27
2.65417	5790.26
2.65833	5834.39
2.6625	5880.06
2.66667	5936.63
2.67083	5987.68
2.675	6049.23
2.67917	6112.66
2.68333	6166.39
2.6875	6223.82
2.69167	6279.37
2.69583	6343.18
2.7	6396.17
2.70417	6449.19
2.70833	6507.71
2.7125	6564.62
2.71667	6630.86
2.72083	6685.5
2.725	6742.34
2.72917	6797.22
2.73333	6865.91
2.7375	6921.13
2.74167	6976.97
2.74583	7041.9
2.75	7095.1
2.75417	7156.78
2.75833	7216.6
2.7625	7266.44
2.76667	7315.49
2.77083	7375.29
2.775	7417.51
2.77917	7462.64
2.78333	7522.83
2.7875	7550.27
2.79167	7599.28
2.79583	7641.62
2.8	7674.82
2.80417	7721.91
2.80833	7752.39
2.8125	7795.96
2.81667	7829.59
2.82083	7848.64
2.825	7883.84
2.82917	7915.16
2.83333	7946.92
2.8375	7959.86
2.84167	7984.29
2.84583	8013.8
2.85	8045.4
2.85417	8053.47
2.85833	8078.27
2.8625	8089.22
2.86667	8108.44
2.87083	8116.71
2.875	8124.77
2.87917	8131.89
2.88333	8136.47
2.8875	8148.68
2.89167	8144.37
2.89583	8152.14
2.9	8158.01
2.90417	8146.21
2.90833	8157.22
2.9125	8147.23
2.91667	8148.22
2.92083	8142.24
2.925	8127.53
2.92917	8130.59
2.93333	8112.72
2.9375	8110.64
2.94167	8099.34
2.94583	8085.13
2.95	8064.14
2.95417	8048.6
2.95833	8016.8
2.9625	7998.49
2.96667	7976.41
2.97083	7943.56
2.975	7924.76
2.97917	7893.46
2.98333	7870.21
2.9875	7833.63
2.99167	7798.27
2.99583	7766.47
3	7740.5
3.00417	7697.07
3.00833	7664.97
3.0125	7627.81
3.01667	7578.01
3.02083	7554.42
3.025	7517.56
3.02917	7473.12
3.03333	7425.24
3.0375	7382.8
3.04167	7332.87
3.04583	7299.92
3.05	7251.99
3.05417	7206.98
3.05833	7155.91
3.0625	7115.82
3.06667	7066.06
3.07083	7025.01
3.075	6998.11
3.07917	6951.83
3.08333	6918.52
3.0875	6888.72
3.09167	6861.19
3.09583	6818.76
3.1	6789.37
3.10417	6769.01
3.10833	6733.09
3.1125	6707.56
3.11667	6674.66
3.12083	6657.69
3.125	6624.8
3.12917	6597.47
3.13333	6582.71
3.1375	6543.72
3.14167	6509.68
3.14583	6491.84
3.15	6457.43
3.15417	6423.58
3.15833	6402.06
3.1625	6363.5
3.16667	6339.79
3.17083	6308.71
3.175	6287.12
3.17917	6257.88
3.18333	6236.82
3.1875	6204.44
3.19167	6180.67
3.19583	6158.91
3.2	6138.93
3.20417	6115.67
3.20833	6080.61
3.2125	6066.08
3.21667	6042.4
3.22083	6011.79
3.225	5978.87
3.22917	5955.1
3.23333	5932.27
3.2375	5907.9
3.24167	5890.58
3.24583	5869.06
3.25	5833.26
3.25417	5822.68
3.25833	5796.39
3.2625	5790.21
3.26667	5778.47
3.27083	5758.92
3.275	5726.92
3.27917	5705.92
3.28333	5674.39
3.2875	5644.46
3.29167	5625.69
3.29583	5603.79
3.3	5580.93
3.30417	5566.87
3.30833	5533.09
3.3125	5519.01
3.31667	5497.57
3.32083	5473.52
3.325	5454.08
3.32917	5431.74
3.33333	5413.82
3.3375	5396.77
3.34167	5386.92
3.34583	5364.93
3.35	5351
3.35417	5340.54
3.35833	5337.48
3.3625	5318.3
3.36667	5289.04
3.37083	5274.79
3.375	5242.63
3.37917	5231.46
3.38333	5217.48
3.3875	5202.33
3.39167	5181.4
3.39583	5161.59
3.4	5157.47
3.40417	5134.31
3.40833	5126.7
3.4125	5107.97
3.41667	5096.66
3.42083	5084.32
3.425	5064.56
3.42917	5056.63
3.43333	5037.14
3.4375	5016.57
3.44167	5007.63
3.44583	4989.71
3.45	4973.71
3.45417	4960.56
3.45833	4959.42
3.4625	4944.08
3.46667	4930.83
3.47083	4912.51
3.475	4900.87
3.47917	4889.64
3.48333	4877.5
3.4875	4870.49
3.49167	4863.39
3.49583	4847.61
3.5	4837.06
3.50417	4830
3.50833	4815.07
3.5125	4805.49
3.51667	4793.62
3.52083	4797.32
3.525	4791.06
3.52917	4777.76
3.53333	4769.28
3.5375	4765.44
3.54167	4766.34
3.54583	4771.49
3.55	4763.38
3.55417	4761.72
3.55833	4759.56
3.5625	4766.07
3.56667	4766.91
3.57083	4767
3.575	4783.82
3.57917	4789.29
3.58333	4808.53
3.5875	4822.66
3.59167	4842.21
3.59583	4861.76
3.6	4901.78
3.60417	4922.48
3.60833	4949.62
3.6125	4984.6
3.61667	5019.47
3.62083	5062.28
3.625	5102.43
3.62917	5141.73
3.63333	5182.9
3.6375	5230.8
3.64167	5282.37
3.64583	5328.39
3.65	5381.03
3.65417	5439.71
3.65833	5489.66
3.6625	5539.39
3.66667	5598.09
3.67083	5656.19
3.675	5713.66
3.67917	5764.43
3.68333	5832.83
3.6875	5880.5
3.69167	5947.66
3.69583	6007.63
3.7	6061.43
3.70417	6119.91
3.70833	6165.21
3.7125	6237.06
3.71667	6276.11
3.72083	6331.76
3.725	6375.36
3.72917	6424.02
3.73333	6461.33
3.7375	6518.74
3.74167	6569.27
3.74583	6606.63
3.75	6659.13
3.75417	6718.04
3.75833	6759.5
3.7625	6811.39
3.76667	6858.66
3.77083	6901.44
3.775	6953.94
3.77917	6984.76
3.78333	7026.39
3.7875	7076.34
3.79167	7129.61
3.79583	7164.63
3.8	7202.79
3.80417	7249.13
3.80833	7276.32
3.8125	7310.13
3.81667	7339.66
3.82083	7370.76
3.825	7391.81
3.82917	7425.24
3.83333	7436.77
3.8375	7455.29
3.84167	7476.96
3.84583	7499.01
3.85	7515.09
3.85417	7525.59
3.85833	7537.37
3.8625	7529.03
3.86667	7559.59
3.87083	7559.57
3.875	7553.57
3.87917	7564.39
3.88333	7561.07
3.8875	7570.89
3.89167	7555.96
3.89583	7566.99
3.9	7547.8
3.90417	7552.71
3.90833	7553.33
3.9125	7540.59
3.91667	7536.38
3.92083	7527.1
3.925	7516.47
3.92917	7506.5
3.93333	7488.83
3.9375	7491.63
3.94167	7454.53
3.94583	7435.54
3.95	7426.76
3.95417	7398.96
3.95833	7369.56
3.9625	7350.87
3.96667	7322.8
3.97083	7303.79
3.975	7280.68
3.97917	7252.51
3.98333	7222.43
3.9875	7188.18
3.99167	7143.48
3.99583	7121.78
4	7089.51
4.00417	7049.57
4.00833	7015
4.0125	6978.81
4.01667	6949.54
4.02083	6912.98
4.025	6862.97
4.02917	6825.37
4.03333	6783.2
4.0375	6748.43
4.04167	6714.12
4.04583	6684.2
4.05	6643.01
4.05417	6614.1
4.05833	6568.31
4.0625	6546.69
4.06667	6510.2
4.07083	6481.21
4.075	6454.11
4.07917	6430.14
4.08333	6407.26
4.0875	6370.52
4.09167	6346.43
4.09583	6317
4.1	6289.26
4.10417	6267.87
4.10833	6242.74
4.1125	6213.8
4.11667	6202.07
4.12083	6166.63
4.125	6135.08
4.12917	6127.37
4.13333	6100.61
4.1375	6067.74
4.14167	6039.67
4.14583	6019.68
4.15	5993.01
4.15417	5961.78
4.15833	5941.02
4.1625	5915.06
4.16667	5891.39
4.17083	5859.3
4.175	5848.4
4.17917	5815.19
4.18333	5799.34
4.1875	5780.46
4.19167	5755.91
4.19583	5736.39
4.2	5721.13
4.20417	5691.07
4.20833	5666.37
4.2125	5651.17
4.21667	5639.04
4.22083	5613.08
4.225	5587.37
4.22917	5562.07
4.23333	5542.48
4.2375	5538.9
4.24167	5519.02
4.24583	5496.6
4.25	5477.12
4.25417	5448.59
4.25833	5423.46
4.2625	5420.16
4.26667	5400.38
4.27083	5383.17
4.275	5361.08
4.27917	5337.13
4.28333	5319.64
4.2875	5299.11
4.29167	5271.99
4.29583	5260.83
4.3	5234.28
4.30417	5216.73
4.30833	5196.72
4.3125	5179.31
4.31667	5164.38
4.32083	5142.78
4.325	5130.94
4.32917	5116.09
4.33333	5100.4
4.3375	5082.74
4.34167	5060.62
4.34583	5043.32
4.35	5025.94
4.35417	5018.11
4.35833	4992.79
4.3625	4982.13
4.36667	4966.59
4.37083	4946.03
4.375	4933.22
4.37917	4917.68
4.38333	4905.64
4.3875	4889.28
4.39167	4881.73
4.39583	4864.82
4.4	4841.46
4.40417	4823.09
4.40833	4815.39
4.4125	4794.18
4.41667	4782.82
4.42083	4772.37
4.425	4747.87
4.42917	4750.48
4.43333	4745.73
4.4375	4732.28
4.44167	4717.82
4.44583	4700.88
4.45	4689.89
4.45417	4671.93
4.45833	4667.13
4.4625	4653.26
4.46667	4639.07
4.47083	4625.99
4.475	4626.27
4.47917	4619.17
4.48333	4599.7
4.4875	4591.61
4.49167	4580.96
4.49583	4570.64
4.5	4567.39
4.50417	4555.26
4.50833	4552.11
4.5125	4555.48
4.51667	4550.64
4.52083	4547.96
4.525	4541.28
4.52917	4541.78
4.53333	4547.23
4.5375	4547.98
4.54167	4549.78
4.54583	4551.59
4.55	4561.11
4.55417	4569.43
4.55833	4589.26
4.5625	4597.88
4.56667	4618.71
4.57083	4635.83
4.575	4653.36
4.57917	4683.89
4.58333	4706.81
4.5875	4743.39
4.59167	4774.97
4.59583	4809.34
4.6	4839.04
4.60417	4880.81
4.60833	4911.12
4.6125	4958.72
4.61667	4997.21
4.62083	5045.48
4.625	5091.48
4.62917	5136.87
4.63333	5181.7
4.6375	5224.42
4.64167	5273.91
4.64583	5325.07
4.65	5376.77
4.65417	5422.63
4.65833	5471.66
4.6625	5524.19
4.66667	5559.54
4.67083	5629.26
4.675	5668.14
4.67917	5730.16
4.68333	5773.27
4.6875	5821.21
4.69167	5866.17
4.69583	5925.93
4.7	5971.14
4.70417	6024.58
4.70833	6072.82
4.7125	6127.47
4.71667	6160.81
4.72083	6210.76
4.725	6258.39
4.72917	6299.98
4.73333	6336.36
4.7375	6388.69
4.74167	6426.56
4.74583	6473.7
4.75	6509.95
4.75417	6545.39
4.75833	6580.37
4.7625	6612.47
4.76667	6655.41
4.77083	6690.82
4.775	6714.46
4.77917	6757.17
4.78333	6785.04
4.7875	6809.13
4.79167	6828.99
4.79583	6864.12
4.8	6883.52
4.80417	6901.14
4.80833	6931.16
4.8125	6943.36
4.81667	6966.81
4.82083	6989.62
4.825	7003.1
4.82917	7016.53
4.83333	7032.18
4.8375	7042.84
4.84167	7054.31
4.84583	7074.39
4.85	7076.7
4.85417	7086.6
4.85833	7079.47
4.8625	7097.19
4.86667	7079.34
4.87083	7092.26
4.875	7087.37
4.87917	7097.6
4.88333	7095.8
4.8875	7085.94
4.89167	7075.39
4.89583	7075.81
4.9	7071.53
4.90417	7067.72
4.90833	7056.93
4.9125	7046.29
4.91667	7034.54
4.92083	7021.73
4.925	7003.29
4.92917	6999.4
4.93333	6980.4
4.9375	6961.28
4.94167	6939.5
4.94583	6924.79
4.95	6897.94
4.95417	6883.37
4.95833	6856.94
4.9625	6828.48
4.96667	6806.21
4.97083	6782.94
4.975	6752.11
4.97917	6720.08
4.98333	6687.73
4.9875	6657.2
4.99167	6634.01
4.99583	6594.92
5	6557.13
5.00417	6532.93
5.00833	6497.04
5.0125	6469.4
5.01667	6426.09
5.02083	6391.69
5.025	6357.12
5.02917	6320.16
5.03333	6309.74
5.0375	6271.1
5.04167	6230.59
5.04583	6194.86
5.05	6165.8
5.05417	6131.89
5.05833	6113.68
5.0625	6096.1
5.06667	6084.9
5.07083	6058.06
5.075	6035.22
5.07917	6017.97
5.08333	5998.74
5.0875	5979.72
5.09167	5961.39
5.09583	5940.83
5.1	5913.7
5.10417	5905.92
5.10833	5879.4
5.1125	5863.99
5.11667	5849.66
5.12083	5830.43
5.125	5809.68
5.12917	5789.34
5.13333	5772.31
5.1375	5750.01
5.14167	5734.77
5.14583	5713.27
5.15	5690.46
5.15417	5676.43
5.15833	5656.89
5.1625	5637.09
5.16667	5634.87
5.17083	5619.27
5.175	5590.26
5.17917	5565.82
5.18333	5542.04
5.1875	5526.76
5.19167	5501.43
5.19583	5488.62
5.2	5474.07
5.20417	5456.21
5.20833	5434.11
5.2125	5413.44
5.21667	5397
5.22083	5386.14
5.225	5359.02
5.22917	5342.13
5.23333	5333.43
5.2375	5312
5.24167	5294.07
5.24583	5274
5.25	5259
5.25417	5244.8
5.25833	5230.56
5.2625	5251.67
5.26667	5235.69
5.27083	5220.84
5.275	5187.06
5.27917	5163.28
5.28333	5139.88
5.2875	5110.68
5.29167	5092.81
5.29583	5084.27
5.3	5065.17
5.30417	5053.18
5.30833	5027.51
5.3125	5016.04
5.31667	5012.1
5.32083	4995.26
5.325	4983.94
5.32917	4964.16
5.33333	4953.73
5.3375	4935.12
5.34167	4916.27
5.34583	4898.21
5.35	4885.77
5.35417	4875.32
5.35833	4858.13
5.3625	4842.19
5.36667	4832.62
5.37083	4822.31
5.375	4803.63
5.37917	4790.12
5.38333	4780.19
5.3875	4768.89
5.39167	4757.88
5.39583	4743.87
5.4	4731.17
5.40417	4719.08
5.40833	4711.18
5.4125	4697.53
5.41667	4679.01
5.42083	4670.12
5.425	4655.5
5.42917	4643.13
5.43333	4640.09
5.4375	4632.47
5.44167	4615.68
5.44583	4609.43
5.45	4593.06
5.45417	4573.26
5.45833	4567.73
5.4625	4566.38
5.46667	4545.26
5.47083	4536.27
5.475	4527.02
5.47917	4520.91
5.48333	4508.18
5.4875	4501.68
5.49167	4496.43
5.49583	4494.29
5.5	4479.78
5.50417	4474.27
5.50833	4465.11
5.5125	4461.86
5.51667	4460.19
5.52083	4469.32
5.525	4468.02
5.52917	4466.33
5.53333	4465.58
5.5375	4471.86
5.54167	4474.93
5.54583	4475.16
5.55	4485.51
5.55417	4494.58
5.55833	4522.79
5.5625	4538.57
5.56667	4546.19
5.57083	4562.18
5.575	4593.82
5.57917	4615.66
5.58333	4644.97
5.5875	4673.84
5.59167	4699.72
5.59583	4730.34
5.6	4774
5.60417	4798.82
5.60833	4841.28
5.6125	4872.17
5.61667	4908.06
5.62083	4950.02
5.625	4989.1
5.62917	5020.18
5.63333	5062.58
5.6375	5105.48
5.64167	5139.41
5.64583	5172.96
5.65	5222.44
5.65417	5266.62
5.65833	5302.62
5.6625	5344.61
5.66667	5391.66
5.67083	5426.98
5.675	5468.86
5.67917	5509.26
5.68333	5552.44
5.6875	5594.24
5.69167	5627.49
5.69583	5675.72
5.7	5715.08
5.70417	5752.61
5.70833	5783.19
5.7125	5830.12
5.71667	5861.87
5.72083	5900.13
5.725	5932.63
5.72917	5974.24
5.73333	6005.87
5.7375	6034.81
5.74167	6064.64
5.74583	6089.69
5.75	6118.06
5.75417	6134.52
5.75833	6164.46
5.7625	6187.86
5.76667	6200.69
5.77083	6223.52
5.775	6241.64
5.77917	6266.66
5.78333	6286.07
5.7875	6313.46
5.79167	6328.71
5.79583	6356.42
5.8	6371.09
5.80417	6389.46
5.80833	6411.07
5.8125	6431.72
5.81667	6446.38
5.82083	6459.23
5.825	6475.51
5.82917	6481.83
5.83333	6499.46
5.8375	6503.34
5.84167	6505.81
5.84583	6523.76
5.85	6529.59
5.85417	6538.36
5.85833	6540.5
5.8625	6550.27
5.86667	6558.57
5.87083	6548.8
5.875	6550.49
5.87917	6552.99
5.88333	6537.07
5.8875	6537.08
5.89167	6531.7
5.89583	6531.44
5.9	6516.97
5.90417	6508.8
5.90833	6497.04
5.9125	6485.17
5.91667	6487.73
5.92083	6491.83
5.925	6471.58
5.92917	6460.89
5.93333	6448.26
5.9375	6425.97
5.94167	6412.21
5.94583	6387.24
5.95	6362.83
5.95417	6343.7
5.95833	6320.23
5.9625	6289.49
5.96667	6268.46
5.97083	6245.86
5.975	6219.5
5.97917	6188.12
5.98333	6160.76
5.9875	6136.43
5.99167	6103
5.99583	6090.74
6	6049.12
6.00417	6028
6.00833	6010.83
6.0125	5972.3
6.01667	5948.71
6.02083	5926.73
6.025	5904.89
6.02917	5869.78
6.03333	5856.1
6.0375	5834.81
6.04167	5808.53
6.04583	5793.24
6.05	5781.78
6.05417	5763.99
6.05833	5746.18
6.0625	5718.8
6.06667	5703.92
6.07083	5690.48
6.075	5665.06
6.07917	5661
6.08333	5642.59
6.0875	5619.81
6.09167	5609.64
6.09583	5591.47
6.1	5583.53
6.10417	5573.72
6.10833	5563.07
6.1125	5544.12
6.11667	5518.07
6.12083	5506.52
6.125	5493.03
6.12917	5481.98
6.13333	5478.56
6.1375	5467.46
6.14167	5462.52
6.14583	5448.27
6.15	5450.84
6.15417	5427.27
6.15833	5422.69
6.1625	5403.59
6.16667	5377.73
6.17083	5365.04
6.175	5344.78
6.17917	5326.76
6.18333	5341.46
6.1875	5307.28
6.19167	5299.22
6.19583	5267.82
6.2	5243.48
6.20417	5227.92
6.20833	5206.11
6.2125	5184.93
6.21667	5169.63
6.22083	5163.98
6.225	5151.88
6.22917	5135.87
6.23333	5127.33
6.2375	5105.32
6.24167	5079.5
6.24583	5074.92
6.25	5051.32
6.25417	5031.14
6.25833	5021.81
6.2625	5006.92
6.26667	4990.02
6.27083	4985.38
6.275	4964.2
6.27917	4949.96
6.28333	4941.77
6.2875	4925.44
6.29167	4908.72
6.29583	4898.94
6.3	4883.51
6.30417	4871.08
6.30833	4857.9
6.3125	4838.59
6.31667	4828.44
6.32083	4809
6.325	4799.74
6.32917	4792.8
6.33333	4777.04
6.3375	4768.92
6.34167	4759.73
6.34583	4736.73
6.35	4732.74
6.35417	4722.18
6.35833	4697.88
6.3625	4683.38
6.36667	4665.69
6.37083	4656.62
6.375	4648.81
6.37917	4635.06
6.38333	4626.54
6.3875	4614.74
6.39167	4604.57
6.39583	4589.83
6.4	4582.48
6.40417	4566.73
6.40833	4548.99
6.4125	4550.67
6.41667	4529.7
6.42083	4524.46
6.425	4513.08
6.42917	4508.54
6.43333	4494.86
6.4375	4485.5
6.44167	4471.73
6.44583	4466.51
6.45	4461.09
6.45417	4447.29
6.45833	4431.46
6.4625	4433.37
6.46667	4423.86
6.47083	4411.78
6.475	4409.8
6.47917	4400.58
6.48333	4408.38
6.4875	4403.06
6.49167	4403.19
6.49583	4394.47
6.5	4394.97
6.50417	4395.98
6.50833	4401.62
6.5125	4395.07
6.51667	4404.24
6.52083	4408.51
6.525	4413.28
6.52917	4413.47
6.53333	4430.46
6.5375	4438.84
6.54167	4444.68
6.54583	4467.54
6.55	4478.18
6.55417	4500.21
6.55833	4515.1
6.5625	4540.2
6.56667	4569.09
6.57083	4589.19
6.575	4618.63
6.57917	4643.92
6.58333	4665.63
6.5875	4698.44
6.59167	4725.43
6.59583	4760.78
6.6	4801.62
6.60417	4822.2
6.60833	4858.87
6.6125	4889.53
6.61667	4926.89
6.62083	4971.3
6.625	5004.71
6.62917	5043.51
6.63333	5077.36
6.6375	5112.67
6.64167	5149.8
6.64583	5188.83
6.65	5221.79
6.65417	5262.96
6.65833	5296.5
6.6625	5341.56
6.66667	5374.13
6.67083	5419.59
6.675	5453.12
6.67917	5487.49
6.68333	5523.76
6.6875	5564.18
6.69167	5589.74
6.69583	5631.38
6.7	5668.22
6.70417	5696.64
6.70833	5730.71
6.7125	5765.56
6.71667	5805.77
6.72083	5825.3
6.725	5862.46
6.72917	5888.61
6.73333	5918.46
6.7375	5944
6.74167	5973.03
6.74583	5996.97
6.75	6022.17
6.75417	6038.89
6.75833	6063.81
6.7625	6083.61
6.76667	6105.98
6.77083	6119.54
6.775	6119.54
6.77917	6073.97
6.78333	6103.41
6.7875	6127.39
6.79167	6158.23
6.79583	6167.97
6.8	6190.82
6.80417	6190.82
6.80833	6135.14
6.8125	6160.83
6.81667	6193.7
6.82083	6221.47
6.825	6237.81
6.82917	6270.46
6.83333	6288.38
6.8375	6307.2
6.84167	6321.33
6.84583	6338.63
6.85	6339.5
6.85417	6351.9
6.85833	6345.28
6.8625	6342.63
6.86667	6347.17
6.87083	6348.52
6.875	6338.59
6.87917	6332.8
6.88333	6333.2
6.8875	6329.42
6.89167	6329.42
6.89583
6.9
6.90417
6.90833		5727.98
6.9125		5794.29
6.91667		5823.68
6.92083		5840.36
6.925		5836.86
6.92917		5829.39
6.93333		5823.27
6.9375		5806.32
6.94167		5787.98
6.94583		5769.04
6.95		5758.8
6.95417		5732.58
6.95833		5720.37
6.9625		5691.32
6.96667		5677.57
6.97083		5656.86
6.975		5639.3
6.97917		5604.83
6.98333		5574.4
6.9875		5536.33
6.99167		5520.04
6.99583		5497.24
7		5471
7.00417		5450.93
7.00833		5429.09
7.0125		5411.24
7.01667		5391.19
7.02083		5377.17
7.025		5358.94
7.02917		5345.82
7.03333		5315.98
7.0375		5317.08
7.04167		5298.07
7.04583		5291.62
7.05		5276.07
7.05417		5264.64
7.05833		5261.24
7.0625		5259.26
7.06667		5253.04
7.07083		5235.93
7.075		5214.78
7.07917		5213.86
7.08333		5196.59
7.0875		5184.4
7.09167		5180.52
7.09583		5164.26
7.1		5158.12
7.10417		5138.86
7.10833		5138.14
7.1125		5117.72
7.11667		5113
7.12083		5103.82
7.125		5091.52
7.12917		5078.52
7.13333		5085.2
7.1375		5082.89
7.14167		5080.68
7.14583		5081.96
7.15		5074.61
7.15417		5068.16
7.15833		5061.07
7.1625		5048.01
7.16667		5040.18
7.17083		5035.18
7.175		5025.74
7.17917		5012.81
7.18333		5005.52
7.1875		4998.9
7.19167		4987.9
7.19583		4984.99
7.2		4970.33
7.20417		4968.56
7.20833		4958.17
7.2125		4941.3
7.21667		4931.02
7.22083		4919.31
7.225		4916.03
7.22917		4896.76
7.23333		4890.86
7.2375		4880.74
7.24167		4867.9
7.24583		4849.44
7.25		4849.12
7.25417		4846.19
7.25833		4829.71
7.2625		4822.29
7.26667		4817.83
7.27083		4807.18
7.275		4800.13
7.27917		4784.26
7.28333		4777.57
7.2875		4773.98
7.29167		4762.71
7.29583		4755.2
7.3		4736.67
7.30417		4732.69
7.30833		4719.22
7.3125		4721.27
7.31667		4703.8
7.32083		4694.84
7.325		4685.14
7.32917		4682.02
7.33333		4666.18
7.3375		4666.01
7.34167		4646.94
7.34583		4633.67
7.35		4633.91
7.35417		4621.28
7.35833		4617.91
7.3625		4602.31
7.36667		4593.39
7.37083		4581.32
7.375		4577.18
7.37917		4571.17
7.38333		4558.76
7.3875		4547.01
7.39167		4545.86
7.39583		4534.17
7.4		4526.88
7.40417		4521.39
7.40833		4505.44
7.4125		4501.07
7.41667		4489.42
7.42083		4487.72
7.425		4484.74
7.42917		4474.77
7.43333		4478.4
7.4375		4468.08
7.44167		4464.5
7.44583		4461.44
7.45		4458.28
7.45417		4453.39
7.45833		4455.77
7.4625		4455.86
7.46667		4455.56
7.47083		4451.64
7.475		4461.57
7.47917		4454.86
7.48333		4449.2
7.4875		4453.78
7.49167		4453.12
7.49583		4461.3
7.5		4464.89
7.50417		4471.6
7.50833		4480.5
7.5125		4496.16
7.51667		4507.57
7.52083		4517.37
7.525		4541.59
7.52917		4550.72
7.53333		4561.87
7.5375		4587.34
7.54167		4615.42
7.54583		4638.34
7.55		4660.14
7.55417		4696.94
7.55833		4719.89
7.5625		4745.86
7.56667		4776.44
7.57083		4803.36
7.575		4835.03
7.57917		4864.48
7.58333		4896.32
7.5875		4934.27
7.59167		4963.7
7.59583		4993.19
7.6		5022.47
7.60417		5058.92
7.60833		5088.54
7.6125		5123.66
7.61667		5156.3
7.62083		5193.59
7.625		5226.14
7.62917		5254.98
7.63333		5293.02
7.6375		5335.89
7.64167		5358.73
7.64583		5390.02
7.65		5429.21
7.65417		5458.06
7.65833		5492.27
7.6625		5527.79
7.66667		5558.88
7.67083		5587.37
7.675		5615.23
7.67917		5652.14
7.68333		5679.98
7.6875		5706.12
7.69167		5730.41
7.69583		5760.06
7.7		5778.98
7.70417		5808.57
7.70833		5828.46
7.7125		5859.13
7.71667		5892.57
7.72083		5901.48
7.725		5925.94
7.72917		5963.52
7.73333		5969.77
7.7375		5991.34
7.74167		6011.37
7.74583		6032.3
7.75		6048.01
7.75417		6070.18
7.75833		6088.17
7.7625		6102.86
7.76667		6123.3
7.77083		6127.9
7.775		6148.03
7.77917		6161.42
7.78333		6157.67
7.7875		6173.84
7.79167		6174.54
7.79583		6183.67
7.8		6202.32
7.80417		6200.9
7.80833		6198.52
7.8125		6195.16
7.81667		6205.18
7.82083		6200.24
7.825		6201.97
7.82917		6203.51
7.83333		6204
7.8375		6204.79
7.84167		6196.7
7.84583		6197.6
7.85		6207.06
7.85417		6206.99
7.85833		6213.4
7.8625		6209.7
7.86667		6219.84
7.87083		6221.26
7.875		6211.64
7.87917		6219.07
7.88333		6210.48
7.8875		6208.7
7.89167		6197.07
7.89583		6188.5
7.9		6170.08
7.90417		6169.03
7.90833		6168.83
7.9125		6138.52
7.91667		6129.06
7.92083		6111.87
7.925		6099.01
7.92917		6070.73
7.93333		6053.3
7.9375		6034.94
7.94167		6016.24
7.94583		5997.67
7.95		5980.48
7.95417		5962.31
7.95833		5938.63
7.9625		5909.01
7.96667		5892.99
7.97083		5863.04
7.975		5837.56
7.97917		5819
7.98333		5797.63
7.9875		5776.32
7.99167		5756.78
7.99583		5730.66
8		5713.1
8.00417		5701.06
8.00833		5686.32
8.0125		5656.64
8.01667		5639.04
8.02083		5635.86
8.025		5611.28
8.02917		5592.78
8.03333		5570.11
8.0375		5545.38
8.04167		5537.51
8.04583		5512.03
8.05		5499.51
8.05417		5489.03
8.05833		5466.23
8.0625		5477.58
8.06667		5474.18
8.07083		5455.63
8.075		5430.32
8.07917		5426.81
8.08333		5409.11
8.0875		5391.44
8.09167		5380.33
8.09583		5368.09
8.1		5365.87
8.10417		5347.3
8.10833		5325.78
8.1125		5322.81
8.11667		5308.61
8.12083		5295.9
8.125		5297.67
8.12917		5274.03
8.13333		5264.06
8.1375		5251.36
8.14167		5241.97
8.14583		5219.2
8.15		5206.79
8.15417		5189.81
8.15833		5187.59
8.1625		5169.23
8.16667		5161.44
8.17083		5151.81
8.175		5137.72
8.17917		5132.99
8.18333		5116.37
8.1875		5109.34
8.19167		5088.61
8.19583		5073.4
8.2		5063.83
8.20417		5053.76
8.20833		5045.62
8.2125		5027.63
8.21667		5019.79
8.22083		4995.64
8.225		4986.03
8.22917		4974.39
8.23333		4959.5
8.2375		4946.54
8.24167		4935.96
8.24583		4921.21
8.25		4910.21
8.25417		4902.36
8.25833		4886.32
8.2625		4878.28
8.26667		4868.76
8.27083		4854.79
8.275		4848.37
8.27917		4841.16
8.28333		4826.29
8.2875		4808.28
8.29167		4798.91
8.29583		4786.58
8.3		4766.43
8.30417		4754.92
8.30833		4738.89
8.3125		4731.27
8.31667		4719.4
8.32083		4712.56
8.325		4707.03
[truncated: 8,172 more rows]

## Sheet: PF670462
Time (days)	Pre	0.1 μM PF670462	WO
0	99025.4
0.00416667	113325
0.00833333	121731
0.0125	126790
0.0166667	130030
0.0208333	132147
0.025	133623
0.0291667	134723
0.0333333	135729
0.0375	136549
0.0416667	137314
0.0458333	137970
0.05	138649
0.0541667	139257
0.0583333	139773
0.0625	140204
0.0666667	140632
0.0708333	140976
0.075	141312
0.0791667	141530
0.0833333	141716
0.0875	141883
0.0916667	142031
0.0958333	142148
0.1	142234
0.104167	142279
0.108333	142409
0.1125	142445
0.116667	142432
0.120833	142444
0.125	142419
0.129167	142405
0.133333	142421
0.1375	142418
0.141667	142475
0.145833	142551
0.15	142544
0.154167	142588
0.158333	142687
0.1625	142646
0.166667	142701
0.170833	142789
0.175	142830
0.179167	142914
0.183333	143030
0.1875	143112
0.191667	143201
0.195833	143359
0.2	143511
0.204167	143614
0.208333	143747
0.2125	143959
0.216667	144096
0.220833	144214
0.225	144309
0.229167	144436
0.233333	144590
0.2375	144709
0.241667	144865
0.245833	145018
0.25	145156
0.254167	145297
0.258333	145402
0.2625	145584
0.266667	145655
0.270833	145741
0.275	145849
0.279167	145941
0.283333	146037
0.2875	146052
0.291667	146111
0.295833	146182
0.3	146156
0.304167	146212
0.308333	146203
0.3125	146094
0.316667	146035
0.320833	145957
0.325	145916
0.329167	145798
0.333333	145654
0.3375	145506
0.341667	145328
0.345833	145205
0.35	144933
0.354167	144799
0.358333	144651
0.3625	144606
0.366667	144456
0.370833	144385
0.375	144321
0.379167	144194
0.383333	143941
0.3875	143657
0.391667	143298
0.395833	142877
0.4	142420
0.404167	141957
0.408333	141448
0.4125	140935
0.416667	140413
0.420833	139883
0.425	139335
0.429167	138780
0.433333	138171
0.4375	137630
0.441667	137013
0.445833	136372
0.45	135774
0.454167	135086
0.458333	134506
0.4625	133826
0.466667	133022
0.470833	132385
0.475	131556
0.479167	130446
0.483333	129366
0.4875	128267
0.491667	127451
0.495833	126510
0.5	125698
0.504167	124826
0.508333	124050
0.5125	123243
0.516667	122389
0.520833	121485
0.525	120528
0.529167	119676
0.533333	118776
0.5375	117848
0.541667	116874
0.545833	115873
0.55	114891
0.554167	113977
0.558333	113131
0.5625	112201
0.566667	111177
0.570833	110191
0.575	109160
0.579167	108026
0.583333	106917
0.5875	105858
0.591667	104875
0.595833	103920
0.6	102948
0.604167	101903
0.608333	100914
0.6125	99878.6
0.616667	98897.4
0.620833	97877.1
0.625	96969.4
0.629167	96075.1
0.633333	95169.7
0.6375	94315
0.641667	93448.7
0.645833	92673.4
0.65	91846.1
0.654167	91054.1
0.658333	90275.8
0.6625	89512.1
0.666667	88809.1
0.670833	88044.4
0.675	87300.7
0.679167	86600.9
0.683333	85820.6
0.6875	85156.3
0.691667	84469.3
0.695833	83837.1
0.7	83261.7
0.704167	82646
0.708333	82021.3
0.7125	81389
0.716667	80705.1
0.720833	80039.2
0.725	79383.2
0.729167	78806.8
0.733333	78296
0.7375	77723.3
0.741667	77167.7
0.745833	76570.1
0.75	76006.1
0.754167	75404.7
0.758333	74822.2
0.7625	74294
0.766667	73794.2
0.770833	73332.3
0.775	72791.6
0.779167	72283.8
0.783333	71811.6
0.7875	71219.8
0.791667	70714.3
0.795833	70169.2
0.8	69723.7
0.804167	69300.8
0.808333	68815.2
0.8125	68347.9
0.816667	67917.2
0.820833	67450.2
0.825	66987
0.829167	66502.1
0.833333	66183.5
0.8375	65883.9
0.841667	65518.7
0.845833	65049.7
0.85	64582.3
0.854167	64141.1
0.858333	63725.7
0.8625	63339.6
0.866667	62914.6
0.870833	62473.7
0.875	62009.6
0.879167	61583.9
0.883333	61162.5
0.8875	60759.3
0.891667	60360.4
0.895833	59971.1
0.9	59554.3
0.904167	59249.9
0.908333	58952.9
0.9125	58617.2
0.916667	58290.5
0.920833	57972.3
0.925	57597.2
0.929167	57424.9
0.933333	57289.2
0.9375	56923.8
0.941667	56560.1
0.945833	56234.8
0.95	55962.9
0.954167	55674.3
0.958333	55427.1
0.9625	55138.7
0.966667	54878.6
0.970833	54612.6
0.975	54612.6
0.979167	53841
0.983333	53612.5
0.9875	53612.5
0.991667	53151.3
0.995833	53026.7
1	52912.5
1.00417	52912.5
1.00833	51805.9
1.0125	51784.9
1.01667	51860.3
1.02083	51921.8
1.025	51947.3
1.02917	51904.1
1.03333	51855.6
1.0375	51752.9
1.04167	51610.3
1.04583	51565.6
1.05	51449.1
1.05417	51339
1.05833	51266.1
1.0625	51206.4
1.06667	51115.9
1.07083	51073.1
1.075	51039.1
1.07917	51047.1
1.08333	51076.1
1.0875	51138.3
1.09167	51138.3
1.09583	51030.1
1.1	51030.1
1.10417	51432
1.10833	51432
1.1125	51432
1.11667	52013.5
1.12083	52585.6
1.125	53098.7
1.12917	53589.5
1.13333	54022.5
1.1375	54444.5
1.14167	54901.3
1.14583	55383.7
1.15	55804.6
1.15417	56315.2
1.15833	56794.3
1.1625	57281.5
1.16667	57808.4
1.17083	58289.2
1.175	58814.2
1.17917	59376.8
1.18333	59925.7
1.1875	60439.5
1.19167	60982.1
1.19583	61524.6
1.2	62060.1
1.20417	62610.7
1.20833	63124
1.2125	63649.7
1.21667	64182.4
1.22083	64727.1
1.225	65252.5
1.22917	65781.2
1.23333	66309.5
1.2375	66809.7
1.24167	67304.2
1.24583	67803.3
1.25	68267.9
1.25417	68725.1
1.25833	69189.2
1.2625	69640.5
1.26667	70100.5
1.27083	70488.4
1.275	70928.6
1.27917	71346.3
1.28333	71713.2
1.2875	72082.9
1.29167	72446.3
1.29583	72802.3
1.3	73136.4
1.30417	73464.8
1.30833	73774.3
1.3125	74072
1.31667	74326.7
1.32083	74608.7
1.325	74878.3
1.32917	75098.3
1.33333	75313.3
1.3375	75551.6
1.34167	75793.7
1.34583	75907.8
1.35	76141.5
1.35417	76308.8
1.35833	76517.5
1.3625	76715.5
1.36667	76843
1.37083	76979.7
1.375	77077.1
1.37917	77119.3
1.38333	77106.1
1.3875	77114.3
1.39167	77142.9
1.39583	77123.9
1.4	77116.9
1.40417	77080.1
1.40833	77111.2
1.4125	77091.6
1.41667	77112.2
1.42083	77056.6
1.425	77007
1.42917	76883
1.43333	76763.7
1.4375	76691.4
1.44167	76534.1
1.44583	76386.7
1.45	76251.9
1.45417	76094.4
1.45833	75894
1.4625	75714.3
1.46667	75482.7
1.47083	75230.5
1.475	74975.7
1.47917	74725.4
1.48333	74490
1.4875	74198.1
1.49167	73840.2
1.49583	73498.9
1.5	73183.6
1.50417	72783.1
1.50833	72428
1.5125	72015.2
1.51667	71603.3
1.52083	71190.4
1.525	70761.5
1.52917	70330
1.53333	69883.5
1.5375	69383.4
1.54167	68887.3
1.54583	68409
1.55	67912.1
1.55417	67430.2
1.55833	66855.6
1.5625	66303.5
1.56667	65739.2
1.57083	65160
1.575	64607.8
1.57917	64022.7
1.58333	63456.1
1.5875	62877.9
1.59167	62269.6
1.59583	61671.8
1.6	61090.4
1.60417	60526.7
1.60833	59977.7
1.6125	59415
1.61667	58886.8
1.62083	58401
1.625	57938.4
1.62917	57442.3
1.63333	56966.6
1.6375	56500.3
1.64167	56040.4
1.64583	55615
1.65	55207.1
1.65417	54809.8
1.65833	54441.1
1.6625	54037.8
1.66667	53676.3
1.67083	53279.6
1.675	52896.2
1.67917	52513.8
1.68333	52159.6
1.6875	51787.4
1.69167	51432.8
1.69583	51061.1
1.7	50740.5
1.70417	50396.7
1.70833	50054.9
1.7125	49684.2
1.71667	49364.8
1.72083	49039.3
1.725	48678.7
1.72917	48358.9
1.73333	48008.4
1.7375	47654.7
1.74167	47355.4
1.74583	47048.7
1.75	46766.4
1.75417	46418.8
1.75833	46110.5
1.7625	45792.2
1.76667	45459.1
1.77083	45148.3
1.775	44840.8
1.77917	44515.7
1.78333	44245
1.7875	43969.9
1.79167	43692
1.79583	43386.6
1.8	43089.2
1.80417	42808.3
1.80833	42522.3
1.8125	42271
1.81667	42000.1
1.82083	41789.9
1.825	41581.1
1.82917	41302.3
1.83333	41048
1.8375	40742.3
1.84167	40529.5
1.84583	40250.3
1.85	39955.9
1.85417	39698.2
1.85833	39475.2
1.8625	39302.9
1.86667	39073.7
1.87083	38844.8
1.875	38591.7
1.87917	38358.7
1.88333	38136.1
1.8875	37906.4
1.89167	37665.6
1.89583	37452.4
1.9	37226.4
1.90417	37012.1
1.90833	36824.6
1.9125	36689.2
1.91667	36570.4
1.92083	36360.9
1.925	36184.8
1.92917	35980.5
1.93333	35807.5
1.9375	35632.9
1.94167	35433
1.94583	35302.3
1.95	35095.8
1.95417	34918.1
1.95833	34766.4
1.9625	34574.4
1.96667	34393.6
1.97083	34246.2
1.975	34087
1.97917	33930.4
1.98333	33798.5
1.9875	33652.5
1.99167	33538.6
1.99583	33443.7
2	33353.8
2.00417	33250.6
2.00833	33160.4
2.0125	33101
2.01667	33041.2
2.02083	32945.1
2.025	32884.2
2.02917	32806.5
2.03333	32735
2.0375	32679.6
2.04167	32643.2
2.04583	32579
2.05	32553.9
2.05417	32548.8
2.05833	32542.7
2.0625	32565.6
2.06667	32569.2
2.07083	32647
2.075	32728.4
2.07917	32861.9
2.08333	32997.7
2.0875	33193.7
2.09167	33415.2
2.09583	33629.1
2.1	33865.1
2.10417	34163.6
2.10833	34453.1
2.1125	34778
2.11667	35119.5
2.12083	35470.8
2.125	35870.7
2.12917	36244.4
2.13333	36671
2.1375	37084.6
2.14167	37524.2
2.14583	37940.8
2.15	38373
2.15417	38793
2.15833	39246
2.1625	39704.6
2.16667	40186.7
2.17083	40642.6
2.175	41108.7
2.17917	41595.5
2.18333	42086.6
2.1875	42558.4
2.19167	42988.6
2.19583	43476
2.2	43951.4
2.20417	44391.4
2.20833	44845.7
2.2125	45274.6
2.21667	45767.8
2.22083	46229.6
2.225	46665.9
2.22917	47101.3
2.23333	47513.8
2.2375	47977.5
2.24167	48378.3
2.24583	48779.8
2.25	49151.8
2.25417	49546.5
2.25833	49890.4
2.2625	50242.6
2.26667	50585.2
2.27083	50927.3
2.275	51269.5
2.27917	51563.6
2.28333	51885.5
2.2875	52193.1
2.29167	52472.4
2.29583	52725.5
2.3	53019.6
2.30417	53248.5
2.30833	53513.5
2.3125	53750.4
2.31667	53978.5
2.32083	54168.8
2.325	54386
2.32917	54571.9
2.33333	54825.6
2.3375	54994.5
2.34167	55160.3
2.34583	55280.4
2.35	55416.5
2.35417	55599.5
2.35833	55744.1
2.3625	55863.7
2.36667	55972
2.37083	56002.2
2.375	56064.2
2.37917	56037.8
2.38333	56082.1
2.3875	56095.8
2.39167	56065.5
2.39583	56110.2
2.4	56129.6
2.40417	56067.4
2.40833	56071
2.4125	56039.8
2.41667	56017.8
2.42083	55990.8
2.425	55942.6
2.42917	55887.8
2.43333	55861.7
2.4375	55787.7
2.44167	55679.7
2.44583	55610.1
2.45	55441.3
2.45417	55242.6
2.45833	55062.7
2.4625	54870.6
2.46667	54629.7
2.47083	54429.7
2.475	54232
2.47917	53996
2.48333	53778
2.4875	53539.1
2.49167	53277.6
2.49583	53039.4
2.5	52755.4
2.50417	52477.5
2.50833	52149.2
2.5125	51906.1
2.51667	51595.9
2.52083	51256.1
2.525	50952.1
2.52917	50572.3
2.53333	50258.4
2.5375	49941.1
2.54167	49592.3
2.54583	49249.3
2.55	48870.6
2.55417	48493.1
2.55833	48109.8
2.5625	47735.5
2.56667	47257.9
2.57083	46792.7
2.575	46320.8
2.57917	45829
2.58333	45389.5
2.5875	44938.2
2.59167	44483.3
2.59583	44030.5
2.6	43652.7
2.60417	43265.5
2.60833	42854
2.6125	42436.8
2.61667	42060
2.62083	41711.4
2.625	41427.2
2.62917	41097.2
2.63333	40773.7
2.6375	40459.9
2.64167	40186.9
2.64583	39906.1
2.65	39631.2
2.65417	39325.8
2.65833	39098.2
2.6625	38851.5
2.66667	38636.6
2.67083	38417.8
2.675	38177
2.67917	37917.8
2.68333	37668
2.6875	37417.5
2.69167	37163
2.69583	36870.1
2.7	36600.4
2.70417	36310.5
2.70833	36056.5
2.7125	35768.3
2.71667	35537.8
2.72083	35314.5
2.725	35070.9
2.72917	34847.6
2.73333	34597.2
2.7375	34393.6
2.74167	34173.6
2.74583	33964.9
2.75	33782.6
2.75417	33562.5
2.75833	33356.6
2.7625	33131.4
2.76667	32926.7
2.77083	32735.2
2.775	32549.6
2.77917	32388.7
2.78333	32231.7
2.7875	32065
2.79167	31873.9
2.79583	31651.6
2.8	31437.9
2.80417	31185.7
2.80833	30998.1
2.8125	30783.8
2.81667	30594.5
2.82083	30418.7
2.825	30234.7
2.82917	30058.2
2.83333	29859.5
2.8375	29700.9
2.84167	29556.7
2.84583	29375.3
2.85	29231.8
2.85417	29065.2
2.85833	28894.1
2.8625	28744.1
2.86667	28581.5
2.87083	28437.5
2.875	28302.1
2.87917	28167
2.88333	28048.9
2.8875	27920.7
2.89167	27805.7
2.89583	27736.3
2.9	27641.9
2.90417	27459.9
2.90833	27291.7
2.9125	27118.7
2.91667	27027.4
2.92083	26924.5
2.925	26804.1
2.92917	26695.6
2.93333	26551.9
2.9375	26468.1
2.94167	26327.4
2.94583	26240.4
2.95	26164.8
2.95417	26047.1
2.95833	25971.1
2.9625	25878.3
2.96667	25804.9
2.97083	25738.5
2.975	25666.5
2.97917	25627.4
2.98333	25588.6
2.9875	25547.4
2.99167	25532.6
2.99583	25477.1
3	25472.9
3.00417	25429.3
3.00833	25384.9
3.0125	25354.8
3.01667	25333.3
3.02083	25327.7
3.025	25295.6
3.02917	25317.4
3.03333	25320.4
3.0375	25328.9
3.04167	25377
3.04583	25432.2
3.05	25534.1
3.05417	25627.1
3.05833	25757.4
3.0625	25887.4
3.06667	26027.3
3.07083	26213.1
3.075	26423.8
3.07917	26632.5
3.08333	26889.5
3.0875	27150.8
3.09167	27426.4
3.09583	27762.4
3.1	28062.2
3.10417	28400.9
3.10833	28745.4
3.1125	29118.1
3.11667	29462.9
3.12083	29845.9
3.125	30244.7
3.12917	30613.1
3.13333	31009.4
3.1375	31418.8
3.14167	31822
3.14583	32273.4
3.15	32708.1
3.15417	33117.6
3.15833	33531.8
3.1625	33936.6
3.16667	34382.3
3.17083	34799.7
3.175	35227.7
3.17917	35634.4
3.18333	36035.4
3.1875	36482
3.19167	36877.8
3.19583	37276.1
3.2	37686.3
3.20417	38082.3
3.20833	38508
3.2125	38879.2
3.21667	39261.1
3.22083	39656.3
3.225	40022.5
3.22917	40362.3
3.23333	40705.7
3.2375	41035.9
3.24167	41349.7
3.24583	41716.6
3.25	42037.9
3.25417	42356.7
3.25833	42633.1
3.2625	42903.1
3.26667	43189.6
3.27083	43495.4
3.275	43732.6
3.27917	43997.1
3.28333	44222.8
3.2875	44451.6
3.29167	44720.3
3.29583	44934.9
3.3	45145.9
3.30417	45350.7
3.30833	45524.6
3.3125	45709.8
3.31667	45889.1
3.32083	46051
3.325	46212
3.32917	46370.2
3.33333	46502.4
3.3375	46618.6
3.34167	46746.3
3.34583	46818.7
3.35	46924
3.35417	47021.2
3.35833	47122
3.3625	47194.8
3.36667	47307
3.37083	47373.7
3.375	47428.3
3.37917	47427.9
3.38333	47435.8
3.3875	47459.6
3.39167	47426
3.39583	47433.8
3.4	47406.9
3.40417	47363.5
3.40833	47336.4
3.4125	47328.3
3.41667	47273.4
3.42083	47227.4
3.425	47136.2
3.42917	47097
3.43333	47007.9
3.4375	46927.6
3.44167	46809.5
3.44583	46710.7
3.45	46588.1
3.45417	46405.7
3.45833	46318.5
3.4625	46152.2
3.46667	45986.5
3.47083	45802.1
3.475	45614.3
3.47917	45421.5
3.48333	45194.5
3.4875	44965.4
3.49167	44754.5
3.49583	44513.9
3.5	44235.5
3.50417	43984.7
3.50833	43734.9
3.5125	43449.7
3.51667	43167.9
3.52083	42908.3
3.525	42613.6
3.52917	42293.9
3.53333	42057
3.5375	41785.9
3.54167	41460.4
3.54583	41111.9
3.55	40768
3.55417	40406.2
3.55833	40060.1
3.5625	39659.4
3.56667	39286.7
3.57083	38919.5
3.575	38498
3.57917	38145.8
3.58333	37791.9
3.5875	37397.2
3.59167	37032.6
3.59583	36722.8
3.6	36397.2
3.60417	36124.4
3.60833	35831.5
3.6125	35565.6
3.61667	35293.2
3.62083	35058.6
3.625	34783.3
3.62917	34565.5
3.63333	34293.3
3.6375	34063.9
3.64167	33815.2
3.64583	33604.3
3.65	33364.2
3.65417	33153.8
3.65833	32934.6
3.6625	32740.6
3.66667	32548.5
3.67083	32292.3
3.675	32151.9
3.67917	32026.6
3.68333	31835.1
3.6875	31605.4
3.69167	31417.6
3.69583	31209.5
3.7	31008.7
3.70417	30808.9
3.70833	30647.8
3.7125	30484.4
3.71667	30321.2
3.72083	30081.3
3.725	29827.4
3.72917	29603.7
3.73333	29405.4
3.7375	29206.5
3.74167	29041.9
3.74583	28867.1
3.75	28695.3
3.75417	28517.1
3.75833	28369.8
3.7625	28215.6
3.76667	28031.2
3.77083	27868.2
3.775	27673.1
3.77917	27507.2
3.78333	27346.5
3.7875	27221.8
3.79167	27127.9
3.79583	26969.1
3.8	26803.9
3.80417	26612
3.80833	26477.1
3.8125	26403.9
3.81667	26276.5
3.82083	26157.6
3.825	25960.4
3.82917	25812.5
3.83333	25676.6
3.8375	25517.6
3.84167	25456.9
3.84583	25348.2
3.85	25199.2
3.85417	25059.5
3.85833	24896.1
3.8625	24751.4
3.86667	24627
3.87083	24526.7
3.875	24442.2
3.87917	24343.4
3.88333	24244.5
3.8875	24118.7
3.89167	24043.4
3.89583	23956.4
3.9	23852.9
3.90417	23745.5
3.90833	23618
3.9125	23507.2
3.91667	23431.4
3.92083	23361.4
3.925	23303.7
3.92917	23234.4
3.93333	23145.9
3.9375	23053.5
3.94167	22954.1
3.94583	22876.1
3.95	22786.4
3.95417	22745.6
3.95833	22698.1
3.9625	22654.7
3.96667	22646.2
3.97083	22593.6
3.975	22563.6
3.97917	22537.1
3.98333	22507
3.9875	22482.4
3.99167	22455.9
3.99583	22438.3
4	22407
4.00417	22409
4.00833	22405.7
4.0125	22417.4
4.01667	22419.3
4.02083	22464.4
4.025	22497.7
4.02917	22561.5
4.03333	22617
4.0375	22724
4.04167	22863.6
4.04583	22996.1
4.05	23157.9
4.05417	23332.5
4.05833	23516.7
4.0625	23749.2
4.06667	23970.7
4.07083	24209.7
4.075	24473.2
4.07917	24737.3
4.08333	25022.4
4.0875	25306.1
4.09167	25608.4
4.09583	25923
4.1	26239
4.10417	26586.3
4.10833	26912.9
4.1125	27256.3
4.11667	27588.9
4.12083	27936.2
4.125	28315.7
4.12917	28666.9
4.13333	29009.3
4.1375	29374.4
4.14167	29727.7
4.14583	30116.8
4.15	30451.2
4.15417	30825.7
4.15833	31174.9
4.1625	31543.5
4.16667	31915
4.17083	32249.6
4.175	32614.9
4.17917	32947.8
4.18333	33284.2
4.1875	33647.4
4.19167	33997.8
4.19583	34328.7
4.2	34649.1
4.20417	34948.2
4.20833	35263.1
4.2125	35572.4
4.21667	35879.5
4.22083	36179.8
4.225	36441.6
4.22917	36725
4.23333	37007.5
4.2375	37237.3
4.24167	37505.9
4.24583	37747
4.25	38021
4.25417	38255
4.25833	38492.4
4.2625	38695.5
4.26667	38913.8
4.27083	39123.8
4.275	39298.8
4.27917	39505
4.28333	39672.3
4.2875	39868.6
4.29167	40017.4
4.29583	40158
4.3	40293.3
4.30417	40480.9
4.30833	40600.7
4.3125	40736.7
4.31667	40838.5
4.32083	40952.6
4.325	41059.2
4.32917	41126.3
4.33333	41239.2
4.3375	41317.4
4.34167	41413.3
4.34583	41458.5
4.35	41515.5
4.35417	41566.3
4.35833	41602.9
4.3625	41591.9
4.36667	41649
4.37083	41635.8
4.375	41671.5
4.37917	41655
4.38333	41643.7
4.3875	41630.4
4.39167	41603.9
4.39583	41614.1
4.4	41566.6
4.40417	41494.3
4.40833	41439.9
4.4125	41389.6
4.41667	41326.7
4.42083	41216.9
4.425	41133.2
4.42917	41019.8
4.43333	40940.5
4.4375	40799.6
4.44167	40664.7
4.44583	40524
4.45	40402.6
4.45417	40262.5
4.45833	40119.3
4.4625	39928.9
4.46667	39785.8
4.47083	39586.9
4.475	39424.2
4.47917	39237
4.48333	39052.1
4.4875	38832.4
4.49167	38623.5
4.49583	38399.1
4.5	38184.9
4.50417	37919.4
4.50833	37653.5
4.5125	37395.4
4.51667	37175.6
4.52083	36911.4
4.525	36652.7
4.52917	36382
4.53333	36077
4.5375	35793.2
4.54167	35513.2
4.54583	35209.5
4.55	34919.2
4.55417	34617.8
4.55833	34297.4
4.5625	33967.8
4.56667	33617.5
4.57083	33291.6
4.575	32987.4
4.57917	32669.5
4.58333	32384
4.5875	32105.2
4.59167	31842.5
4.59583	31596.3
4.6	31390.6
4.60417	31150.7
4.60833	30938.4
4.6125	30707.1
4.61667	30519.8
4.62083	30297.6
4.625	30132.6
4.62917	29919.7
4.63333	29739.1
4.6375	29543.5
4.64167	29353.5
4.64583	29214.9
4.65	29015.7
4.65417	28840.4
4.65833	28679.9
4.6625	28478.1
4.66667	28300.1
4.67083	28122.4
4.675	27949.9
4.67917	27769.1
4.68333	27590.9
4.6875	27430.2
4.69167	27288.4
4.69583	27130.4
4.7	26967.8
4.70417	26793.5
4.70833	26632.6
4.7125	26487.2
4.71667	26324.9
4.72083	26173.1
4.725	26013.2
4.72917	25892.8
4.73333	25718.7
4.7375	25573.7
4.74167	25429.8
4.74583	25269.9
4.75	25125.2
4.75417	24972.2
4.75833	24834.3
4.7625	24682.5
4.76667	24539.2
4.77083	24424
4.775	24318.5
4.77917	24155
4.78333	24016.9
4.7875	23895.8
4.79167	23771.6
4.79583	23633.7
4.8	23506.6
4.80417	23369.5
4.80833	23264.9
4.8125	23155.1
4.81667	23047.6
4.82083	22897.3
4.825	22770.3
4.82917	22649.5
4.83333	22556.4
4.8375	22462.6
4.84167	22340.5
4.84583	22242.8
4.85	22120.4
4.85417	22017.8
4.85833	21911.3
4.8625	21849.1
4.86667	21761.6
4.87083	21656.9
4.875	21571.1
4.87917	21509.1
4.88333	21420.9
4.8875	21323.6
4.89167	21247.4
4.89583	21169.6
4.9	21091.7
4.90417	21038.5
4.90833	20933.5
4.9125	20836.5
4.91667	20736.8
4.92083	20642.4
4.925	20551.5
4.92917	20485.9
4.93333	20447.6
4.9375	20417.3
4.94167	20388.7
4.94583	20402.2
4.95	20374.6
4.95417	20330.2
4.95833	20312.2
4.9625	20299.3
4.96667	20292.8
4.97083	20266
4.975	20232.6
4.97917	20225.7
4.98333	20197.6
4.9875	20185.8
4.99167	20204.8
4.99583	20213.3
5	20233.8
5.00417	20252.6
5.00833	20302.2
5.0125	20353
5.01667	20416.2
5.02083	20530.5
5.025	20620.5
5.02917	20741.6
5.03333	20877.1
5.0375	21031.8
5.04167	21217.4
5.04583	21396.4
5.05	21613.5
5.05417	21823.6
5.05833	22051.1
5.0625	22302.9
5.06667	22541.5
5.07083	22792
5.075	23056.9
5.07917	23342.4
5.08333	23624
5.0875	23896.1
5.09167	24200.2
5.09583	24523.8
5.1	24805.5
5.10417	25125.5
5.10833	25420.9
5.1125	25737.7
5.11667	26046.7
5.12083	26361.4
5.125	26688
5.12917	26986.8
5.13333	27319.3
5.1375	27636.2
5.14167	27959.3
5.14583	28289.1
5.15	28586.9
5.15417	28905.1
5.15833	29225.2
5.1625	29512.3
5.16667	29832.9
5.17083	30136.8
5.175	30429
5.17917	30747.1
5.18333	31024.9
5.1875	31332.4
5.19167	31603.6
5.19583	31874.8
5.2	32146.1
5.20417	32397.8
5.20833	32686.3
5.2125	32913.8
5.21667	33171.4
5.22083	33412.1
5.225	33656.5
5.22917	33867.4
5.23333	34070.6
5.2375	34306.3
5.24167	34513.8
5.24583	34710.7
5.25	34932
5.25417	35107.3
5.25833	35281.1
5.2625	35464.3
5.26667	35614.8
5.27083	35781.4
5.275	35929.5
5.27917	36071.7
5.28333	36214
5.2875	36333.3
5.29167	36456.1
5.29583	36558.2
5.3	36697
5.30417	36808.3
5.30833	36910.7
5.3125	37002.7
5.31667	37101.7
5.32083	37167.9
5.325	37212.4
5.32917	37289.6
5.33333	37322.3
5.3375	37377
5.34167	37435.9
5.34583	37471.5
5.35	37512.1
5.35417	37541.5
5.35833	37557.2
5.3625	37582.8
5.36667	37578.1
5.37083	37560.2
5.375	37536.7
5.37917	37558.7
5.38333	37508.9
5.3875	37479.8
5.39167	37428.3
5.39583	37402.8
5.4	37343.8
5.40417	37284.7
5.40833	37212.2
5.4125	37149.6
5.41667	37106.6
5.42083	36967.7
5.425	36889
5.42917	36794.6
5.43333	36673.4
5.4375	36551.9
5.44167	36425.3
5.44583	36304.9
5.45	36156.4
5.45417	35999.5
5.45833	35866.5
5.4625	35669.8
5.46667	35498.2
5.47083	35344.9
5.475	35151.3
5.47917	34957.6
5.48333	34793
5.4875	34582.8
5.49167	34358.9
5.49583	34158.6
5.5	33944.1
5.50417	33740.6
5.50833	33499.1
5.5125	33292.9
5.51667	33046.2
5.52083	32816.7
5.525	32549.8
5.52917	32294.7
5.53333	32055.7
5.5375	31778.9
5.54167	31538.1
5.54583	31228
5.55	30916.6
5.55417	30633.8
5.55833	30340.9
5.5625	30074.7
5.56667	29757.2
5.57083	29494.2
5.575	29236.5
5.57917	28993.8
5.58333	28776
5.5875	28545.9
5.59167	28362.1
5.59583	28146.7
5.6	27987.8
5.60417	27779
5.60833	27583.9
5.6125	27404.2
5.61667	27226.5
5.62083	27064.9
5.625	26936
5.62917	26738.7
5.63333	26571.7
5.6375	26407.6
5.64167	26221.4
5.64583	26078.3
5.65	25915.4
5.65417	25761.3
5.65833	25619.8
5.6625	25459.8
5.66667	25314.8
5.67083	25134
5.675	24987.8
5.67917	24854.1
5.68333	24705.7
5.6875	24580.7
5.69167	24426.3
5.69583	24292.8
5.7	24156.1
5.70417	23989.6
5.70833	23851.5
5.7125	23724.8
5.71667	23566.9
5.72083	23427.3
5.725	23296.5
5.72917	23176.8
5.73333	23046.7
5.7375	22918.9
5.74167	22791.4
5.74583	22651.8
5.75	22532
5.75417	22388.7
5.75833	22263.8
5.7625	22112.1
5.76667	22012.8
5.77083	21892.2
5.775	21789.3
5.77917	21712.4
5.78333	21570.9
5.7875	21487.6
5.79167	21343.7
5.79583	21222.5
5.8	21101.3
5.80417	20984.3
5.80833	20883.9
5.8125	20786.7
5.81667	20657.5
5.82083	20564.6
5.825	20446.2
5.82917	20373
5.83333	20275
5.8375	20172.4
5.84167	20099
5.84583	19989.2
5.85	19880.5
5.85417	19796
5.85833	19693
5.8625	19626.2
5.86667	19551
5.87083	19478
5.875	19399.8
5.87917	19312.1
5.88333	19241.6
5.8875	19171.5
5.89167	19102.5
5.89583	19014
5.9	18940.8
5.90417	18874.3
5.90833	18800.8
5.9125	18720.1
5.91667	18659.9
5.92083	18568.8
5.925	18514
5.92917	18468
5.93333	18412.2
5.9375	18387.5
5.94167	18365.8
5.94583	18354.3
5.95	18368.4
5.95417	18350.4
5.95833	18352.5
5.9625	18334.8
5.96667	18325.8
5.97083	18339.2
5.975	18345.4
5.97917	18356
5.98333	18359.9
5.9875	18388.1
5.99167	18416.3
5.99583	18444.8
6	18528.6
6.00417	18591.5
6.00833	18672.6
6.0125	18767.5
6.01667	18876.1
6.02083	19011.8
6.025	19145.6
6.02917	19298
6.03333	19457
6.0375	19632
6.04167	19822.9
6.04583	20027.9
6.05	20215.3
6.05417	20441.9
6.05833	20672.1
6.0625	20907.7
6.06667	21147.4
6.07083	21377.1
6.075	21624.2
6.07917	21864.7
6.08333	22104.2
6.0875	22104.2
6.09167	22696.6
6.09583	22696.6
6.1	22999.2
6.10417	23323.4
6.10833	23643.9
6.1125	23962.9
6.11667	24258.2
6.12083	24546.5
6.125	24856
6.12917	25137.7
6.13333	25413.9
6.1375	25665.7
6.14167	25934.8
6.14583	26203
6.15	26488.7
6.15417	26743.9
6.15833	26987.6
6.1625	27265.5
6.16667	27519.8
6.17083	27752.8
6.175	28012.1
6.17917	28243.1
6.18333	28485.7
6.1875	28724
6.19167	28934.6
6.19583	29152.4
6.2	29375.2
6.20417	29594.6
6.20833	29783.9
6.2125	29972.6
6.21667	30175.3
6.22083	30386.8
6.225	30559
6.22917	30706
6.23333	30893.1
6.2375	31070.3
6.24167	31218.4
6.24583	31353.2
6.25	31512.1
6.25417	31650.5
6.25833	31794.1
6.2625	31891.5
6.26667	32043.4
6.27083	32134.1
6.275	32250.5
6.27917	32346.1
6.28333	32432
6.2875	32537
6.29167	32645.6
6.29583	32698.9
6.3	32799
6.30417	32847.9
6.30833	32923
6.3125	32993.1
6.31667	33056.2
6.32083	33122.4
6.325	33145
6.32917	33176.9
6.33333	33218.8
6.3375	33263.3
6.34167	33262.8
6.34583	33281.6
6.35	33302
6.35417	33294.5
6.35833	33276.7
6.3625	33277.5
6.36667	33258.5
6.37083	33248.4
6.375	33205.8
6.37917	33226.5
6.38333	33168.5
6.3875	33130.3
6.39167	33085.8
6.39583	32988.9
6.4	32958.1
6.40417	32896.7
6.40833	32795.3
6.4125	32707.4
6.41667	32619.3
6.42083	32511.1
6.425	32431.9
6.42917	32320.2
6.43333	32198.4
6.4375	32090.6
6.44167	31964.1
6.44583	31825.9
6.45	31694.9
6.45417	31518.2
6.45833	31424.8
6.4625	31253.5
6.46667	31141.4
6.47083	30957.8
6.475	30771.8
6.47917	30593.5
6.48333	30402.2
6.4875	30225.6
6.49167	30055.3
6.49583	29853
6.5	29643
6.50417	29449
6.50833	29257.6
6.5125	29039.9
6.51667	28830.6
6.52083	28579.6
6.525	28366.4
6.52917	28127.7
6.53333	27865.8
6.5375	27620.7
6.54167	27383.4
6.54583	27108.9
6.55	26861.1
6.55417	26596.6
6.55833	26362.8
6.5625	26148.2
6.56667	25944
6.57083	25740.8
6.575	25554.1
6.57917	25365.2
6.58333	25212.8
6.5875	25056.4
6.59167	24883.7
6.59583	24730.5
6.6	24575.8
6.60417	24440.1
6.60833	24304.8
6.6125	24154.2
6.61667	24006.2
6.62083	23863.6
6.625	23740.9
6.62917	23587.6
6.63333	23448.9
6.6375	23298.8
6.64167	23164.8
6.64583	23020.9
6.65	22861.5
6.65417	22738.3
6.65833	22599.8
6.6625	22475.1
6.66667	22352.3
6.67083	22239.9
6.675	22107
6.67917	21970.3
6.68333	21839.2
6.6875	21714.5
6.69167	21578.7
6.69583	21469.4
6.7	21339.9
6.70417	21213.2
6.70833	21101.4
6.7125	20970.7
6.71667	20867.3
6.72083	20736.3
6.725	20613
6.72917	20509.8
6.73333	20386.4
6.7375	20298.2
6.74167	20189.5
6.74583	20075.4
6.75	19977.5
6.75417	19882.1
6.75833	19765.7
6.7625	19652.5
6.76667	19540.2
6.77083	19440.5
6.775	19329.5
6.77917	19237.1
6.78333	19134.9
6.7875	19037.9
6.79167	18937.1
6.79583	18861.3
6.8	18770.3
6.80417	18680.2
6.80833	18574.3
6.8125	18515.3
6.81667	18439.7
6.82083	18358
6.825	18262.7
6.82917	18167.3
6.83333	18077.4
6.8375	17999.3
6.84167	17908.3
6.84583	17833.9
6.85	17758.4
6.85417	17697.8
6.85833	17619.4
6.8625	17545.1
6.86667	17478.8
6.87083	17402.7
6.875	17349.2
6.87917	17277.8
6.88333	17227.8
6.8875	17156.7
6.89167	17102.7
6.89583	17061.4
6.9	17008.2
6.90417	16982.2
6.90833	16930.8
6.9125	16891.3
6.91667	16852
6.92083	16794
6.925	16772.7
6.92917	16738.3
6.93333	16725.1
6.9375	16690.5
6.94167	16674.9
6.94583	16661.7
6.95	16658.4
6.95417	16656.4
6.95833	16669.8
6.9625	16670
6.96667	16674.7
6.97083	16680.5
6.975	16693.5
6.97917	16718
6.98333	16769.1
6.9875	16817.6
6.99167	16882.8
6.99583	16951.4
7	16951.4
7.00417
7.00833
7.0125
7.01667		16444.1
7.02083		16666.3
7.025		16904.9
7.02917		17135.2
7.03333		17345.4
7.0375		17609.2
7.04167		17863.7
7.04583		18132.3
7.05		18451.6
7.05417		18727.3
7.05833		18994.3
7.0625		19260.6
7.06667		19505
7.07083		19742.5
7.075		19971.8
7.07917		20183
7.08333		20405.9
7.0875		20631.5
7.09167		20879.7
7.09583		21104.6
7.1		21333.4
7.10417		21560.8
7.10833		21794.4
7.1125		22024
7.11667		22238.4
7.12083		22460.8
7.125		22685.8
7.12917		22932.3
7.13333		23148.1
7.1375		23354.2
7.14167		23599.7
7.14583		23799
7.15		24020.1
7.15417		24252.6
7.15833		24460.7
7.1625		24669.8
7.16667		24877
7.17083		25077.3
7.175		25276
7.17917		25459.9
7.18333		25625.2
7.1875		25813.9
7.19167		25975.2
7.19583		26159.8
7.2		26301.4
7.20417		26464.7
7.20833		26625.8
7.2125		26788.7
7.21667		26941.5
7.22083		27097.7
7.225		27230.5
7.22917		27364.1
7.23333		27501.4
7.2375		27649.8
7.24167		27764.4
7.24583		27897.1
7.25		27990.6
7.25417		28105.5
7.25833		28223.7
7.2625		28329.7
7.26667		28411.1
7.27083		28505.1
7.275		28601.2
7.27917		28673.9
7.28333		28748
7.2875		28810.7
7.29167		28886.6
7.29583		28948
7.3		28984.5
7.30417		29042.5
7.30833		29091.1
7.3125		29161.4
7.31667		29188.3
7.32083		29218.5
7.325		29236.6
7.32917		29290.2
7.33333		29291.2
7.3375		29305.4
7.34167		29324.1
7.34583		29354
7.35		29349.6
7.35417		29347.6
7.35833		29344.9
7.3625		29361.9
7.36667		29325.6
7.37083		29319
7.375		29300.2
7.37917		29267.7
7.38333		29246.4
7.3875		29206.5
7.39167		29162.3
7.39583		29136.9
7.4		29078.3
7.40417		29020
7.40833		28979.6
7.4125		28928.5
7.41667		28873.6
7.42083		28774.7
7.425		28695.6
7.42917		28629.9
7.43333		28522
7.4375		28450.8
7.44167		28358.4
7.44583		28264.7
7.45		28154.2
7.45417		28057
7.45833		27966.8
7.4625		27855.7
7.46667		27752.3
7.47083		27607.8
7.475		27480.9
7.47917		27361.1
7.48333		27225.5
7.4875		27105.6
7.49167		26964
7.49583		26800
7.5		26654.4
7.50417		26524.1
7.50833		26386.5
7.5125		26229.7
7.51667		26070.2
7.52083		25901.7
7.525		25755.4
7.52917		25592.6
7.53333		25403.5
7.5375		25252.8
7.54167		25049.7
7.54583		24868.4
7.55		24665.3
7.55417		24456.5
7.55833		24254.1
7.5625		24042.4
7.56667		23839.8
7.57083		23659.8
7.575		23487.9
7.57917		23311
7.58333		23130.9
7.5875		22980.8
7.59167		22847.1
7.59583		22709
7.6		22565.3
7.60417		22412.7
7.60833		22323.5
7.6125		22203.9
7.61667		22082.7
7.62083		21958.2
7.625		21847.2
7.62917		21746.8
7.63333		21632.3
7.6375		21505
7.64167		21386.1
7.64583		21292.2
7.65		21188.7
7.65417		21056.7
7.65833		20922.5
7.6625		20832
7.66667		20719.6
7.67083		20606.9
7.675		20513.9
7.67917		20382.8
7.68333		20268.7
7.6875		20172.5
7.69167		20043.5
7.69583		19956.6
7.7		19845.3
7.70417		19731.3
7.70833		19617.7
7.7125		19528.1
7.71667		19435.7
7.72083		19316.8
7.725		19201.1
7.72917		19099
7.73333		18998.8
7.7375		18922.7
7.74167		18799.6
7.74583		18684.7
7.75		18601.9
7.75417		18488.2
7.75833		18419.4
7.7625		18299.8
7.76667		18212.3
7.77083		18116.6
7.775		18021.1
7.77917		17944.3
7.78333		17851.7
7.7875		17771.5
7.79167		17664.4
7.79583		17583.5
7.8		17465.8
7.80417		17370.2
7.80833		17266.3
7.8125		17189.1
7.81667		17109
7.82083		17027
7.825		16932
7.82917		16838.3
7.83333		16755.9
7.8375		16675
7.84167		16608.5
7.84583		16510
7.85		16437.4
7.85417		16365.1
7.85833		16292
7.8625		16212.3
7.86667		16114.5
7.87083		16048.5
7.875		15979.4
7.87917		15904.7
7.88333		15853.3
7.8875		15762.4
7.89167		15720.7
7.89583		15646.3
7.9		15540
7.90417		15478
7.90833		15364.5
7.9125		15285.9
7.91667		15204.1
7.92083		15139.2
7.925		15079.4
7.92917		15012.3
7.93333		14987
7.9375		14914.5
7.94167		14863.5
7.94583		14833.3
7.95		14770.9
7.95417		14729.9
7.95833		14685.6
7.9625		14631
7.96667		14568.9
7.97083		14524.6
7.975		14459.8
7.97917		14401.8
7.98333		14346
7.9875		14287.2
7.99167		14229.7
7.99583		14179.3
8		14122.1
8.00417		14095.8
8.00833		14056.9
8.0125		13998.6
8.01667		13936.6
8.02083		13867.3
8.025		13825.7
8.02917		13799.7
8.03333		13743.7
8.0375		13706.6
8.04167		13661.5
8.04583		13614.7
8.05		13591
8.05417		13529.3
8.05833		13505.4
8.0625		13453.3
8.06667		13421.7
8.07083		13409.4
8.075		13359.5
8.07917		13307.6
8.08333		13307.6
8.0875		13062.8
8.09167		13037.5
8.09583		13065.8
8.1		13092
8.10417		13144.4
8.10833		13152.1
8.1125		13161.9
8.11667		13181.7
8.12083		13202.4
8.125		13202.4
8.12917		13003.3
8.13333		13027.5
8.1375		13109.3
8.14167		13179.1
8.14583		13244.1
8.15		13312.4
8.15417		13367.1
8.15833		13413.8
8.1625		13506.4
8.16667		13592.7
8.17083		13667.6
8.175		13779.1
8.17917		13892.3
8.18333		14012.1
8.1875		14149.3
8.19167		14286.7
8.19583		14428.8
8.2		14579.9
8.20417		14743
8.20833		14945.1
8.2125		15114.8
8.21667		15297.4
8.22083		15485.2
8.225		15686.9
8.22917		15888.9
8.23333		16079.3
8.2375		16079.3
8.24167		16432.6
8.24583		16669.5
8.25		16924.3
8.25417		17194.7
8.25833		17445.8
8.2625		17686.8
8.26667		17941.4
8.27083		18192.5
8.275		18456.1
8.27917		18706.8
8.28333		18955.1
8.2875		19205
8.29167		19438.1
8.29583		19717.8
8.3		19957.2
8.30417		20197
8.30833		20449.7
8.3125		20686.9
8.31667		20935.3
8.32083		21184.8
8.325		21418.4
[truncated: 8,172 more rows]

## Sheet: KL101
Time (days)	Pre	0.5 μM KL101	WO
0	15914.4
0.00416667	16319.8
0.00833333	16654.2
0.0125	16875.6
0.0166667	17009.1
0.0208333	17090.3
0.025	17150.4
0.0291667	17190.5
0.0333333	17221
0.0375	17228.5
0.0416667	17240.1
0.0458333	17248.8
0.05	17235.4
0.0541667	17253.2
0.0583333	17244.8
0.0625	17275.6
0.0666667	17278.7
0.0708333	17304.4
0.075	17316.6
0.0791667	17337.7
0.0833333	17348
0.0875	17377.1
0.0916667	17405.9
0.0958333	17425.5
0.1	17501.1
0.104167	17537.4
0.108333	17582.5
0.1125	17643.4
0.116667	17698.1
0.120833	17759.7
0.125	17817.7
0.129167	17887.7
0.133333	17970.1
0.1375	18028.6
0.141667	18090.5
0.145833	18138
0.15	18210.5
0.154167	18283.7
0.158333	18352.3
0.1625	18454
0.166667	18567.9
0.170833	18666.7
0.175	18752.3
0.179167	18853.9
0.183333	18956.5
0.1875	19076.8
0.191667	19215.7
0.195833	19329.6
0.2	19483
0.204167	19630.2
0.208333	19757.6
0.2125	19937.9
0.216667	20116.2
0.220833	20299.3
0.225	20478.7
0.229167	20669.9
0.233333	20874.6
0.2375	21069.8
0.241667	21266.2
0.245833	21504.8
0.25	21698.9
0.254167	21944.7
0.258333	22171.3
0.2625	22385.3
0.266667	22621.1
0.270833	22844.7
0.275	23062.5
0.279167	23310.3
0.283333	23537.5
0.2875	23762.7
0.291667	24013.7
0.295833	24229.5
0.3	24463.3
0.304167	24674.1
0.308333	24875.4
0.3125	25118.7
0.316667	25321.2
0.320833	25531.5
0.325	25760.4
0.329167	25963.9
0.333333	26154.2
0.3375	26378.1
0.341667	26560.1
0.345833	26742.1
0.35	26919.2
0.354167	27115.6
0.358333	27274.8
0.3625	27456.8
0.366667	27628.6
0.370833	27779.4
0.375	27916.3
0.379167	28046.9
0.383333	28183.2
0.3875	28314.9
0.391667	28447.8
0.395833	28585
0.4	28712.1
0.404167	28827.6
0.408333	28945.2
0.4125	29046.3
0.416667	29121.9
0.420833	29249.5
0.425	29323
0.429167	29409.7
0.433333	29484.6
0.4375	29546.2
0.441667	29627.2
0.445833	29692.5
0.45	29777.7
0.454167	29857.7
0.458333	29940.8
0.4625	29976.1
0.466667	30039.5
0.470833	30093
0.475	30132.2
0.479167	30179.9
0.483333	30206.1
0.4875	30254.8
0.491667	30323.3
0.495833	30345
0.5	30368.5
0.504167	30378.9
0.508333	30399.7
0.5125	30388.7
0.516667	30411.2
0.520833	30437
0.525	30407.1
0.529167	30403.4
0.533333	30422
0.5375	30389.5
0.541667	30393.9
0.545833	30384.2
0.55	30354.5
0.554167	30329.9
0.558333	30303.1
0.5625	30265
0.566667	30231.6
0.570833	30213.4
0.575	30190.8
0.579167	30121.9
0.583333	30102.6
0.5875	30046.5
0.591667	30002.2
0.595833	29957.6
0.6	29909.7
0.604167	29875.7
0.608333	29829
0.6125	29789.5
0.616667	29729.2
0.620833	29700
0.625	29678.5
0.629167	29612.2
0.633333	29584.2
0.6375	29551
0.641667	29511.9
0.645833	29512.7
0.65	29494.7
0.654167	29463.4
0.658333	29433.7
0.6625	29406.6
0.666667	29381.9
0.670833	29363.5
0.675	29357.4
0.679167	29328.8
0.683333	29322.8
0.6875	29317.4
0.691667	29327.7
0.695833	29300.8
0.7	29288.7
0.704167	29267.8
0.708333	29255.6
0.7125	29215.1
0.716667	29167.7
0.720833	29099.2
0.725	29044.5
0.729167	28983.6
0.733333	28934.7
0.7375	28916.4
0.741667	28898.6
0.745833	28877.4
0.75	28880.6
0.754167	28863.2
0.758333	28852
0.7625	28846.7
0.766667	28856.3
0.770833	28825.1
0.775	28817.9
0.779167	28804.5
0.783333	28801.8
0.7875	28791.7
0.791667	28771.1
0.795833	28780.1
0.8	28769.7
0.804167	28755.1
0.808333	28763.6
0.8125	28746
0.816667	28730.7
0.820833	28721.6
0.825	28719.5
0.829167	28706.1
0.833333	28688.3
0.8375	28667.7
0.841667	28649.8
0.845833	28680.3
0.85	28673.5
0.854167	28666.6
0.858333	28639.8
0.8625	28598
0.866667	28565.4
0.870833	28523.5
0.875	28506.4
0.879167	28477.8
0.883333	28425.1
0.8875	28404.1
0.891667	28388.4
0.895833	28373.4
0.9	28343.6
0.904167	28313.8
0.908333	28272.4
0.9125	28264.5
0.916667	28212.7
0.920833	28176.6
0.925	28141.4
0.929167	28119.2
0.933333	28076.7
0.9375	28049
0.941667	28025
0.945833	27968.4
0.95	27924.7
0.954167	27883
0.958333	27833.6
0.9625	27796.1
0.966667	27725.9
0.970833	27659.5
0.975	27623.6
0.979167	27601.6
0.983333	27596.4
0.9875	27576.8
0.991667	27554
0.995833	27540.5
1	27530.4
1.00417	27507.7
1.00833	27496.5
1.0125	27512.7
1.01667	27508
1.02083	27551.7
1.025	27569.2
1.02917	27593
1.03333	27607.2
1.0375	27592.3
1.04167	27570.7
1.04583	27546.9
1.05	27521.5
1.05417	27499.6
1.05833	27461.7
1.0625	27401.8
1.06667	27399.4
1.07083	27340.8
1.075	27317.7
1.07917	27280.7
1.08333	27244.9
1.0875	27271.6
1.09167	27278.4
1.09583	27291.3
1.1	27275.7
1.10417	27290.6
1.10833	27265.7
1.1125	27268.3
1.11667	27198.6
1.12083	27183.7
1.125	27172.9
1.12917	27186.3
1.13333	27170
1.1375	27190.5
1.14167	27156.5
1.14583	27200.8
1.15	27187.1
1.15417	27243.3
1.15833	27287
1.1625	27343.2
1.16667	27414
1.17083	27480.5
1.175	27549.9
1.17917	27594.4
1.18333	27630.7
1.1875	27720.3
1.19167	27763.5
1.19583	27835.7
1.2	27900.9
1.20417	27985.7
1.20833	28067.2
1.2125	28151.9
1.21667	28237.7
1.22083	28308.7
1.225	28401.8
1.22917	28496
1.23333	28609.3
1.2375	28704
1.24167	28816.3
1.24583	28948
1.25	29028.8
1.25417	29113.2
1.25833	29214.2
1.2625	29328.6
1.26667	29437.8
1.27083	29532.8
1.275	29625.5
1.27917	29698
1.28333	29785.6
1.2875	29880
1.29167	29995
1.29583	30049.3
1.3	30128.1
1.30417	30219
1.30833	30297.8
1.3125	30378.5
1.31667	30427.8
1.32083	30513.6
1.325	30581.3
1.32917	30651.8
1.33333	30706.4
1.3375	30757.4
1.34167	30832.1
1.34583	30892.5
1.35	30946.9
1.35417	30966.8
1.35833	31008.9
1.3625	31021.1
1.36667	31063.9
1.37083	31091.5
1.375	31081.9
1.37917	31130.4
1.38333	31154.2
1.3875	31162
1.39167	31156.2
1.39583	31183.3
1.4	31182.2
1.40417	31193.7
1.40833	31180.6
1.4125	31157.1
1.41667	31148.2
1.42083	31133.9
1.425	31101.3
1.42917	31073
1.43333	31033.8
1.4375	31016.8
1.44167	31005.8
1.44583	30940.2
1.45	30886.9
1.45417	30832.6
1.45833	30791.8
1.4625	30731.3
1.46667	30690.6
1.47083	30592.2
1.475	30528.1
1.47917	30447.1
1.48333	30378.7
1.4875	30302.5
1.49167	30242.9
1.49583	30154.5
1.5	30061.4
1.50417	29971.5
1.50833	29885.8
1.5125	29779.2
1.51667	29713
1.52083	29592.4
1.525	29490.1
1.52917	29378.1
1.53333	29278.2
1.5375	29131.8
1.54167	29028.2
1.54583	28928.5
1.55	28787.3
1.55417	28662
1.55833	28547.9
1.5625	28425
1.56667	28290.7
1.57083	28162
1.575	28012.9
1.57917	27844.7
1.58333	27700.4
1.5875	27555
1.59167	27370.5
1.59583	27236.5
1.6	27092.9
1.60417	26928.3
1.60833	26783.8
1.6125	26664.5
1.61667	26526.2
1.62083	26380.5
1.625	26270.2
1.62917	26148.6
1.63333	26051.4
1.6375	25922.2
1.64167	25823.5
1.64583	25715.4
1.65	25580.7
1.65417	25481.4
1.65833	25364.3
1.6625	25248.7
1.66667	25153
1.67083	25046
1.675	24938.7
1.67917	24867.1
1.68333	24752.2
1.6875	24630.4
1.69167	24552
1.69583	24468.3
1.7	24378.8
1.70417	24279.3
1.70833	24149.2
1.7125	24051
1.71667	23922.4
1.72083	23795.6
1.725	23678
1.72917	23570.2
1.73333	23476.1
1.7375	23345.6
1.74167	23224.2
1.74583	23105.4
1.75	23011.3
1.75417	22923.9
1.75833	22830.2
1.7625	22744.2
1.76667	22645.3
1.77083	22551.7
1.775	22449.1
1.77917	22338.3
1.78333	22252
1.7875	22129.2
1.79167	22035.9
1.79583	21959
1.8	21870.8
1.80417	21771.8
1.80833	21658.2
1.8125	21530.9
1.81667	21422.2
1.82083	21315.9
1.825	21230.2
1.82917	21138.7
1.83333	21048
1.8375	20963.3
1.84167	20873.2
1.84583	20780
1.85	20713.6
1.85417	20628.1
1.85833	20558.1
1.8625	20479.3
1.86667	20389.2
1.87083	20334.1
1.875	20257.7
1.87917	20190.4
1.88333	20141.1
1.8875	20073.1
1.89167	20022.4
1.89583	19951.2
1.9	19863.5
1.90417	19808
1.90833	19729.8
1.9125	19643.6
1.91667	19583.2
1.92083	19515.5
1.925	19448.5
1.92917	19358
1.93333	19312.2
1.9375	19245.8
1.94167	19167.2
1.94583	19100.8
1.95	19033.8
1.95417	18967.4
1.95833	18926.2
1.9625	18860.2
1.96667	18806.9
1.97083	18728.2
1.975	18643.8
1.97917	18587.7
1.98333	18536.8
1.9875	18452.1
1.99167	18375.8
1.99583	18337.3
2	18264.7
2.00417	18214.2
2.00833	18155.3
2.0125	18103.2
2.01667	18057.1
2.02083	18008.6
2.025	17931.4
2.02917	17873.4
2.03333	17810.9
2.0375	17735.2
2.04167	17681.1
2.04583	17626.1
2.05	17567.3
2.05417	17523.7
2.05833	17490.9
2.0625	17435.8
2.06667	17396.6
2.07083	17384.9
2.075	17348.3
2.07917	17334.9
2.08333	17296.1
2.0875	17266.5
2.09167	17241.6
2.09583	17203.6
2.1	17211
2.10417	17180.2
2.10833	17166
2.1125	17155.1
2.11667	17144
2.12083	17143.9
2.125	17148.8
2.12917	17143.5
2.13333	17158.2
2.1375	17164.8
2.14167	17179.9
2.14583	17196.5
2.15	17224.3
2.15417	17268.1
2.15833	17298
2.1625	17309.7
2.16667	17394.9
2.17083	17460.4
2.175	17535.2
2.17917	17594.4
2.18333	17655
2.1875	17703.2
2.19167	17745.1
2.19583	17790.2
2.2	17828.2
2.20417	17897.9
2.20833	17959.8
2.2125	18031.9
2.21667	18103.9
2.22083	18175.9
2.225	18232.2
2.22917	18296.7
2.23333	18355
2.2375	18408.9
2.24167	18479.2
2.24583	18534.4
2.25	18607.9
2.25417	18677.8
2.25833	18729.1
2.2625	18793.7
2.26667	18849.1
2.27083	18911.4
2.275	18973.1
2.27917	19012.7
2.28333	19054.3
2.2875	19114.7
2.29167	19178.2
2.29583	19232.6
2.3	19269.9
2.30417	19319.6
2.30833	19347
2.3125	19387.7
2.31667	19444.4
2.32083	19462.7
2.325	19496.5
2.32917	19514.5
2.33333	19556
2.3375	19584.7
2.34167	19614.9
2.34583	19626.7
2.35	19632.7
2.35417	19680.3
2.35833	19682.1
2.3625	19695.6
2.36667	19705.7
2.37083	19694.6
2.375	19721.5
2.37917	19709.8
2.38333	19718.5
2.3875	19701.7
2.39167	19678.2
2.39583	19685.4
2.4	19673.5
2.40417	19630.5
2.40833	19616.3
2.4125	19618.2
2.41667	19589.3
2.42083	19549.6
2.425	19539.5
2.42917	19506.2
2.43333	19483.2
2.4375	19458.1
2.44167	19412.8
2.44583	19372.7
2.45	19335.2
2.45417	19307.6
2.45833	19248
2.4625	19216.9
2.46667	19166.6
2.47083	19116.9
2.475	19081.7
2.47917	19007
2.48333	18945.6
2.4875	18887.6
2.49167	18816.3
2.49583	18775.6
2.5	18721.2
2.50417	18658.4
2.50833	18589.6
2.5125	18530
2.51667	18471.4
2.52083	18399.5
2.525	18328.8
2.52917	18245.1
2.53333	18161.7
2.5375	18093
2.54167	17997.3
2.54583	17935.1
2.55	17826.9
2.55417	17732.6
2.55833	17650
2.5625	17548.1
2.56667	17461.1
2.57083	17372.8
2.575	17271.3
2.57917	17175.9
2.58333	17086.3
2.5875	16959.8
2.59167	16906.8
2.59583	16816.1
2.6	16722
2.60417	16659.4
2.60833	16567.6
2.6125	16503.7
2.61667	16435.3
2.62083	16382.3
2.625	16282.4
2.62917	16222.6
2.63333	16150.6
2.6375	16070.9
2.64167	16001.9
2.64583	15950.6
2.65	15873.3
2.65417	15811.3
2.65833	15747.7
2.6625	15689.9
2.66667	15631
2.67083	15559.3
2.675	15506.6
2.67917	15443.2
2.68333	15371.9
2.6875	15316.1
2.69167	15248.6
2.69583	15207.9
2.7	15126.3
2.70417	15103.5
2.70833	15026.6
2.7125	14917.2
2.71667	14834.3
2.72083	14728.3
2.725	14659.2
2.72917	14599.1
2.73333	14523.8
2.7375	14475.7
2.74167	14420.5
2.74583	14367.3
2.75	14314.6
2.75417	14265.5
2.75833	14200.4
2.7625	14150.9
2.76667	14109.3
2.77083	14037.3
2.775	13999.1
2.77917	13945.4
2.78333	13894.8
2.7875	13856.3
2.79167	13810.1
2.79583	13756.3
2.8	13711.2
2.80417	13645.8
2.80833	13592.4
2.8125	13563.5
2.81667	13505.9
2.82083	13446.5
2.825	13401.8
2.82917	13346.8
2.83333	13310.1
2.8375	13264.8
2.84167	13220
2.84583	13178.7
2.85	13129.7
2.85417	13091.9
2.85833	13051.7
2.8625	13015.8
2.86667	12967.6
2.87083	12931.7
2.875	12891.2
2.87917	12851.7
2.88333	12817.7
2.8875	12764.8
2.89167	12729
2.89583	12702
2.9	12656.8
2.90417	12619.4
2.90833	12592
2.9125	12551.6
2.91667	12525.9
2.92083	12484.9
2.925	12447.3
2.92917	12414.8
2.93333	12388.3
2.9375	12365.4
2.94167	12352
2.94583	12337.4
2.95	12319.9
2.95417	12286.7
2.95833	12278.4
2.9625	12246.7
2.96667	12219.4
2.97083	12189.4
2.975	12151
2.97917	12123.4
2.98333	12090.2
2.9875	12055.6
2.99167	12019.3
2.99583	11985.5
3	11977.9
3.00417	11950.6
3.00833	11920
3.0125	11887.8
3.01667	11850.4
3.02083	11838.8
3.025	11809.4
3.02917	11806.5
3.03333	11782.1
3.0375	11774
3.04167	11742
3.04583	11731.5
3.05	11712.7
3.05417	11694.7
3.05833	11648.1
3.0625	11635.3
3.06667	11635.5
3.07083	11611.4
3.075	11601.1
3.07917	11610.7
3.08333	11610.2
3.0875	11617.3
3.09167	11635
3.09583	11649.8
3.1	11661.2
3.10417	11698.1
3.10833	11719.7
3.1125	11752.8
3.11667	11795.7
3.12083	11839.9
3.125	11864.2
3.12917	11920.8
3.13333	11956.3
3.1375	11991.6
3.14167	12056.9
3.14583	12122.1
3.15	12171.9
3.15417	12256.9
3.15833	12312.2
3.1625	12375.4
3.16667	12432.2
3.17083	12490.4
3.175	12555.3
3.17917	12595.6
3.18333	12649.8
3.1875	12711.8
3.19167	12777
3.19583	12856.4
3.2	12904.8
3.20417	12961.9
3.20833	13030.6
3.2125	13119.4
3.21667	13184.6
3.22083	13238.3
3.225	13305
3.22917	13374.9
3.23333	13456.9
3.2375	13520.3
3.24167	13580.5
3.24583	13652.7
3.25	13709.4
3.25417	13775.2
3.25833	13841.5
3.2625	13902.1
3.26667	13951.9
3.27083	14023.1
3.275	14092.3
3.27917	14129.2
3.28333	14173
3.2875	14243.7
3.29167	14280.6
3.29583	14333.7
3.3	14388.3
3.30417	14425.3
3.30833	14441.8
3.3125	14498.3
3.31667	14540.2
3.32083	14559.5
3.325	14594.1
3.32917	14622.2
3.33333	14634.3
3.3375	14677.7
3.34167	14695.6
3.34583	14730.5
3.35	14739.3
3.35417	14740.4
3.35833	14766.6
3.3625	14760.9
3.36667	14764
3.37083	14773
3.375	14786.8
3.37917	14775.1
3.38333	14789.2
3.3875	14777.8
3.39167	14765.8
3.39583	14759.3
3.4	14752.4
3.40417	14737.4
3.40833	14720.7
3.4125	14705.4
3.41667	14687.6
3.42083	14663.5
3.425	14654.1
3.42917	14632.4
3.43333	14614.5
3.4375	14582.6
3.44167	14557.7
3.44583	14526.2
3.45	14490.1
3.45417	14472.8
3.45833	14436.7
3.4625	14410.9
3.46667	14354.9
3.47083	14330.6
3.475	14269.1
3.47917	14231.5
3.48333	14194.5
3.4875	14142.2
3.49167	14098.6
3.49583	14048.2
3.5	14003.9
3.50417	13964.4
3.50833	13896.2
3.5125	13837
3.51667	13768.4
3.52083	13700.4
3.525	13633
3.52917	13575.8
3.53333	13511.8
3.5375	13441.9
3.54167	13378.3
3.54583	13324.2
3.55	13251.5
3.55417	13153.6
3.55833	13094.6
3.5625	13014.7
3.56667	12953.8
3.57083	12880.6
3.575	12828.1
3.57917	12760.6
3.58333	12692.3
3.5875	12643.8
3.59167	12571.7
3.59583	12509
3.6	12455.7
3.60417	12411.2
3.60833	12345.3
3.6125	12302.4
3.61667	12230.9
3.62083	12168.8
3.625	12128.5
3.62917	12071.5
3.63333	12026.6
3.6375	11975.6
3.64167	11934.6
3.64583	11874.5
3.65	11838.8
3.65417	11794.7
3.65833	11729.7
3.6625	11689.6
3.66667	11632
3.67083	11590.9
3.675	11539.4
3.67917	11501.9
3.68333	11448.8
3.6875	11407.3
3.69167	11361.7
3.69583	11325.4
3.7	11260.4
3.70417	11225.2
3.70833	11190.1
3.7125	11151.7
3.71667	11108.8
3.72083	11070.2
3.725	11023.8
3.72917	10953.4
3.73333	10891.5
3.7375	10846.1
3.74167	10796.2
3.74583	10754
3.75	10716.9
3.75417	10677.2
3.75833	10659.6
3.7625	10607.6
3.76667	10596.1
3.77083	10562.3
3.775	10513.9
3.77917	10489.5
3.78333	10455.6
3.7875	10408.2
3.79167	10381.2
3.79583	10365.4
3.8	10325.6
3.80417	10283.9
3.80833	10256.4
3.8125	10225.2
3.81667	10200.7
3.82083	10161
3.825	10147.5
3.82917	10105.2
3.83333	10101
3.8375	10087.9
3.84167	10065.4
3.84583	10045.2
3.85	10018.2
3.85417	9992.03
3.85833	9962.13
3.8625	9948.59
3.86667	9913.44
3.87083	9898.54
3.875	9855.69
3.87917	9834.74
3.88333	9810.07
3.8875	9774.51
3.89167	9740.03
3.89583	9721.77
3.9	9681.33
3.90417	9667.74
3.90833	9633.44
3.9125	9607.94
3.91667	9573.7
3.92083	9548.48
3.925	9535.98
3.92917	9516.01
3.93333	9485.04
3.9375	9461.43
3.94167	9434.84
3.94583	9417.36
3.95	9407.09
3.95417	9390.24
3.95833	9371.98
3.9625	9356.08
3.96667	9353.67
3.97083	9315.26
3.975	9301.4
3.97917	9296.73
3.98333	9280.17
3.9875	9266.5
3.99167	9258.13
3.99583	9251.93
4	9229.94
4.00417	9224.98
4.00833	9225.41
4.0125	9219.17
4.01667	9196.81
4.02083	9199.99
4.025	9185.53
4.02917	9172.23
4.03333	9165.66
4.0375	9158.74
4.04167	9165.89
4.04583	9172.53
4.05	9160.27
4.05417	9178.01
4.05833	9179.73
4.0625	9189.47
4.06667	9206.3
4.07083	9218.44
4.075	9238.61
4.07917	9253.14
4.08333	9271.77
4.0875	9296.87
4.09167	9323.49
4.09583	9357.74
4.1	9392.12
4.10417	9427.1
4.10833	9460.56
4.1125	9502.98
4.11667	9534.99
4.12083	9583.57
4.125	9625.76
4.12917	9673.52
4.13333	9733.56
4.1375	9789.88
4.14167	9820.63
4.14583	9873.37
4.15	9931.02
4.15417	9993.73
4.15833	10055.2
4.1625	10118.1
4.16667	10174.9
4.17083	10231.7
4.175	10283.1
4.17917	10341
4.18333	10394.9
4.1875	10446
4.19167	10510.5
4.19583	10575.2
4.2	10638.2
4.20417	10694.3
4.20833	10765.2
4.2125	10814.8
4.21667	10892.8
4.22083	10946.4
4.225	10992.5
4.22917	11067.3
4.23333	11104.8
4.2375	11162
4.24167	11214.2
4.24583	11265.1
4.25	11314.6
4.25417	11359.4
4.25833	11404.2
4.2625	11451.2
4.26667	11513.7
4.27083	11551.7
4.275	11602.3
4.27917	11640.5
4.28333	11672.6
4.2875	11709.2
4.29167	11744.7
4.29583	11773.4
4.3	11788.4
4.30417	11815.7
4.30833	11854.2
4.3125	11877.4
4.31667	11894.4
4.32083	11911.4
4.325	11922.2
4.32917	11934.7
4.33333	11959.3
4.3375	11974.1
4.34167	11977.8
4.34583	11997.6
4.35	12003.4
4.35417	12021.5
4.35833	12028.6
4.3625	12033.6
4.36667	12027.1
4.37083	12035.7
4.375	12042.6
4.37917	12039.4
4.38333	12020.1
4.3875	12017.8
4.39167	12023.7
4.39583	12014.1
4.4	12016.7
4.40417	12008.5
4.40833	11972.7
4.4125	11966.2
4.41667	11952.1
4.42083	11934.6
4.425	11900.4
4.42917	11895.2
4.43333	11874.1
4.4375	11839.1
4.44167	11829.7
4.44583	11815.8
4.45	11801.4
4.45417	11759.1
4.45833	11721.5
4.4625	11689.2
4.46667	11673.3
4.47083	11651.7
4.475	11598.4
4.47917	11565.8
4.48333	11535
4.4875	11492.1
4.49167	11453
4.49583	11430.4
4.5	11376.5
4.50417	11336.8
4.50833	11285.1
4.5125	11236.5
4.51667	11188.8
4.52083	11145.4
4.525	11097.5
4.52917	11041.8
4.53333	10988.9
4.5375	10929.2
4.54167	10864.9
4.54583	10796
4.55	10743.6
4.55417	10680
4.55833	10621.5
4.5625	10576.8
4.56667	10529.7
4.57083	10490.5
4.575	10455
4.57917	10428.4
4.58333	10408.9
4.5875	10364.5
4.59167	10324.2
4.59583	10279
4.6	10239
4.60417	10213
4.60833	10183.9
4.6125	10138.9
4.61667	10112.5
4.62083	10086.3
4.625	10045.2
4.62917	10013.5
4.63333	9977.11
4.6375	9936.01
4.64167	9899.59
4.64583	9869.89
4.65	9831.42
4.65417	9807.19
4.65833	9766.41
4.6625	9737.72
4.66667	9714.68
4.67083	9687.28
4.675	9668.71
4.67917	9639.03
4.68333	9606.11
4.6875	9580.07
4.69167	9543.3
4.69583	9515.36
4.7	9498.74
4.70417	9455.86
4.70833	9433.83
4.7125	9408.88
4.71667	9371.54
4.72083	9333.62
4.725	9307.34
4.72917	9274.47
4.73333	9223.78
4.7375	9182.77
4.74167	9139.49
4.74583	9097.63
4.75	9063.53
4.75417	9034.32
4.75833	9016.9
4.7625	8981.87
4.76667	8959.44
4.77083	8928.49
4.775	8909.46
4.77917	8892.68
4.78333	8864.28
4.7875	8848.89
4.79167	8839.43
4.79583	8830.7
4.8	8819.01
4.80417	8784.82
4.80833	8768.01
4.8125	8733.89
4.81667	8714.02
4.82083	8704.4
4.825	8680.23
4.82917	8643.52
4.83333	8620
4.8375	8601.98
4.84167	8583.04
4.84583	8547.48
4.85	8542.51
4.85417	8505.07
4.85833	8489.64
4.8625	8471.57
4.86667	8431.99
4.87083	8419.79
4.875	8414.54
4.87917	8381.19
4.88333	8366.49
4.8875	8341.87
4.89167	8332.97
4.89583	8309.14
4.9	8289.87
4.90417	8280.98
4.90833	8271.78
4.9125	8255.78
4.91667	8238.11
4.92083	8220.98
4.925	8204.22
4.92917	8187.5
4.93333	8185.07
4.9375	8159.41
4.94167	8145.51
4.94583	8143.46
4.95	8131.91
4.95417	8130.54
4.95833	8115.58
4.9625	8105.26
4.96667	8098
4.97083	8070.54
4.975	8061.58
4.97917	8037.64
4.98333	8031.8
4.9875	8019.32
4.99167	8010.14
4.99583	8004.89
5	7997.64
5.00417	7991.17
5.00833	7975.86
5.0125	7983.39
5.01667	7970.08
5.02083	7977.6
5.025	7960.11
5.02917	7971.99
5.03333	7959.9
5.0375	7972.12
5.04167	7978.71
5.04583	7996.78
5.05	7999.02
5.05417	8020.37
5.05833	8041.63
5.0625	8074.99
5.06667	8091.28
5.07083	8123.37
5.075	8158.18
5.07917	8190.32
5.08333	8218.84
5.0875	8253.81
5.09167	8282.6
5.09583	8317.96
5.1	8373.28
5.10417	8408.32
5.10833	8451.94
5.1125	8500.43
5.11667	8545.27
5.12083	8594.5
5.125	8637.91
5.12917	8685.98
5.13333	8745.64
5.1375	8794.41
5.14167	8856.89
5.14583	8908.13
5.15	8953.06
5.15417	9013.21
5.15833	9074.68
5.1625	9146.53
5.16667	9207.89
5.17083	9251.22
5.175	9314.98
5.17917	9369.24
5.18333	9415.62
5.1875	9468.89
5.19167	9526.79
5.19583	9565.61
5.2	9618.72
5.20417	9667.09
5.20833	9722.07
5.2125	9764.18
5.21667	9812.7
5.22083	9870.49
5.225	9917.84
5.22917	9959.7
5.23333	9998.56
5.2375	10052.9
5.24167	10090.4
5.24583	10134.3
5.25	10162.6
5.25417	10195.6
5.25833	10238.6
5.2625	10271.7
5.26667	10317.9
5.27083	10342.6
5.275	10365.8
5.27917	10395.5
5.28333	10428.9
5.2875	10444.4
5.29167	10470.9
5.29583	10493.8
5.3	10513
5.30417	10514.7
5.30833	10548.4
5.3125	10565.3
5.31667	10588.3
5.32083	10586.9
5.325	10599.7
5.32917	10604.5
5.33333	10619.2
5.3375	10630
5.34167	10638.3
5.34583	10647.8
5.35	10656.2
5.35417	10659.8
5.35833	10652.1
5.3625	10663.6
5.36667	10665.5
5.37083	10660.9
5.375	10664.2
5.37917	10660.6
5.38333	10672.9
5.3875	10661.7
5.39167	10648.4
5.39583	10633.2
5.4	10622.1
5.40417	10613.4
5.40833	10601.5
5.4125	10606.7
5.41667	10590.7
5.42083	10560.8
5.425	10544.3
5.42917	10533.7
5.43333	10497
5.4375	10486.7
5.44167	10465.2
5.44583	10441.9
5.45	10409.9
5.45417	10386.9
5.45833	10355.1
5.4625	10333.7
5.46667	10307.8
5.47083	10282.4
5.475	10255.1
5.47917	10234.1
5.48333	10200.7
5.4875	10179.4
5.49167	10144
5.49583	10093.5
5.5	10059.3
5.50417	10023.1
5.50833	9976.31
5.5125	9930.26
5.51667	9887.16
5.52083	9825.69
5.525	9785.86
5.52917	9742.63
5.53333	9702.63
5.5375	9664.89
5.54167	9644.17
5.54583	9612.76
5.55	9573.11
5.55417	9538.48
5.55833	9514.03
5.5625	9502.99
5.56667	9464.52
5.57083	9433.92
5.575	9395.42
5.57917	9374.74
5.58333	9347.94
5.5875	9323.48
5.59167	9307.82
5.59583	9279.72
5.6	9255.28
5.60417	9231.36
5.60833	9215.52
5.6125	9183.24
5.61667	9170.86
5.62083	9165.8
5.625	9133.62
5.62917	9120.88
5.63333	9099.8
5.6375	9079.02
5.64167	9060.24
5.64583	9033.62
5.65	9013.99
5.65417	8996.77
5.65833	8973.23
5.6625	8952.08
5.66667	8936.74
5.67083	8923.56
5.675	8901.88
5.67917	8889.11
5.68333	8865.22
5.6875	8850.61
5.69167	8838.61
5.69583	8831.4
5.7	8803.29
5.70417	8790.43
5.70833	8766.09
5.7125	8738.91
5.71667	8726.77
5.72083	8691.61
5.725	8674.49
5.72917	8651.23
5.73333	8625.04
5.7375	8592.58
5.74167	8554.29
5.74583	8544.97
5.75	8518.83
5.75417	8497.63
5.75833	8470.66
5.7625	8439.93
5.76667	8418.01
5.77083	8397.42
5.775	8379.44
5.77917	8366.72
5.78333	8360.38
5.7875	8342.2
5.79167	8326.09
5.79583	8311.06
5.8	8286.92
5.80417	8283.08
5.80833	8268.29
5.8125	8265.1
5.81667	8257.19
5.82083	8251.36
5.825	8243.58
5.82917	8227.6
5.83333	8209.81
5.8375	8208.24
5.84167	8198.48
5.84583	8174.24
5.85	8190.5
5.85417	8166.38
5.85833	8149.93
5.8625	8154.93
5.86667	8128.48
5.87083	8118.81
5.875	8100.74
5.87917	8102.24
5.88333	8093.47
5.8875	8081.66
5.89167	8062.78
5.89583	8047.98
5.9	8037.57
5.90417	8027.47
5.90833	8005.83
5.9125	7983.96
5.91667	7976.02
5.92083	7970.82
5.925	7968.28
5.92917	7963.18
5.93333	7963.79
5.9375	7957.26
5.94167	7955.58
5.94583	7947.29
5.95	7943.16
5.95417	7925.1
5.95833	7935.23
5.9625	7923.76
5.96667	7923.52
5.97083	7931.22
5.975	7928.74
5.97917	7920.8
5.98333	7922.74
5.9875	7916.99
5.99167	7916.53
5.99583	7916.76
6	7926.39
6.00417	7936.64
6.00833	7928.7
6.0125	7920.69
6.01667	7935.31
6.02083	7945.18
6.025	7952.88
6.02917	7965.86
6.03333	7960.14
6.0375	7982.9
6.04167	7997.49
6.04583	8018.6
6.05	8038.48
6.05417	8055.18
6.05833	8067.08
6.0625	8100.98
6.06667	8126.56
6.07083	8150.82
6.075	8182.28
6.07917	8205.34
6.08333	8245.24
6.0875	8272.92
6.09167	8313.99
6.09583	8344.3
6.1	8382.42
6.10417	8425.83
6.10833	8458.93
6.1125	8511.79
6.11667	8568.51
6.12083	8614.41
6.125	8666.72
6.12917	8711.38
6.13333	8765.67
6.1375	8801.56
6.14167	8838.82
6.14583	8894.68
6.15	8933.79
6.15417	8979.21
6.15833	9022.71
6.1625	9070.62
6.16667	9104.01
6.17083	9149.46
6.175	9185.36
6.17917	9223.21
6.18333	9261.71
6.1875	9300.73
6.19167	9332.93
6.19583	9376.31
6.2	9421.3
6.20417	9467.82
6.20833	9501.48
6.2125	9531.88
6.21667	9584.29
6.22083	9599.08
6.225	9636.63
6.22917	9676.89
6.23333	9699.13
6.2375	9753.17
6.24167	9786.93
6.24583	9826.82
6.25	9860.03
6.25417	9884.37
6.25833	9911.38
6.2625	9944.96
6.26667	9977.68
6.27083	10006.6
6.275	10029.5
6.27917	10048
6.28333	10073.2
6.2875	10093.8
6.29167	10111.2
6.29583	10133.1
6.3	10138.4
6.30417	10159.2
6.30833	10166
6.3125	10185.7
6.31667	10202.2
6.32083	10209.6
6.325	10209
6.32917	10229.7
6.33333	10227.1
6.3375	10239.4
6.34167	10246.6
6.34583	10248.8
6.35	10252.4
6.35417	10245.4
6.35833	10236.1
6.3625	10237.7
6.36667	10240
6.37083	10236
6.375	10228.5
6.37917	10219.7
6.38333	10207.5
6.3875	10203.7
6.39167	10192.5
6.39583	10183.2
6.4	10176.1
6.40417	10159.3
6.40833	10147.6
6.4125	10144.4
6.41667	10128.5
6.42083	10110.1
6.425	10091.1
6.42917	10070.8
6.43333	10045.7
6.4375	10038.8
6.44167	10015.6
6.44583	9993.68
6.45	9965.71
6.45417	9967.73
6.45833	9935.54
6.4625	9920.97
6.46667	9897.81
6.47083	9861.13
6.475	9835.09
6.47917	9796.92
6.48333	9767.9
6.4875	9756.98
6.49167	9715.24
6.49583	9674.62
6.5	9633.78
6.50417	9602.88
6.50833	9575.73
6.5125	9535.96
6.51667	9510.7
6.52083	9476.53
6.525	9448.89
6.52917	9409.38
6.53333	9395.3
6.5375	9366.72
6.54167	9338.49
6.54583	9305.28
6.55	9276.49
6.55417	9269.76
6.55833	9228.93
6.5625	9217.27
6.56667	9201.12
6.57083	9163.02
6.575	9151.34
6.57917	9127.72
6.58333	9109.13
6.5875	9096.33
6.59167	9062.06
6.59583	9053.3
6.6	9027.51
6.60417	9011.53
6.60833	8995.68
6.6125	8977.61
6.61667	8954.53
6.62083	8923.81
6.625	8903.54
6.62917	8883.34
6.63333	8859.32
6.6375	8858.09
6.64167	8820.14
6.64583	8802.24
6.65	8776.91
6.65417	8756.23
6.65833	8743.86
6.6625	8719.66
6.66667	8707.77
6.67083	8681.74
6.675	8669.33
6.67917	8650.81
6.68333	8630.4
6.6875	8616.67
6.69167	8581.77
6.69583	8569.42
6.7	8546.6
6.70417	8517
6.70833	8505.2
6.7125	8471.52
6.71667	8453.64
6.72083	8428.97
6.725	8383.84
6.72917	8355.7
6.73333	8342
6.7375	8311.82
6.74167	8292.03
6.74583	8292.03
6.75	8292.03
6.75417	8126.52
6.75833	8126.52
6.7625	8160.82
6.76667	8184.12
6.77083	8204.37
6.775	8206.03
6.77917	8204.79
6.78333	8204.79
6.7875	7994.99
6.79167	7946.46
6.79583	7953.88
6.8	7989.26
6.80417	7975.09
6.80833	7983.07
6.8125	7976.71
6.81667	7972.99
6.82083	7958.54
6.825	7958.68
6.82917	7958.29
6.83333	7948.01
6.8375	7942.06
6.84167	7931.73
6.84583	7919.19
6.85	7900.92
6.85417	7895.48
6.85833	7871.4
6.8625	7847.12
6.86667	7830.92
6.87083	7829.29
6.875	7812.22
6.87917	7788.58
6.88333	7769.53
6.8875	7731.51
6.89167	7720.5
6.89583	7717.48
6.9	7694.16
6.90417	7686.39
6.90833	7660.38
6.9125	7657.7
6.91667	7643.48
6.92083	7640.93
6.925	7620.98
6.92917	7628.07
6.93333	7610.49
6.9375	7607.07
6.94167	7596.73
6.94583	7582.6
6.95	7580.71
6.95417	7575.57
6.95833	7593.14
6.9625	7569.57
6.96667	7584.19
6.97083	7581.64
6.975	7566.94
6.97917	7577.18
6.98333	7579.61
6.9875	7574.09
6.99167	7598.39
6.99583	7599.88
7	7592.81
7.00417	7606.36
7.00833	7615.53
7.0125	7627.46
7.01667	7641.27
7.02083	7643.78
7.025	7652.88
7.02917	7661.77
7.03333	7684.94
7.0375	7709.74
7.04167	7715.8
7.04583	7744.84
7.05	7759.61
7.05417	7771.98
7.05833	7793.31
7.0625	7794.73
7.06667	7809.16
7.07083	7818.13
7.075	7847.56
7.07917	7872.34
7.08333	7899.64
7.0875	7936.11
7.09167	7957.36
7.09583	7995.01
7.1	8025.2
7.10417	8064.38
7.10833	8100.42
7.1125	8139.77
7.11667	8180.03
7.12083	8231.76
7.125	8249
7.12917	8296.99
7.13333	8338.07
7.1375	8368.64
7.14167	8418.52
7.14583	8453.37
7.15	8501.02
7.15417	8550.06
7.15833	8601.82
7.1625	8648.13
7.16667	8698.12
7.17083	8740.21
7.175	8776.04
7.17917	8815.51
7.18333	8851.61
7.1875	8895.39
7.19167	8932.09
7.19583	8977.8
7.2	8997.5
7.20417	9039.04
7.20833	9075.18
7.2125	9101.14
7.21667	9130.67
7.22083	9153.46
7.225	9188.33
7.22917	9222.98
7.23333	9243.86
7.2375	9269.9
7.24167	9309.53
7.24583	9315.26
7.25	9333.61
7.25417	9358.08
7.25833	9380.91
7.2625	9405.47
7.26667	9417.24
7.27083	9429.37
7.275	9451.34
7.27917	9468.79
7.28333	9477.02
7.2875	9489.67
7.29167	9505.64
7.29583	9510.11
7.3	9525.67
7.30417	9537.7
7.30833	9534.48
7.3125	9548.71
7.31667	9553.98
7.32083	9576.68
7.325	9573.56
7.32917	9582.44
7.33333	9583.44
7.3375	9573.14
7.34167	9571.13
7.34583	9580.61
7.35	9569.61
7.35417	9570.69
7.35833	9572.32
7.3625	9564.32
7.36667	9548.34
7.37083	9543.83
7.375	9535.08
7.37917	9530.74
7.38333	9520.73
7.3875	9509.97
7.39167	9505.3
7.39583	9498.97
7.4	9491.38
7.40417	9460.6
7.40833	9446.74
7.4125	9439.27
7.41667	9404.29
7.42083	9395.01
7.425	9374.11
7.42917	9365.57
7.43333	9335.53
7.4375	9326.86
7.44167	9302.46
7.44583	9279.57
7.45	9255.72
7.45417	9230.54
7.45833	9202.51
7.4625	9175.97
7.46667	9137.61
7.47083	9103.33
7.475	9077.68
7.47917	9041.03
7.48333	9009.49
7.4875	8979.51
7.49167	8952.77
7.49583	8936.59
7.5	8891.47
7.50417	8860.1
7.50833	8842.84
7.5125	8808.73
7.51667	8788.34
7.52083	8757.79
7.525	8725.82
7.52917	8709.14
7.53333	8695.77
7.5375	8670.24
7.54167	8643.12
7.54583	8623.41
7.55	8610.69
7.55417	8575.42
7.55833	8561.59
7.5625	8537.43
7.56667	8513.2
7.57083	8494.06
7.575	8477.07
7.57917	8453.4
7.58333	8435.98
7.5875	8409.09
7.59167	8391.32
7.59583	8373.9
7.6	8353.9
7.60417	8327.97
7.60833	8305.21
7.6125	8289.66
7.61667	8262.68
7.62083	8248.16
7.625	8235.52
7.62917	8212.18
7.63333	8198.92
7.6375	8171.87
7.64167	8156.5
7.64583	8148.82
7.65	8129.51
7.65417	8100.11
7.65833	8085.87
7.6625	8067.98
7.66667	8054.69
7.67083	8036.48
7.675	8015.73
7.67917	7990.58
7.68333	7973.27
7.6875	7959.68
7.69167	7950.76
7.69583	7928.19
7.7	7904.72
7.70417	7884.99
7.70833	7864.14
7.7125	7839.71
7.71667	7819.88
7.72083	7803.43
7.725	7762.69
7.72917	7742.41
7.73333	7726.51
7.7375	7709.74
7.74167	7686.53
7.74583	7677.92
7.75	7669.11
7.75417	7648.16
7.75833	7639.54
7.7625	7626.41
7.76667	7612.48
7.77083	7591.2
7.775	7583.11
7.77917	7570.63
7.78333	7544.1
7.7875	7531.5
7.79167	7519.06
7.79583	7510.53
7.8	7493.46
7.80417	7479.6
7.80833	7450.61
7.8125	7438.64
7.81667	7425.02
7.82083	7403.59
7.825	7382.81
7.82917	7374.44
7.83333	7345.09
7.8375	7329.67
7.84167	7314.72
7.84583	7297.62
7.85	7290.3
7.85417	7270.01
7.85833	7263.93
7.8625	7245.67
7.86667	7229.46
7.87083	7210.37
7.875	7197.86
7.87917	7189.24
7.88333	7182.03
7.8875	7170.16
7.89167
7.89583
7.9
7.90417		5986.5
7.90833		6289.16
7.9125		6512.99
7.91667		6658.21
7.92083		6747.56
7.925		6782.13
7.92917		6794.92
7.93333		6806.08
7.9375		6807.2
7.94167		6806.71
7.94583		6780.82
7.95		6781.94
7.95417		6777.53
7.95833		6773.7
7.9625		6764.49
7.96667		6764.29
7.97083		6759.74
7.975		6756.08
7.97917		6769.03
7.98333		6768.63
7.9875		6785.47
7.99167		6790.79
7.99583		6792.3
8		6814
8.00417		6824.66
8.00833		6843.94
8.0125		6864.37
8.01667		6895.97
8.02083		6912.58
8.025		6937.61
8.02917		6968.33
8.03333		6996.71
8.0375		7018.48
8.04167		7052.57
8.04583		7080.76
8.05		7113.02
8.05417		7150.34
8.05833		7173.54
8.0625		7223.43
8.06667		7242.24
8.07083		7298.93
8.075		7330.02
8.07917		7366.14
8.08333		7417.23
8.0875		7453.07
8.09167		7497.18
8.09583		7538.26
8.1		7581.04
8.10417		7640.2
8.10833		7684.72
8.1125		7725.36
8.11667		7766.84
8.12083		7809.18
8.125		7854.08
8.12917		7908.89
8.13333		7955.74
8.1375		8003.79
8.14167		8054.74
8.14583		8110.48
8.15		8147.42
8.15417		8186.24
8.15833		8250.24
8.1625		8275.62
8.16667		8307.17
8.17083		8346.19
8.175		8380.2
8.17917		8433.6
8.18333		8472.64
8.1875		8511.46
8.19167		8556.58
8.19583		8595.29
8.2		8632.48
8.20417		8674.51
8.20833		8716.63
8.2125		8758.54
8.21667		8797.89
8.22083		8830.58
8.225		8855.57
8.22917		8894.47
8.23333		8922.46
8.2375		8953.66
8.24167		8998.8
8.24583		9031.93
8.25		9062.24
8.25417		9089.11
8.25833		9128.34
8.2625		9163.41
8.26667		9179.18
8.27083		9201.37
8.275		9229.29
8.27917		9248.38
8.28333		9277.91
8.2875		9295.78
8.29167		9321.62
8.29583		9337.93
8.3		9366.48
8.30417		9367.2
8.30833		9392.68
8.3125		9407.18
8.31667		9424.6
8.32083		9446.7
8.325		9452.82
[truncated: 8,172 more rows]

## Sheet: Both
Time (days)	Pre	0.1 μM PF670462 0.5 μM KL101	WO
0	17250
0.00416667	18143.4
0.00833333	18859.6
0.0125	19512.5
0.0166667	20143.7
0.0208333	20761.9
0.025	21320.2
0.0291667	21837.7
0.0333333	22273.9
0.0375	22679.7
0.0416667	23071.3
0.0458333	23448.2
0.05	23791.9
0.0541667	24152
0.0583333	24484.6
0.0625	24836.8
0.0666667	25116.2
0.0708333	25379.2
0.075	25670.9
0.0791667	25931.2
0.0833333	26188.6
0.0875	26465.8
0.0916667	26781.3
0.0958333	27081.6
0.1	27348.7
0.104167	27348.7
0.108333	27510.6
0.1125	27510.6
0.116667	28046.8
0.120833	28429.2
0.125	28804.7
0.129167	29176.7
0.133333	29507.3
0.1375	29811.1
0.141667	30071.5
0.145833	30375.5
0.15	30613.4
0.154167	30879.5
0.158333	31107.4
0.1625	31340.3
0.166667	31583.4
0.170833	31816.7
0.175	32047.5
0.179167	32243.6
0.183333	32446.5
0.1875	32639.3
0.191667	32850.7
0.195833	33048.2
0.2	33243.1
0.204167	33403.2
0.208333	33564.9
0.2125	33708.4
0.216667	33882.6
0.220833	34057.1
0.225	34186.6
0.229167	34294.7
0.233333	34379.2
0.2375	34466.3
0.241667	34540.8
0.245833	34623.4
0.25	34748.2
0.254167	34813.4
0.258333	34913.1
0.2625	35007
0.266667	35100.2
0.270833	35182
0.275	35272.3
0.279167	35367.6
0.283333	35463.7
0.2875	35531.2
0.291667	35592.4
0.295833	35658.2
0.3	35715.5
0.304167	35733
0.308333	35770.4
0.3125	35780.8
0.316667	35839.8
0.320833	35824.2
0.325	35833.5
0.329167	35814.8
0.333333	35766.7
0.3375	35758.8
0.341667	35730.5
0.345833	35688
0.35	35639
0.354167	35576.5
0.358333	35529.7
0.3625	35465.8
0.366667	35411.8
0.370833	35340.6
0.375	35240.8
0.379167	35126.8
0.383333	35024.1
0.3875	34913.8
0.391667	34834.6
0.395833	34719.9
0.4	34607.9
0.404167	34452.1
0.408333	34299.4
0.4125	34132.2
0.416667	33995.9
0.420833	33863.8
0.425	33724.6
0.429167	33535.8
0.433333	33343.1
0.4375	33184
0.441667	32982.8
0.445833	32811.8
0.45	32624.8
0.454167	32373.6
0.458333	32163.4
0.4625	31942.8
0.466667	31743.6
0.470833	31499.3
0.475	31244.5
0.479167	31037
0.483333	30771.1
0.4875	30523.3
0.491667	30302.3
0.495833	30060.7
0.5	29822.5
0.504167	29551.5
0.508333	29322.6
0.5125	29092
0.516667	28830
0.520833	28602.8
0.525	28378.1
0.529167	28183.2
0.533333	27994.2
0.5375	27778.9
0.541667	27524
0.545833	27304.6
0.55	27098.5
0.554167	26887.9
0.558333	26689.5
0.5625	26489.2
0.566667	26318.9
0.570833	26096.8
0.575	25907.9
0.579167	25730.2
0.583333	25534.6
0.5875	25336.3
0.591667	25157.6
0.595833	25002.3
0.6	24821
0.604167	24644.6
0.608333	24468.6
0.6125	24294.3
0.616667	24159.2
0.620833	23990.2
0.625	23832.6
0.629167	23670.2
0.633333	23493
0.6375	23328.2
0.641667	23161.4
0.645833	23008.6
0.65	22857.4
0.654167	22726
0.658333	22548.8
0.6625	22398
0.666667	22276.8
0.670833	22092.7
0.675	21961.9
0.679167	21806.8
0.683333	21663.8
0.6875	21531.4
0.691667	21388.8
0.695833	21219.9
0.7	21085.1
0.704167	20948.8
0.708333	20808
0.7125	20658.1
0.716667	20515
0.720833	20380.3
0.725	20228.1
0.729167	20121.2
0.733333	19977.1
0.7375	19823.6
0.741667	19697.4
0.745833	19566.3
0.75	19437.9
0.754167	19325.1
0.758333	19205.6
0.7625	19089.3
0.766667	18953.7
0.770833	18838.7
0.775	18701.7
0.779167	18586.8
0.783333	18464.9
0.7875	18349.7
0.791667	18222.9
0.795833	18120.5
0.8	18015.2
0.804167	18015.2
0.808333	17619.7
0.8125	17516.4
0.816667	17435.2
0.820833	17368.6
0.825	17277.2
0.829167	17203.1
0.833333	17120.2
0.8375	17066.5
0.841667	16982.7
0.845833	16895.2
0.85	16823.7
0.854167	16783
0.858333	16748
0.8625	16751
0.866667	16709.9
0.870833	16590.1
0.875	16493.2
0.879167	16400.1
0.883333	16287.2
0.8875	16178
0.891667	16059.7
0.895833	15951.7
0.9	15843.1
0.904167	15742.2
0.908333	15649
0.9125	15576.2
0.916667	15486.8
0.920833	15380.9
0.925	15300.4
0.929167	15220.4
0.933333	15146.9
0.9375	15069.5
0.941667	14989.1
0.945833	14923.4
0.95	14874.9
0.954167	14772.2
0.958333	14680.7
0.9625	14582.5
0.966667	14511
0.970833	14444.2
0.975	14382.3
0.979167	14335.5
0.983333	14329
0.9875	14303.3
0.991667	14258
0.995833	14269.7
1	14263.7
1.00417	14262.1
1.00833	14270.5
1.0125	14275.4
1.01667	14300.9
1.02083	14333.6
1.025	14363.6
1.02917	14427.5
1.03333	14479
1.0375	14556.3
1.04167	14614.3
1.04583	14678.9
1.05	14776
1.05417	14875.2
1.05833	14947.9
1.0625	15053.7
1.06667	15163.3
1.07083	15275.7
1.075	15392.8
1.07917	15522.5
1.08333	15647.7
1.0875	15776.8
1.09167	15917.7
1.09583	16069.3
1.1	16228.9
1.10417	16360.1
1.10833	16493.8
1.1125	16621.3
1.11667	16770
1.12083	16910.2
1.125	17035.3
1.12917	17181.4
1.13333	17332.5
1.1375	17481.6
1.14167	17606.6
1.14583	17750.1
1.15	17897
1.15417	18026.9
1.15833	18156.7
1.1625	18288.7
1.16667	18405.6
1.17083	18548.6
1.175	18694.3
1.17917	18814.6
1.18333	18928.8
1.1875	19056.3
1.19167	19178.2
1.19583	19292
1.2	19420.6
1.20417	19514.1
1.20833	19618.1
1.2125	19717.5
1.21667	19820.9
1.22083	19924
1.225	20007.6
1.22917	20100.9
1.23333	20194.1
1.2375	20274.1
1.24167	20340.7
1.24583	20413.3
1.25	20475.3
1.25417	20544.3
1.25833	20613
1.2625	20726.8
1.26667	20794.5
1.27083	20845.6
1.275	20905.1
1.27917	20970.3
1.28333	21013.3
1.2875	21039.3
1.29167	21070.4
1.29583	21063.9
1.3	21077.7
1.30417	21066.7
1.30833	21085.5
1.3125	21070.2
1.31667	21084.1
1.32083	21068.3
1.325	21048.1
1.32917	21028.1
1.33333	21020.5
1.3375	20989.5
1.34167	20983.2
1.34583	20939.3
1.35	20913.3
1.35417	20886.1
1.35833	20833.1
1.3625	20793.6
1.36667	20734.1
1.37083	20699.5
1.375	20639.4
1.37917	20585.3
1.38333	20498.7
1.3875	20408.2
1.39167	20329.2
1.39583	20256.2
1.4	20157.7
1.40417	20059.8
1.40833	19955.9
1.4125	19829.6
1.41667	19748.9
1.42083	19635.7
1.425	19545.3
1.42917	19459.9
1.43333	19355.3
1.4375	19258.8
1.44167	19163.2
1.44583	19052.5
1.45	18926.7
1.45417	18814.7
1.45833	18687.6
1.4625	18560.7
1.46667	18456.3
1.47083	18317.9
1.475	18165.3
1.47917	18001.9
1.48333	17854.3
1.4875	17696.7
1.49167	17562.6
1.49583	17417.6
1.5	17275.6
1.50417	17124.8
1.50833	16992.6
1.5125	16846.2
1.51667	16688.7
1.52083	16542.6
1.525	16414.6
1.52917	16297.2
1.53333	16194.2
1.5375	16071.2
1.54167	15972.3
1.54583	15876.9
1.55	15758.6
1.55417	15657.4
1.55833	15546.9
1.5625	15433.8
1.56667	15332
1.57083	15238.3
1.575	15143.7
1.57917	15060.9
1.58333	14943.4
1.5875	14844.2
1.59167	14753
1.59583	14633.8
1.6	14544
1.60417	14449.8
1.60833	14358.8
1.6125	14261.1
1.61667	14177.9
1.62083	14084.8
1.625	14007.1
1.62917	13913
1.63333	13817
1.6375	13718.2
1.64167	13625.2
1.64583	13549.8
1.65	13461.6
1.65417	13381.6
1.65833	13272.4
1.6625	13173.8
1.66667	13062.2
1.67083	12973.4
1.675	12867.4
1.67917	12780.6
1.68333	12690.7
1.6875	12583
1.69167	12518.2
1.69583	12401.5
1.7	12312
1.70417	12226.2
1.70833	12151.3
1.7125	12054.4
1.71667	11970.8
1.72083	11906.2
1.725	11804.8
1.72917	11738.5
1.73333	11642.2
1.7375	11571.2
1.74167	11485.2
1.74583	11404.3
1.75	11302.8
1.75417	11209.2
1.75833	11121.1
1.7625	11029.9
1.76667	10953.8
1.77083	10867.1
1.775	10797.7
1.77917	10723.2
1.78333	10664
1.7875	10595.1
1.79167	10537.9
1.79583	10495.4
1.8	10434.9
1.80417	10364.7
1.80833	10331.1
1.8125	10270.9
1.81667	10216.9
1.82083	10159.7
1.825	10113.8
1.82917	10075.3
1.83333	10021.5
1.8375	9975.54
1.84167	9927.78
1.84583	9882.47
1.85	9833.43
1.85417	9807.37
1.85833	9774.37
1.8625	9733.9
1.86667	9685.18
1.87083	9632.83
1.875	9596.42
1.87917	9542.77
1.88333	9514.93
1.8875	9460.84
1.89167	9422.4
1.89583	9382.18
1.9	9363.64
1.90417	9336.46
1.90833	9289.61
1.9125	9275.13
1.91667	9246.3
1.92083	9240.24
1.925	9222.7
1.92917	9194.59
1.93333	9165.63
1.9375	9138.01
1.94167	9108.7
1.94583	9090.08
1.95	9078.86
1.95417	9056.69
1.95833	9048.98
1.9625	9043.54
1.96667	9034.59
1.97083	9044.23
1.975	9045.7
1.97917	9062.16
1.98333	9093.97
1.9875	9102.29
1.99167	9119.56
1.99583	9159.9
2	9180.71
2.00417	9220.89
2.00833	9261.16
2.0125	9319.28
2.01667	9358.06
2.02083	9410.83
2.025	9480.22
2.02917	9549.32
2.03333	9615.49
2.0375	9688.57
2.04167	9771.9
2.04583	9852.9
2.05	9948
2.05417	10033.5
2.05833	10126
2.0625	10219.3
2.06667	10325.7
2.07083	10423.2
2.075	10525.7
2.07917	10621.9
2.08333	10725
2.0875	10849.3
2.09167	10944.3
2.09583	11059.7
2.1	11180
2.10417	11291.2
2.10833	11388
2.1125	11532
2.11667	11628.5
2.12083	11741.1
2.125	11866.9
2.12917	11962.7
2.13333	12085.9
2.1375	12205.8
2.14167	12306.3
2.14583	12410.6
2.15	12516.9
2.15417	12623.1
2.15833	12717.9
2.1625	12803.2
2.16667	12890.4
2.17083	12994.8
2.175	13100.5
2.17917	13180.4
2.18333	13278.3
2.1875	13368.8
2.19167	13459.3
2.19583	13535.5
2.2	13617.8
2.20417	13693.5
2.20833	13773.9
2.2125	13847.6
2.21667	13884.5
2.22083	13968.3
2.225	14020
2.22917	14095
2.23333	14154.6
2.2375	14200.5
2.24167	14244.3
2.24583	14288.7
2.25	14341.4
2.25417	14407.4
2.25833	14460.5
2.2625	14502.8
2.26667	14543.4
2.27083	14560.3
2.275	14590.5
2.27917	14613.2
2.28333	14630.5
2.2875	14636.4
2.29167	14620.6
2.29583	14645.5
2.3	14639.1
2.30417	14647.6
2.30833	14647.3
2.3125	14628.1
2.31667	14623.6
2.32083	14595.8
2.325	14596.3
2.32917	14572.5
2.33333	14546.6
2.3375	14524.4
2.34167	14490.4
2.34583	14466.3
2.35	14422.6
2.35417	14396.3
2.35833	14351.4
2.3625	14326.8
2.36667	14260.4
2.37083	14211.4
2.375	14174.5
2.37917	14117.8
2.38333	14067.5
2.3875	14019.3
2.39167	13956.9
2.39583	13886.3
2.4	13803.9
2.40417	13735.2
2.40833	13652.8
2.4125	13577.5
2.41667	13496.2
2.42083	13408.9
2.425	13341.7
2.42917	13247.4
2.43333	13163.3
2.4375	13064.3
2.44167	12958.1
2.44583	12855.9
2.45	12764.3
2.45417	12665.4
2.45833	12554.5
2.4625	12442.8
2.46667	12349.6
2.47083	12256.3
2.475	12146.6
2.47917	12077
2.48333	11977.9
2.4875	11888.7
2.49167	11794.2
2.49583	11721.5
2.5	11626.8
2.50417	11549.7
2.50833	11483.6
2.5125	11413.6
2.51667	11339.7
2.52083	11280.4
2.525	11214.4
2.52917	11159.1
2.53333	11092.8
2.5375	11022.8
2.54167	10958.7
2.54583	10892.3
2.55	10831.8
2.55417	10768.8
2.55833	10712.3
2.5625	10655.8
2.56667	10596.4
2.57083	10533.5
2.575	10482.1
2.57917	10410.2
2.58333	10361.4
2.5875	10285
2.59167	10240
2.59583	10167.7
2.6	10115
2.60417	10053.1
2.60833	9990.46
2.6125	9917.97
2.61667	9876.68
2.62083	9817.1
2.625	9754.03
2.62917	9701.32
2.63333	9650.71
2.6375	9587.09
2.64167	9528.93
2.64583	9498.8
2.65	9452.29
2.65417	9402.53
2.65833	9340.23
2.6625	9267.09
2.66667	9204.14
2.67083	9166.99
2.675	9119.14
2.67917	9112.47
2.68333	9050.66
2.6875	8977.53
2.69167	8926.42
2.69583	8861.11
2.7	8808.06
2.70417	8771.88
2.70833	8722.8
2.7125	8668.6
2.71667	8630.33
2.72083	8577.06
2.725	8535.19
2.72917	8502.7
2.73333	8454.11
2.7375	8403.94
2.74167	8353.42
2.74583	8301.07
2.75	8236.91
2.75417	8188.3
2.75833	8132.14
2.7625	8085.71
2.76667	8033.64
2.77083	8001.94
2.775	7962.12
2.77917	7919.82
2.78333	7892.81
2.7875	7845.34
2.79167	7818.29
2.79583	7774.57
2.8	7737.53
2.80417	7697.86
2.80833	7674.17
2.8125	7637.1
2.81667	7625.6
2.82083	7602.16
2.825	7572.79
2.82917	7557.68
2.83333	7515.86
2.8375	7484.38
2.84167	7458.02
2.84583	7439.33
2.85	7400.57
2.85417	7379.87
2.85833	7348.94
2.8625	7334.41
2.86667	7324.32
2.87083	7284.28
2.875	7272.8
2.87917	7263.26
2.88333	7250.49
2.8875	7241.81
2.89167	7221.86
2.89583	7221.09
2.9	7206.62
2.90417	7201.59
2.90833	7184.27
2.9125	7164.67
2.91667	7161.76
2.92083	7139.29
2.925	7131.03
2.92917	7118.49
2.93333	7117
2.9375	7106.43
2.94167	7097.3
2.94583	7110.7
2.95	7106.56
2.95417	7106.36
2.95833	7120.57
2.9625	7136.3
2.96667	7148.37
2.97083	7190.92
2.975	7215.76
2.97917	7259.89
2.98333	7317.79
2.9875	7367.67
2.99167	7430.41
2.99583	7495.3
3	7562.68
3.00417	7622.71
3.00833	7697.72
3.0125	7774.06
3.01667	7845.44
3.02083	7921.92
3.025	7992.79
3.02917	8089.23
3.03333	8176.11
3.0375	8254.84
3.04167	8339.1
3.04583	8433.33
3.05	8540.98
3.05417	8633.91
3.05833	8709.94
3.0625	8805.66
3.06667	8893.72
3.07083	8977.28
3.075	9064.1
3.07917	9164.09
3.08333	9267.04
3.0875	9360.84
3.09167	9470.59
3.09583	9566.56
3.1	9657.69
3.10417	9760.84
3.10833	9864.99
3.1125	9965.33
3.11667	10053.6
3.12083	10151.3
3.125	10239.2
3.12917	10334.8
3.13333	10419.6
3.1375	10518.2
3.14167	10603.1
3.14583	10687.1
3.15	10769.3
3.15417	10858.7
3.15833	10944.7
3.1625	11017.1
3.16667	11101.8
3.17083	11170.9
3.175	11256.1
3.17917	11319.6
3.18333	11401.4
3.1875	11467.6
3.19167	11543.8
3.19583	11588.7
3.2	11659.6
3.20417	11722.1
3.20833	11782.4
3.2125	11836.6
3.21667	11891.1
3.22083	11949.6
3.225	11994.6
3.22917	12042.5
3.23333	12089
3.2375	12123.5
3.24167	12169.6
3.24583	12212.6
3.25	12269.3
3.25417	12310
3.25833	12341.4
3.2625	12364.5
3.26667	12398.4
3.27083	12426.3
3.275	12432.2
3.27917	12450.4
3.28333	12455.8
3.2875	12462.2
3.29167	12473.8
3.29583	12465.7
3.3	12468.5
3.30417	12460.1
3.30833	12443.4
3.3125	12439.1
3.31667	12421.4
3.32083	12414
3.325	12390
3.32917	12347.1
3.33333	12353.9
3.3375	12302.8
3.34167	12283.3
3.34583	12253
3.35	12219.2
3.35417	12188.4
3.35833	12158
3.3625	12123.8
3.36667	12085.8
3.37083	12034.7
3.375	11995.6
3.37917	11947.6
3.38333	11891
3.3875	11828.4
3.39167	11779
3.39583	11703.7
3.4	11631.1
3.40417	11553
3.40833	11478.3
3.4125	11408.8
3.41667	11336.9
3.42083	11272.7
3.425	11206.8
3.42917	11157.7
3.43333	11081.3
3.4375	11015.9
3.44167	10959.1
3.44583	10873.6
3.45	10787.5
3.45417	10711.7
3.45833	10631.2
3.4625	10555.1
3.46667	10483.6
3.47083	10403.1
3.475	10340.8
3.47917	10273.1
3.48333	10209.7
3.4875	10147.1
3.49167	10102
3.49583	10046.7
3.5	9987.09
3.50417	9948.62
3.50833	9909.6
3.5125	9860.1
3.51667	9817.67
3.52083	9761.42
3.525	9711.74
3.52917	9670.54
3.53333	9617.17
3.5375	9550.84
3.54167	9486.44
3.54583	9449.9
3.55	9406.21
3.55417	9354.99
3.55833	9310.01
3.5625	9269.46
3.56667	9234.21
3.57083	9199.09
3.575	9172.64
3.57917	9126.91
3.58333	9081.92
3.5875	9038.39
3.59167	8994.3
3.59583	8954.19
3.6	8903.23
3.60417	8857.48
3.60833	8813.36
3.6125	8775.17
3.61667	8723.56
3.62083	8674.4
3.625	8629.27
3.62917	8589.63
3.63333	8556.8
3.6375	8500.12
3.64167	8454.07
3.64583	8417.23
3.65	8374.12
3.65417	8322.38
3.65833	8285.93
3.6625	8239.52
3.66667	8198.5
3.67083	8156.94
3.675	8107.98
3.67917	8083.03
3.68333	8036.23
3.6875	8005.44
3.69167	7956.02
3.69583	7914.27
3.7	7870.76
3.70417	7835.63
3.70833	7802.23
3.7125	7765.07
3.71667	7727.58
3.72083	7676.02
3.725	7644.92
3.72917	7607.68
3.73333	7570.18
3.7375	7539.23
3.74167	7517.33
3.74583	7459.64
3.75	7410.32
3.75417	7355.48
3.75833	7316.58
3.7625	7269.72
3.76667	7234.27
3.77083	7205.51
3.775	7171.09
3.77917	7145.88
3.78333	7113.87
3.7875	7085.34
3.79167	7050.93
3.79583	7033.11
3.8	6996.44
3.80417	6977.73
3.80833	6959.41
3.8125	6926.84
3.81667	6921.76
3.82083	6894.84
3.825	6876.22
3.82917	6858
3.83333	6839.84
3.8375	6839.24
3.84167	6821.98
3.84583	6814.34
3.85	6789.43
3.85417	6771.61
3.85833	6763.82
3.8625	6753.21
3.86667	6727.19
3.87083	6723.49
3.875	6721.21
3.87917	6713.33
3.88333	6711.67
3.8875	6707.34
3.89167	6693.56
3.89583	6695.87
3.9	6686.46
3.90417	6682.56
3.90833	6679.48
3.9125	6674.62
3.91667	6674.56
3.92083	6674.6
3.925	6668.54
3.92917	6685.51
3.93333	6699.18
3.9375	6707.57
3.94167	6724.23
3.94583	6754.51
3.95	6770.78
3.95417	6793.87
3.95833	6825.36
3.9625	6848.63
3.96667	6882.44
3.97083	6924.57
3.975	6974.27
3.97917	7028.94
3.98333	7090.68
3.9875	7147.01
3.99167	7198.84
3.99583	7273.49
4	7345.04
4.00417	7420.12
4.00833	7494
4.0125	7578.79
4.01667	7651.78
4.02083	7722.73
4.025	7804.94
4.02917	7891
4.03333	7975.89
4.0375	8064.72
4.04167	8153.93
4.04583	8226.84
4.05	8326.63
4.05417	8418.78
4.05833	8494.49
4.0625	8593.21
4.06667	8681.63
4.07083	8779.04
4.075	8858.67
4.07917	8951.61
4.08333	9047.77
4.0875	9137.82
4.09167	9227.96
4.09583	9316.78
4.1	9405.56
4.10417	9491.79
4.10833	9572.6
4.1125	9655.26
4.11667	9748.42
4.12083	9825.69
4.125	9900.78
4.12917	9984.23
4.13333	10061.6
4.1375	10125.5
4.14167	10214.2
4.14583	10274.8
4.15	10351.4
4.15417	10421.3
4.15833	10499
4.1625	10556.6
4.16667	10627.9
4.17083	10679.3
4.175	10734.3
4.17917	10803.6
4.18333	10857.4
4.1875	10901.9
4.19167	10947.5
4.19583	10995
4.2	11037.4
4.20417	11071.2
4.20833	11126.1
4.2125	11153.8
4.21667	11194.2
4.22083	11229.2
4.225	11244.2
4.22917	11277.2
4.23333	11307.5
4.2375	11332.1
4.24167	11365.4
4.24583	11395.7
4.25	11418.6
4.25417	11435.5
4.25833	11462.6
4.2625	11478.6
4.26667	11486.5
4.27083	11503.6
4.275	11495.7
4.27917	11491.4
4.28333	11490.7
4.2875	11488
4.29167	11479.9
4.29583	11448.1
4.3	11430.3
4.30417	11425.9
4.30833	11406.6
4.3125	11386.3
4.31667	11373.7
4.32083	11352.6
4.325	11317.4
4.32917	11300.4
4.33333	11262.5
4.3375	11233.3
4.34167	11199.9
4.34583	11162.4
4.35	11130
4.35417	11093
4.35833	11045.4
4.3625	11012.7
4.36667	10969.4
4.37083	10913.7
4.375	10844.8
4.37917	10806.7
4.38333	10760
4.3875	10697.6
4.39167	10623
4.39583	10564
4.4	10498.5
4.40417	10430.6
4.40833	10371.3
4.4125	10298.2
4.41667	10234.2
4.42083	10156.9
4.425	10091.6
4.42917	10028.6
4.43333	9960.33
4.4375	9889.39
4.44167	9825.58
4.44583	9761.56
4.45	9709.18
4.45417	9650.38
4.45833	9596.3
4.4625	9542.06
4.46667	9477.96
4.47083	9438.4
4.475	9372.13
4.47917	9344.3
4.48333	9284
4.4875	9238.13
4.49167	9195.91
4.49583	9151.71
4.5	9107.98
4.50417	9074.78
4.50833	9009.78
4.5125	8983.06
4.51667	8935.63
4.52083	8894.23
4.525	8850.8
4.52917	8812
4.53333	8773.46
4.5375	8723.92
4.54167	8687.07
4.54583	8646.02
4.55	8609.62
4.55417	8568.48
4.55833	8525.33
4.5625	8480.49
4.56667	8449.96
4.57083	8408.51
4.575	8370.19
4.57917	8324.53
4.58333	8293.82
4.5875	8245.07
4.59167	8210.8
4.59583	8175.16
4.6	8128.16
4.60417	8081.93
4.60833	8053.23
4.6125	8002.81
4.61667	7966.76
4.62083	7929.27
4.625	7893.43
4.62917	7846.3
4.63333	7818.6
4.6375	7772.59
4.64167	7735.32
4.64583	7690.37
4.65	7663.8
4.65417	7623.47
4.65833	7591.89
4.6625	7561.49
4.66667	7509.5
4.67083	7476.97
4.675	7443.89
4.67917	7398.28
4.68333	7364.12
4.6875	7328.86
4.69167	7293.22
4.69583	7257.52
4.7	7226.31
4.70417	7200.68
4.70833	7156.81
4.7125	7121.88
4.71667	7088.43
4.72083	7062.7
4.725	7027.46
4.72917	6992.47
4.73333	6959.83
4.7375	6921.72
4.74167	6887.91
4.74583	6851.1
4.75	6799.5
4.75417	6761.53
4.75833	6730.74
4.7625	6683.07
4.76667	6642.72
4.77083	6611.72
4.775	6584.33
4.77917	6560.54
4.78333	6528.33
4.7875	6518.21
4.79167	6479.22
4.79583	6460.42
4.8	6444.82
4.80417	6427.59
4.80833	6414.89
4.8125	6407.61
4.81667	6386.98
4.82083	6354.79
4.825	6344.5
4.82917	6336.18
4.83333	6309.51
4.8375	6288.23
4.84167	6284.37
4.84583	6262.63
4.85	6244
4.85417	6236.71
4.85833	6235.17
4.8625	6226.51
4.86667	6223.73
4.87083	6217.92
4.875	6202.99
4.87917	6204.14
4.88333	6197.59
4.8875	6199.07
4.89167	6197.64
4.89583	6197.57
4.9	6195.42
4.90417	6197.47
4.90833	6201.11
4.9125	6205.76
4.91667	6216.32
4.92083	6218.27
4.925	6234.88
4.92917	6280.1
4.93333	6300.7
4.9375	6338.44
4.94167	6370.33
4.94583	6409.52
4.95	6445.68
4.95417	6495.54
4.95833	6530.88
4.9625	6591.37
4.96667	6636.29
4.97083	6699.59
4.975	6762.7
4.97917	6816.27
4.98333	6881.7
4.9875	6937.27
4.99167	6992.53
4.99583	7058.46
5	7121.46
5.00417	7205.43
5.00833	7256.74
5.0125	7336.51
5.01667	7404.38
5.02083	7487.36
5.025	7561.92
5.02917	7623.54
5.03333	7704.27
5.0375	7775.06
5.04167	7853.42
5.04583	7936.02
5.05	8011.96
5.05417	8091.58
5.05833	8168.01
5.0625	8242.58
5.06667	8323.17
5.07083	8409.28
5.075	8479.6
5.07917	8554.5
5.08333	8634.88
5.0875	8708.74
5.09167	8794.54
5.09583	8859.88
5.1	8934.64
5.10417	9007.9
5.10833	9082.26
5.1125	9151.33
5.11667	9225.19
5.12083	9297.79
5.125	9367.97
5.12917	9436.5
5.13333	9498.98
5.1375	9554.54
5.14167	9610.82
5.14583	9688.62
5.15	9734.11
5.15417	9790.32
5.15833	9857.39
5.1625	9897.23
5.16667	9950.78
5.17083	9986.83
5.175	10039.3
5.17917	10085.5
5.18333	10133.2
5.1875	10169
5.19167	10219.1
5.19583	10241.6
5.2	10278.3
5.20417	10295.4
5.20833	10320.6
5.2125	10352.5
5.21667	10375
5.22083	10396.2
5.225	10426.4
5.22917	10440.5
5.23333	10461.8
5.2375	10473.9
5.24167	10501.7
5.24583	10504.3
5.25	10522.5
5.25417	10526.6
5.25833	10569.6
5.2625	10576.2
5.26667	10586.4
5.27083	10584.6
5.275	10575.1
5.27917	10581.9
5.28333	10565
5.2875	10572.5
5.29167	10556.9
5.29583	10540.4
5.3	10527.2
5.30417	10504.6
5.30833	10484.3
5.3125	10461.2
5.31667	10450.2
5.32083	10416.5
5.325	10383.7
5.32917	10348.9
5.33333	10314.2
5.3375	10279.2
5.34167	10247.9
5.34583	10204.3
5.35	10162.8
5.35417	10112.6
5.35833	10055
5.3625	10022.4
5.36667	9959.46
5.37083	9895
5.375	9822.28
5.37917	9783.5
5.38333	9703.18
5.3875	9649.18
5.39167	9574.02
5.39583	9506.7
5.4	9435.58
5.40417	9378.56
5.40833	9315.97
5.4125	9242.96
5.41667	9178.6
5.42083	9131.83
5.425	9088.68
5.42917	9032.91
5.43333	8990.11
5.4375	8946.83
5.44167	8908.38
5.44583	8856.36
5.45	8834.3
5.45417	8796.37
5.45833	8767.96
5.4625	8730.47
5.46667	8701.36
5.47083	8657.81
5.475	8610.61
5.47917	8588.54
5.48333	8542.5
5.4875	8505.73
5.49167	8471.31
5.49583	8439.91
5.5	8401.06
5.50417	8364.92
5.50833	8336.32
5.5125	8306.24
5.51667	8272.18
5.52083	8238.58
5.525	8201.69
5.52917	8187.63
5.53333	8140.84
5.5375	8118.84
5.54167	8092.79
5.54583	8059.1
5.55	8030.71
5.55417	7990.48
5.55833	7937.84
5.5625	7903.13
5.56667	7865.2
5.57083	7827.9
5.575	7785.86
5.57917	7761.89
5.58333	7716.29
5.5875	7673.4
5.59167	7639.78
5.59583	7605.26
5.6	7559.06
5.60417	7521.81
5.60833	7484.64
5.6125	7441.28
5.61667	7418.91
5.62083	7384.57
5.625	7350.12
5.62917	7313.89
5.63333	7282.39
5.6375	7250.09
5.64167	7220.88
5.64583	7188.83
5.65	7159.49
5.65417	7136.16
5.65833	7102.18
5.6625	7073.18
5.66667	7043.82
5.67083	7009.98
5.675	6981.42
5.67917	6959.04
5.68333	6933.81
5.6875	6909.87
5.69167	6880.22
5.69583	6855.91
5.7	6840.93
5.70417	6815.16
5.70833	6784.67
5.7125	6748.07
5.71667	6734.78
5.72083	6698.94
5.725	6680.48
5.72917	6655.77
5.73333	6629.52
5.7375	6602.53
5.74167	6579.6
5.74583	6544.97
5.75	6516.7
5.75417	6485.26
5.75833	6451.29
5.7625	6428.53
5.76667	6392.87
5.77083	6363.91
5.775	6339.66
5.77917	6318.44
5.78333	6297.23
5.7875	6287.49
5.79167	6271.09
5.79583	6247.91
5.8	6248.66
5.80417	6226.4
5.80833	6211.49
5.8125	6214.8
5.81667	6194.78
5.82083	6173.46
5.825	6152.28
5.82917	6132.21
5.83333	6120.73
5.8375	6093.46
5.84167	6087.4
5.84583	6082.93
5.85	6073
5.85417	6059.1
5.85833	6044.72
5.8625	6045.56
5.86667	6030.38
5.87083	6030.52
5.875	6024.8
5.87917	6017.87
5.88333	6013.52
5.8875	6013.93
5.89167	6022.11
5.89583	6025.78
5.9	6032.49
5.90417	6041.74
5.90833	6055.53
5.9125	6075.63
5.91667	6085.69
5.92083	6121.93
5.925	6132.98
5.92917	6171.46
5.93333	6202.62
5.9375	6233.47
5.94167	6278.61
5.94583	6310.68
5.95	6351.64
5.95417	6385.66
5.95833	6435.99
5.9625	6484.76
5.96667	6528.01
5.97083	6585.47
5.975	6633.66
5.97917	6681.8
5.98333	6736.83
5.9875	6795.03
5.99167	6856.78
5.99583	6910.2
6	6968.61
6.00417	7032.6
6.00833	7095.11
6.0125	7162.64
6.01667	7227.24
6.02083	7281.52
6.025	7344.33
6.02917	7415.21
6.03333	7487.64
6.0375	7552.76
6.04167	7617.52
6.04583	7688.36
6.05	7748.09
6.05417	7815.48
6.05833	7887.72
6.0625	7958.6
6.06667	8029.49
6.07083	8098.17
6.075	8157.86
6.07917	8235.64
6.08333	8295.13
6.0875	8356.42
6.09167	8432.23
6.09583	8484.07
6.1	8544.54
6.10417	8596.41
6.10833	8664.22
6.1125	8721.68
6.11667	8774.46
6.12083	8829.99
6.125	8883.77
6.12917	8931.39
6.13333	8987.84
6.1375	9036.19
6.14167	9080.8
6.14583	9123.5
6.15	9174.71
6.15417	9222.77
6.15833	9259.9
6.1625	9299.83
6.16667	9329.76
6.17083	9371.43
6.175	9404.82
6.17917	9439.83
6.18333	9470.78
6.1875	9495.12
6.19167	9516.6
6.19583	9531.77
6.2	9569.79
6.20417	9595.67
6.20833	9612.5
6.2125	9622.28
6.21667	9640.11
6.22083	9657.54
6.225	9668.83
6.22917	9696.42
6.23333	9692.87
6.2375	9708.26
6.24167	9725.23
6.24583	9711.51
6.25	9728.52
6.25417	9728.44
6.25833	9726.46
6.2625	9739.01
6.26667	9760.67
6.27083	9775.72
6.275	9774.84
6.27917	9765.83
6.28333	9754.64
6.2875	9745.06
6.29167	9727.17
6.29583	9720.47
6.3	9710.14
6.30417	9683.73
6.30833	9675.39
6.3125	9632.87
6.31667	9602.51
6.32083	9585.99
6.325	9561.76
6.32917	9529.4
6.33333	9503.79
6.3375	9461.48
6.34167	9436.53
6.34583	9407.41
6.35	9366.73
6.35417	9329.73
6.35833	9291
6.3625	9244.29
6.36667	9209.93
6.37083	9147.02
6.375	9112.53
6.37917	9060.63
6.38333	9023.2
6.3875	8977
6.39167	8945.52
6.39583	8904.86
6.4	8846.3
6.40417	8803.97
6.40833	8763.44
6.4125	8719.26
6.41667	8667.8
6.42083	8636.91
6.425	8600.04
6.42917	8558.49
6.43333	8524.17
6.4375	8493.51
6.44167	8458.68
6.44583	8429.23
6.45	8399.16
6.45417	8359.12
6.45833	8331.02
6.4625	8287.66
6.46667	8257.68
6.47083	8223.62
6.475	8202.67
6.47917	8172.67
6.48333	8144.14
6.4875	8122.76
6.49167	8091.42
6.49583	8066.7
6.5	8028.01
6.50417	7996.63
6.50833	7982.01
6.5125	7947.52
6.51667	7920.28
6.52083	7882.94
6.525	7859.42
6.52917	7832.5
6.53333	7808.44
6.5375	7778.47
6.54167	7757.7
6.54583	7716.3
6.55	7685.23
6.55417	7671.03
6.55833	7630.84
6.5625	7600.58
6.56667	7578.51
6.57083	7553.69
6.575	7524.17
6.57917	7486.01
6.58333	7453.52
6.5875	7418.07
6.59167	7387.74
6.59583	7355.01
6.6	7332.26
6.60417	7288.68
6.60833	7262.53
6.6125	7217.72
6.61667	7202.39
6.62083	7164.62
6.625	7139.63
6.62917	7117.26
6.63333	7098.19
6.6375	7061.32
6.64167	7046.57
6.64583	7002.62
6.65	6981.84
6.65417	6959.07
6.65833	6930.18
6.6625	6914.77
6.66667	6887.57
6.67083	6855.28
6.675	6833.44
6.67917	6803.74
6.68333	6784.86
6.6875	6751.03
6.69167	6727.3
6.69583	6714.47
6.7	6688.47
6.70417	6664.38
6.70833	6642.68
6.7125	6618.61
6.71667	6591.94
6.72083	6564.3
6.725	6545.97
6.72917	6526.92
6.73333	6498.22
6.7375	6496.6
6.74167	6474.18
6.74583	6443.14
6.75	6411.19
6.75417	6396.96
6.75833	6360.39
6.7625	6341.85
6.76667	6318.38
6.77083	6302.6
6.775	6273
6.77917	6256.28
6.78333	6242.43
6.7875	6231.57
6.79167	6214.26
6.79583	6202.12
6.8	6198.24
6.80417	6183.26
6.80833	6183.26
6.8125	6167.49
6.81667	6202.84
6.82083	6197.72
6.825	6176.51
6.82917	6171.03
6.83333	6138.58
6.8375	6124.16
6.84167	6124.16
6.84583	6049.33
6.85	6036.69
6.85417	6036.83
6.85833	6043.29
6.8625	6040.58
6.86667	6044.5
6.87083	6050.82
6.875	6049.39
6.87917	6053.64
6.88333	6057.74
6.8875	6058.13
6.89167
6.89583
6.9		5428.2
6.90417		5600.33
6.90833		5732.73
6.9125		5837.97
6.91667		5910.28
6.92083		5991.39
6.925		6065.39
6.92917		6135.01
6.93333		6201.49
6.9375		6267.64
6.94167		6318.68
6.94583		6386.16
6.95		6431.96
6.95417		6482.31
6.95833		6549.01
6.9625		6595.9
6.96667		6648.46
6.97083		6705.16
6.975		6761.41
6.97917		6812.38
6.98333		6866.61
6.9875		6931.53
6.99167		6991.63
6.99583		7066.79
7		7116
7.00417		7168.12
7.00833		7232.82
7.0125		7282.5
7.01667		7355.51
7.02083		7405.18
7.025		7435.83
7.02917		7477.48
7.03333		7516.31
7.0375		7561.46
7.04167		7611.52
7.04583		7668.27
7.05		7722.79
7.05417		7779.08
7.05833		7844.16
7.0625		7905.42
7.06667		7954.74
7.07083		8018.88
7.075		8078.8
7.07917		8115.43
7.08333		8185.48
7.0875		8234.13
7.09167		8280.44
7.09583		8333.06
7.1		8384.32
7.10417		8433.99
7.10833		8475.81
7.1125		8531.03
7.11667		8582.28
7.12083		8618.84
7.125		8660.96
7.12917		8699.2
7.13333		8754.82
7.1375		8780.61
7.14167		8814.94
7.14583		8852.49
7.15		8869.24
7.15417		8902.28
7.15833		8935.31
7.1625		8969.96
7.16667		8995.29
7.17083		9025.69
7.175		9057.88
7.17917		9067.49
7.18333		9079.72
7.1875		9115.43
7.19167		9125.6
7.19583		9155.49
7.2		9164.93
7.20417		9175.79
7.20833		9181.07
7.2125		9207.97
7.21667		9223.16
7.22083		9229.36
7.225		9244.7
7.22917		9266.52
7.23333		9285.3
7.2375		9289.03
7.24167		9305.21
7.24583		9288.59
7.25		9291.61
7.25417		9297.72
7.25833		9290.03
7.2625		9293.16
7.26667		9279.66
7.27083		9266.64
7.275		9246.08
7.27917		9243.14
7.28333		9241.06
7.2875		9228.56
7.29167		9208.06
7.29583		9194.5
7.3		9182.14
7.30417		9144.39
7.30833		9116.89
7.3125		9101.89
7.31667		9093.71
7.32083		9070.2
7.325		9032.9
7.32917		9018.19
7.33333		8982.8
7.3375		8954.07
7.34167		8928.88
7.34583		8901
7.35		8858.88
7.35417		8828.36
7.35833		8791.64
7.3625		8749.09
7.36667		8711.27
7.37083		8671.86
7.375		8634.39
7.37917		8578.12
7.38333		8551.41
7.3875		8497.82
7.39167		8447.93
7.39583		8404.82
7.4		8363.88
7.40417		8331.44
7.40833		8283.63
7.4125		8260.39
7.41667		8227.28
7.42083		8178.22
7.425		8141.91
7.42917		8107.9
7.43333		8073.77
7.4375		8045.67
7.44167		8011.7
7.44583		7976.57
7.45		7946.1
7.45417		7914.5
7.45833		7879.83
7.4625		7859.47
7.46667		7829.01
7.47083		7797.36
7.475		7776.44
7.47917		7738.79
7.48333		7710.96
7.4875		7667.97
7.49167		7646.28
7.49583		7629.42
7.5		7595.84
7.50417		7572.49
7.50833		7541.67
7.5125		7512.84
7.51667		7493.96
7.52083		7457.09
7.525		7437.33
7.52917		7414.36
7.53333		7387.23
7.5375		7363.91
7.54167		7337.63
7.54583		7311.61
7.55		7283.52
7.55417		7260.96
7.55833		7238.2
7.5625		7201.74
7.56667		7179.8
7.57083		7151.38
7.575		7123.99
7.57917		7104.8
7.58333		7068.26
7.5875		7050.97
7.59167		7019.23
7.59583		6996.18
7.6		6974.13
7.60417		6946.42
7.60833		6925.34
7.6125		6905.16
7.61667		6875.06
7.62083		6843.81
7.625		6815.52
7.62917		6801.69
7.63333		6778.92
7.6375		6748.92
7.64167		6716.18
7.64583		6692.93
7.65		6665.32
7.65417		6648
7.65833		6620.17
7.6625		6596.9
7.66667		6571.47
7.67083		6551.57
7.675		6535.43
7.67917		6509.28
7.68333		6485.99
7.6875		6464.84
7.69167		6434.77
7.69583		6405.01
7.7		6395.83
7.70417		6365.63
7.70833		6337.19
7.7125		6318.4
7.71667		6298.03
7.72083		6279.2
7.725		6248.94
7.72917		6226.51
7.73333		6212.77
7.7375		6187.27
7.74167		6150.99
7.74583		6118.07
7.75		6081.79
7.75417		6038.59
7.75833		6003.56
7.7625		5976.23
7.76667		5962.24
7.77083		5938.11
7.775		5925.51
7.77917		5910.19
7.78333		5888.6
7.7875		5871.34
7.79167		5851.68
7.79583		5842.11
7.8		5818.62
7.80417		5800.59
7.80833		5786.81
7.8125		5752.67
7.81667		5747.21
7.82083		5713.68
7.825		5711.11
7.82917		5696.91
7.83333		5687.52
7.8375		5668.67
7.84167		5646.44
7.84583		5631.13
7.85		5614.6
7.85417		5600.22
7.85833		5598.51
7.8625		5593.27
7.86667		5587.88
7.87083		5573.97
7.875		5569.31
7.87917		5566.42
7.88333		5572.8
7.8875		5561.46
7.89167		5551.81
7.89583		5521.1
7.9		5516.59
7.90417		5505.68
7.90833		5501.87
7.9125		5477.46
7.91667		5464.96
7.92083		5451.7
7.925		5433.3
7.92917		5432.76
7.93333		5418.44
7.9375		5424.06
7.94167		5414.23
7.94583		5398.98
7.95		5394.77
7.95417		5394.62
7.95833		5394.11
7.9625		5392.82
7.96667		5393.47
7.97083		5383.2
7.975		5385.61
7.97917		5396.74
7.98333		5400.5
7.9875		5411.58
7.99167		5425.71
7.99583		5439.58
8		5455.94
8.00417		5475.26
8.00833		5496.22
8.0125		5526.11
8.01667		5549.48
8.02083		5576.74
8.025		5598.94
8.02917		5633.43
8.03333		5661.89
8.0375		5696.3
8.04167		5730.54
8.04583		5761.51
8.05		5801.06
8.05417		5829.51
8.05833		5877.01
8.0625		5909.42
8.06667		5945.69
8.07083		5996.69
8.075		6040.88
8.07917		6083.9
8.08333		6136.46
8.0875		6166.41
8.09167		6211.23
8.09583		6248.51
8.1		6301.5
8.10417		6351.66
8.10833		6402.31
8.1125		6455.3
8.11667		6506.34
8.12083		6556.54
8.125		6610.3
8.12917		6665.58
8.13333		6726.44
8.1375		6761.89
8.14167		6819.36
8.14583		6872.71
8.15		6919.8
8.15417		6977.12
8.15833		7024.41
8.1625		7073.41
8.16667		7122.77
8.17083		7168.66
8.175		7227.96
8.17917		7265.89
8.18333		7321.43
8.1875		7360.41
8.19167		7402.06
8.19583		7442.36
8.2		7483.09
8.20417		7536.71
8.20833		7573.03
8.2125		7601.91
8.21667		7648.3
8.22083		7678.77
8.225		7729.22
8.22917		7759.26
8.23333		7790.94
8.2375		7830.32
8.24167		7858.61
8.24583		7882.51
8.25		7918.53
8.25417		7942.41
8.25833		7955.86
8.2625		7979.41
8.26667		8026.43
8.27083		8052.18
8.275		8070.76
8.27917		8102.99
8.28333		8126.14
8.2875		8146.73
8.29167		8170.43
8.29583		8195.54
8.3		8207.79
8.30417		8228.37
8.30833		8235.92
8.3125		8264.99
8.31667		8269.22
8.32083		8288.3
8.325		8304.57
[truncated: 8,172 more rows]
