# Supplementary material for: Quantitative measures of clock protein dynamics in the mouse suprachiasmatic nucleus extends the circadian time-keeping model
Source: EMBO J. 2025 Apr 17;44(13):3614–44. doi: 10.1038/s44318-025-00426-z (PMC12218236; doi:10.1038/s44318-025-00426-z)
Supplement: Supplementary file 9 — Source data Fig. 7 [file 44318_2025_426_MOESM9_ESM.zip › Figure 7/7G/Figure 7G.xlsx]

## Sheet: Sheet1
Vehicle	0.1 μM PF670462	0.5 μM KL101	Both (0.1 μM PF670462 + 0.5 μM KL101)
102.812	95.0249	103.196	76.3475
96.1905	99.4199	70.6667	79.0698
88.6762	83.871	70.3311	81.8594
94.1489	94.7284	79.8246	102.05
93.9036	114.042	77.1253	77.1845
85.8447	89.5349	84.4423	87.8772
91.8561	81.9277	95.1654	80.6857
99.1903	96.4135	79.9218	73.5577
93.5673	89.881	92.3186	81.0811
94.8498	94.921	98.3607	96.6851
99.696	73.5354
	88.1542
