# Supplementary material for: Quantitative measures of clock protein dynamics in the mouse suprachiasmatic nucleus extends the circadian time-keeping model
Source: EMBO J. 2025 Apr 17;44(13):3614–44. doi: 10.1038/s44318-025-00426-z (PMC12218236; doi:10.1038/s44318-025-00426-z)
Supplement: Supplementary file 9 — Source data Fig. 7 [file 44318_2025_426_MOESM9_ESM.zip › Figure 7/7F/Figure 7F.xlsx]

## Sheet: Sheet1
Vehicle	0.1 μM PF670462	0.5 μM KL101	Both (0.1 μM PF670462 + 0.5 μM KL101)
23.86	25.03	25.34	27.29
23.51	24.55	24.78	26.81
23.67	25.4	24.88	27.16
23.76	25.1	24.99	26.36
24.02	26.92	25.45	27.4
23.59	25.03	25.09	26.93
23.61	24.67	24.83	26.45
24.03	24.73	25.19	26.76
24.02	25.14	25.1	25.95
23.58	25.11	25.3	27.06
24.09	25.57	25.25
	25.52
