# Supplementary material for: Quantitative measures of clock protein dynamics in the mouse suprachiasmatic nucleus extends the circadian time-keeping model
Source: EMBO J. 2025 Apr 17;44(13):3614–44. doi: 10.1038/s44318-025-00426-z (PMC12218236; doi:10.1038/s44318-025-00426-z)
Supplement: Supplementary file 9 — Source data Fig. 7 [file 44318_2025_426_MOESM9_ESM.zip › Figure 7/7A/Figure 7A.xlsx]

## Sheet: Vehicle
Time (days)	Pre	0.1% DMSO	WO
0	6507.79
0.00416667	7018.07
0.00833333	7118.08
0.0125	6990.06
0.0166667	6799.13
0.0208333	6590.86
0.025	6368.11
0.0291667	6155.33
0.0333333	5939.32
0.0375	5736.78
0.0416667	5545.2
0.0458333	5350.41
0.05	5173.47
0.0541667	5004.76
0.0583333	4850.92
0.0625	4696.58
0.0666667	4551.49
0.0708333	4425.93
0.075	4301.46
0.0791667	4180.43
0.0833333	4074.44
0.0875	3964.63
0.0916667	3884.84
0.0958333	3805.5
0.1	3721.73
0.104167	3643.4
0.108333	3575.24
0.1125	3509.43
0.116667	3452.24
0.120833	3399.21
0.125	3347.7
0.129167	3307.81
0.133333	3268.67
0.1375	3237.67
0.141667	3206.87
0.145833	3182.69
0.15	3152.4
0.154167	3147.91
0.158333	3130.26
0.1625	3121.42
0.166667	3114.42
0.170833	3106.92
0.175	3104.39
0.179167	3113.86
0.183333	3124.24
0.1875	3135.41
0.191667	3148.89
0.195833	3164.62
0.2	3181.03
0.204167	3201.04
0.208333	3235.89
0.2125	3258.21
0.216667	3285.77
0.220833	3318.21
0.225	3359
0.229167	3395.64
0.233333	3431.17
0.2375	3478.89
0.241667	3516.97
0.245833	3571.69
0.25	3615.11
0.254167	3658.96
0.258333	3710.96
0.2625	3755.83
0.266667	3810.32
0.270833	3864.12
0.275	3911.52
0.279167	3955.32
0.283333	4008.4
0.2875	4062.28
0.291667	4110.52
0.295833	4164.33
0.3	4211.47
0.304167	4257.73
0.308333	4311.94
0.3125	4358.89
0.316667	4405.2
0.320833	4448.32
0.325	4491.33
0.329167	4533.94
0.333333	4568.64
0.3375	4616.82
0.341667	4640.2
0.345833	4681.34
0.35	4715.93
0.354167	4743.33
0.358333	4777.17
0.3625	4808
0.366667	4828.99
0.370833	4854.42
0.375	4876.33
0.379167	4894.1
0.383333	4916.83
0.3875	4934.04
0.391667	4938.48
0.395833	4959.31
0.4	4970.59
0.404167	4971.97
0.408333	4971.09
0.4125	4989.23
0.416667	4982.92
0.420833	4984.79
0.425	4983.92
0.429167	4976.61
0.433333	4967.8
0.4375	4960.18
0.441667	4955.76
0.445833	4945.03
0.45	4930.62
0.454167	4920.22
0.458333	4900.58
0.4625	4888.12
0.466667	4871.83
0.470833	4850.19
0.475	4826.04
0.479167	4810.34
0.483333	4779.82
0.4875	4757.42
0.491667	4732.16
0.495833	4703.61
0.5	4673.48
0.504167	4648.12
0.508333	4611.31
0.5125	4581.08
0.516667	4547.1
0.520833	4508.7
0.525	4470.77
0.529167	4441.59
0.533333	4401.97
0.5375	4367.94
0.541667	4332.02
0.545833	4298.76
0.55	4254.91
0.554167	4217.54
0.558333	4177.11
0.5625	4134.9
0.566667	4105.58
0.570833	4062.39
0.575	4028.97
0.579167	3993.18
0.583333	3950.54
0.5875	3918.64
0.591667	3880.19
0.595833	3838.16
0.6	3807.29
0.604167	3766.38
0.608333	3728.23
0.6125	3691.83
0.616667	3653.02
0.620833	3623.32
0.625	3589.67
0.629167	3552.88
0.633333	3513.58
0.6375	3473.62
0.641667	3440.64
0.645833	3408.98
0.65	3369.66
0.654167	3331.49
0.658333	3284.24
0.6625	3252.48
0.666667	3216.56
0.670833	3181.24
0.675	3142.66
0.679167	3106.31
0.683333	3073.77
0.6875	3031.34
0.691667	2998.21
0.695833	2954.74
0.7	2918.6
0.704167	2883.23
0.708333	2844.99
0.7125	2802.73
0.716667	2766.54
0.720833	2729.03
0.725	2692.57
0.729167	2657.04
0.733333	2620.08
0.7375	2587.24
0.741667	2549.59
0.745833	2514.46
0.75	2481.42
0.754167	2442.62
0.758333	2410.93
0.7625	2379.84
0.766667	2344.38
0.770833	2308.5
0.775	2275.51
0.779167	2246.21
0.783333	2209.31
0.7875	2183.13
0.791667	2152.67
0.795833	2125.17
0.8	2093.26
0.804167	2066.97
0.808333	2040.71
0.8125	2013.96
0.816667	1987.78
0.820833	1962.76
0.825	1933.09
0.829167	1913.57
0.833333	1894.76
0.8375	1868.31
0.841667	1845.23
0.845833	1824.19
0.85	1800.1
0.854167	1785.78
0.858333	1759.87
0.8625	1750.69
0.866667	1731.07
0.870833	1715.84
0.875	1699.41
0.879167	1682.88
0.883333	1670.19
0.8875	1654.82
0.891667	1643.48
0.895833	1632.96
0.9	1619.24
0.904167	1607.76
0.908333	1598.53
0.9125	1589.41
0.916667	1579.4
0.920833	1567.21
0.925	1566.86
0.929167	1562.71
0.933333	1556.9
0.9375	1551.16
0.941667	1550.82
0.945833	1548.74
0.95	1549.5
0.954167	1546.26
0.958333	1545.49
0.9625	1545.52
0.966667	1543.54
0.970833	1549.49
0.975	1548.76
0.979167	1552.01
0.983333	1550.63
0.9875	1561.49
0.991667	1563.87
0.995833	1570.96
1	1577.63
1.00417	1581.73
1.00833	1591.04
1.0125	1596.49
1.01667	1603.28
1.02083	1616.58
1.025	1624.34
1.02917	1631.49
1.03333	1645.79
1.0375	1656.78
1.04167	1670.59
1.04583	1684.19
1.05	1698.56
1.05417	1713.82
1.05833	1723.04
1.0625	1743.91
1.06667	1757.77
1.07083	1775.5
1.075	1799.66
1.07917	1817.19
1.08333	1835.02
1.0875	1857.88
1.09167	1878
1.09583	1906.4
1.1	1928.52
1.10417	1954.16
1.10833	1982.81
1.1125	2010.57
1.11667	2044.43
1.12083	2071.51
1.125	2103.43
1.12917	2129.53
1.13333	2167.53
1.1375	2199.94
1.14167	2232.48
1.14583	2275.53
1.15	2309.04
1.15417	2346.89
1.15833	2386.79
1.1625	2428.32
1.16667	2468.93
1.17083	2505.67
1.175	2546.69
1.17917	2596.92
1.18333	2642.41
1.1875	2689.89
1.19167	2734.09
1.19583	2772.88
1.2	2822.48
1.20417	2871.04
1.20833	2921.74
1.2125	2967.76
1.21667	3019.7
1.22083	3069.11
1.225	3117.97
1.22917	3168.76
1.23333	3217.06
1.2375	3262.63
1.24167	3319.91
1.24583	3363.39
1.25	3405.18
1.25417	3454.96
1.25833	3501.31
1.2625	3551.24
1.26667	3588.86
1.27083	3638.91
1.275	3672.04
1.27917	3713.06
1.28333	3761.17
1.2875	3799.94
1.29167	3835.06
1.29583	3872.46
1.3	3918.02
1.30417	3953.86
1.30833	3978.14
1.3125	4007.78
1.31667	4052.28
1.32083	4080.18
1.325	4111.48
1.32917	4141.01
1.33333	4165.96
1.3375	4197.16
1.34167	4216.11
1.34583	4247.12
1.35	4264.87
1.35417	4292.53
1.35833	4314.66
1.3625	4339.66
1.36667	4352.49
1.37083	4375.78
1.375	4391.58
1.37917	4403.17
1.38333	4416.64
1.3875	4435.59
1.39167	4447.02
1.39583	4453.62
1.4	4461.99
1.40417	4478.37
1.40833	4478.77
1.4125	4494.73
1.41667	4493.67
1.42083	4500.64
1.425	4502.47
1.42917	4499.3
1.43333	4514.6
1.4375	4513.68
1.44167	4512.29
1.44583	4506.9
1.45	4501.11
1.45417	4510.08
1.45833	4495.04
1.4625	4490.77
1.46667	4489.5
1.47083	4484.58
1.475	4472.53
1.47917	4466.63
1.48333	4446.37
1.4875	4448.97
1.49167	4432.2
1.49583	4429.13
1.5	4409.5
1.50417	4388.51
1.50833	4384.3
1.5125	4368.68
1.51667	4347.27
1.52083	4336.46
1.525	4321.96
1.52917	4300.7
1.53333	4280.09
1.5375	4257.58
1.54167	4240.57
1.54583	4217.51
1.55	4191.67
1.55417	4172.74
1.55833	4140.5
1.5625	4120.38
1.56667	4095.62
1.57083	4075.76
1.575	4056.49
1.57917	4026.82
1.58333	4006.69
1.5875	3975.41
1.59167	3957.93
1.59583	3930.02
1.6	3911.28
1.60417	3877.51
1.60833	3851.12
1.6125	3835.56
1.61667	3808.61
1.62083	3779.69
1.625	3754.67
1.62917	3725.42
1.63333	3694
1.6375	3669.42
1.64167	3638.06
1.64583	3616.86
1.65	3587.58
1.65417	3565.77
1.65833	3532.72
1.6625	3505.11
1.66667	3480.2
1.67083	3452.63
1.675	3428.2
1.67917	3402.38
1.68333	3373.31
1.6875	3350.66
1.69167	3311.92
1.69583	3285.38
1.7	3255.22
1.70417	3236.34
1.70833	3199.79
1.7125	3173.69
1.71667	3146.93
1.72083	3113.91
1.725	3088.06
1.72917	3060.11
1.73333	3028.89
1.7375	2998.58
1.74167	2970.73
1.74583	2946.28
1.75	2919.22
1.75417	2898.68
1.75833	2861.5
1.7625	2845.53
1.76667	2811.68
1.77083	2781.06
1.775	2758.67
1.77917	2729.16
1.78333	2704.47
1.7875	2676.47
1.79167	2651.32
1.79583	2628.11
1.8	2605.11
1.80417	2578.19
1.80833	2556.58
1.8125	2534.4
1.81667	2511.9
1.82083	2489.71
1.825	2467.91
1.82917	2447.79
1.83333	2421.79
1.8375	2403.17
1.84167	2381.33
1.84583	2362.1
1.85	2345.92
1.85417	2325.52
1.85833	2308.71
1.8625	2290
1.86667	2272.9
1.87083	2257.16
1.875	2241.61
1.87917	2223.91
1.88333	2209.74
1.8875	2192.76
1.89167	2181.34
1.89583	2162.06
1.9	2151.58
1.90417	2143.54
1.90833	2127.03
1.9125	2115.1
1.91667	2104.36
1.92083	2093.19
1.925	2088.84
1.92917	2081.59
1.93333	2067.59
1.9375	2060.97
1.94167	2056.06
1.94583	2049.3
1.95	2044.71
1.95417	2040.59
1.95833	2034.5
1.9625	2031.64
1.96667	2028.8
1.97083	2023.43
1.975	2022.24
1.97917	2018.56
1.98333	2020.46
1.9875	2017.56
1.99167	2013.61
1.99583	2020.83
2	2019.11
2.00417	2020.88
2.00833	2022.58
2.0125	2027
2.01667	2030.77
2.02083	2030.96
2.025	2033.02
2.02917	2038.09
2.03333	2049.2
2.0375	2049.1
2.04167	2056.28
2.04583	2066.06
2.05	2071.74
2.05417	2083.86
2.05833	2091.76
2.0625	2102.53
2.06667	2115.39
2.07083	2125.92
2.075	2139.82
2.07917	2154.2
2.08333	2162.87
2.0875	2178.93
2.09167	2195.53
2.09583	2212.18
2.1	2229.77
2.10417	2249.68
2.10833	2259.61
2.1125	2284.78
2.11667	2305.64
2.12083	2328.94
2.125	2347.29
2.12917	2371.06
2.13333	2393.08
2.1375	2420.38
2.14167	2442.48
2.14583	2469.34
2.15	2492.52
2.15417	2524.38
2.15833	2544.29
2.1625	2586.6
2.16667	2606.42
2.17083	2633.24
2.175	2671.07
2.17917	2702.24
2.18333	2734.07
2.1875	2767.73
2.19167	2798.66
2.19583	2841.2
2.2	2871.32
2.20417	2909.34
2.20833	2939.32
2.2125	2986.76
2.21667	3009.36
2.22083	3054.36
2.225	3095.06
2.22917	3128.27
2.23333	3165.19
2.2375	3200.96
2.24167	3239.42
2.24583	3274.99
2.25	3314.1
2.25417	3349.2
2.25833	3383.71
2.2625	3416.37
2.26667	3460.31
2.27083	3495.23
2.275	3522.92
2.27917	3558.16
2.28333	3595.63
2.2875	3624.78
2.29167	3659.13
2.29583	3694.8
2.3	3728.18
2.30417	3751.96
2.30833	3780.83
2.3125	3812.22
2.31667	3844.01
2.32083	3868.42
2.325	3896.98
2.32917	3923.38
2.33333	3946.43
2.3375	3964.78
2.34167	3998.63
2.34583	4015.54
2.35	4033.27
2.35417	4062.43
2.35833	4077.31
2.3625	4097.71
2.36667	4108.74
2.37083	4133.91
2.375	4146.81
2.37917	4167.12
2.38333	4181.76
2.3875	4191.56
2.39167	4200.74
2.39583	4207.77
2.4	4229.38
2.40417	4231.57
2.40833	4248.16
2.4125	4245.03
2.41667	4253.89
2.42083	4270.53
2.425	4266.41
2.42917	4273.36
2.43333	4276.57
2.4375	4280.91
2.44167	4285.99
2.44583	4285.02
2.45	4286.32
2.45417	4287.32
2.45833	4278.89
2.4625	4282.26
2.46667	4284.83
2.47083	4273.83
2.475	4275.29
2.47917	4267.37
2.48333	4267.74
2.4875	4261.07
2.49167	4248.93
2.49583	4244.63
2.5	4234.59
2.50417	4229.59
2.50833	4221.46
2.5125	4212.23
2.51667	4193.57
2.52083	4181.52
2.525	4172.5
2.52917	4157.59
2.53333	4151.33
2.5375	4135.17
2.54167	4119.16
2.54583	4109.37
2.55	4094.1
2.55417	4070.91
2.55833	4057.52
2.5625	4039.23
2.56667	4032.39
2.57083	4008.84
2.575	3985.69
2.57917	3968.89
2.58333	3958.79
2.5875	3933.66
2.59167	3914.51
2.59583	3893.73
2.6	3875.67
2.60417	3857.83
2.60833	3837.44
2.6125	3823.67
2.61667	3791.31
2.62083	3776.56
2.625	3754.37
2.62917	3735.28
2.63333	3713.66
2.6375	3696.68
2.64167	3671.14
2.64583	3655.94
2.65	3635.88
2.65417	3614.81
2.65833	3589.63
2.6625	3572.1
2.66667	3545.24
2.67083	3525.5
2.675	3497.14
2.67917	3472.2
2.68333	3457.8
2.6875	3429.43
2.69167	3406.29
2.69583	3384.27
2.7	3357.07
2.70417	3336.47
2.70833	3311.87
2.7125	3282.11
2.71667	3258.54
2.72083	3232.93
2.725	3215.8
2.72917	3186.49
2.73333	3159.96
2.7375	3133.98
2.74167	3117.69
2.74583	3088.38
2.75	3065.19
2.75417	3041.68
2.75833	3016.02
2.7625	2993.61
2.76667	2969.37
2.77083	2941.51
2.775	2912.59
2.77917	2892.48
2.78333	2870.97
2.7875	2848.86
2.79167	2822.41
2.79583	2806.88
2.8	2776.89
2.80417	2761.77
2.80833	2741.3
2.8125	2708.48
2.81667	2690.54
2.82083	2668.19
2.825	2654.42
2.82917	2631.17
2.83333	2605.34
2.8375	2581.88
2.84167	2565.39
2.84583	2545.48
2.85	2526.48
2.85417	2508.79
2.85833	2489.1
2.8625	2463.97
2.86667	2448.51
2.87083	2437.71
2.875	2422.68
2.87917	2402.59
2.88333	2383.59
2.8875	2369.72
2.89167	2351.59
2.89583	2341.04
2.9	2325.52
2.90417	2310.3
2.90833	2292.53
2.9125	2287.92
2.91667	2271.52
2.92083	2255.03
2.925	2248.91
2.92917	2234.17
2.93333	2227.99
2.9375	2220.96
2.94167	2212.06
2.94583	2204.83
2.95	2195.11
2.95417	2187.41
2.95833	2180.59
2.9625	2172.97
2.96667	2167.69
2.97083	2163.98
2.975	2159.38
2.97917	2151.71
2.98333	2145.18
2.9875	2151.7
2.99167	2144.98
2.99583	2137.98
3	2141.9
3.00417	2130.79
3.00833	2132.98
3.0125	2130.12
3.01667	2131.82
3.02083	2135.58
3.025	2131.83
3.02917	2133.71
3.03333	2138.84
3.0375	2138.41
3.04167	2140.94
3.04583	2142.66
3.05	2146.9
3.05417	2147.37
3.05833	2155.84
3.0625	2164.28
3.06667	2168.93
3.07083	2176.04
3.075	2182.27
3.07917	2188.78
3.08333	2201.19
3.0875	2209.36
3.09167	2222.2
3.09583	2229.5
3.1	2243.52
3.10417	2250.56
3.10833	2260.81
3.1125	2279.4
3.11667	2288.96
3.12083	2310.87
3.125	2328.26
3.12917	2341.28
3.13333	2355.54
3.1375	2372.86
3.14167	2394.22
3.14583	2408.73
3.15	2428.67
3.15417	2449.67
3.15833	2472.62
3.1625	2489.88
3.16667	2514.44
3.17083	2537.7
3.175	2556.32
3.17917	2583.9
3.18333	2607.26
3.1875	2636.11
3.19167	2661.71
3.19583	2688.87
3.2	2715.67
3.20417	2740.44
3.20833	2768.51
3.2125	2796.39
3.21667	2825.82
3.22083	2849.99
3.225	2879.24
3.22917	2915.69
3.23333	2934.47
3.2375	2963.92
3.24167	2996.5
3.24583	3027.92
3.25	3054.32
3.25417	3083.93
3.25833	3112.41
3.2625	3146.64
3.26667	3171.8
3.27083	3198.68
3.275	3224.93
3.27917	3252.92
3.28333	3281.71
3.2875	3312.21
3.29167	3343.86
3.29583	3364.01
3.3	3394.37
3.30417	3414.09
3.30833	3440.63
3.3125	3464.42
3.31667	3488.07
3.32083	3511.64
3.325	3539.39
3.32917	3557.96
3.33333	3578.13
3.3375	3602.92
3.34167	3621.34
3.34583	3642.06
3.35	3669.04
3.35417	3679.88
3.35833	3696.23
3.3625	3715.49
3.36667	3737.1
3.37083	3752.88
3.375	3763.17
3.37917	3783.5
3.38333	3796.01
3.3875	3808.72
3.39167	3820.04
3.39583	3838.42
3.4	3843.16
3.40417	3861.23
3.40833	3865.98
3.4125	3878.78
3.41667	3878.84
3.42083	3895.41
3.425	3900.61
3.42917	3910.24
3.43333	3917.68
3.4375	3916.68
3.44167	3932.4
3.44583	3931.64
3.45	3930.32
3.45417	3939.49
3.45833	3944.7
3.4625	3930.22
3.46667	3940.74
3.47083	3936.96
3.475	3934.52
3.47917	3937.92
3.48333	3931.48
3.4875	3931.17
3.49167	3933.18
3.49583	3925.69
3.5	3925.99
3.50417	3912.4
3.50833	3912.52
3.5125	3903.38
3.51667	3892.79
3.52083	3884.83
3.525	3878.13
3.52917	3866.34
3.53333	3859.16
3.5375	3848.82
3.54167	3838.86
3.54583	3833.36
3.55	3818.76
3.55417	3805.56
3.55833	3797.22
3.5625	3786.13
3.56667	3772.69
3.57083	3763.44
3.575	3749.3
3.57917	3735.43
3.58333	3719.48
3.5875	3701.86
3.59167	3692.93
3.59583	3671.96
3.6	3663.82
3.60417	3651.06
3.60833	3630.12
3.6125	3617.97
3.61667	3592.97
3.62083	3589.38
3.625	3572.59
3.62917	3551.12
3.63333	3535.59
3.6375	3516.47
3.64167	3493.17
3.64583	3482.69
3.65	3464.93
3.65417	3442.3
3.65833	3429.16
3.6625	3409.3
3.66667	3391.94
3.67083	3373.18
3.675	3357.94
3.67917	3339.61
3.68333	3317.3
3.6875	3301.24
3.69167	3278.46
3.69583	3258.61
3.7	3236.46
3.70417	3216.03
3.70833	3200.8
3.7125	3182.07
3.71667	3157.62
3.72083	3142.64
3.725	3126.54
3.72917	3100.18
3.73333	3079.6
3.7375	3056.11
3.74167	3033.97
3.74583	3020.56
3.75	2996.59
3.75417	2976.39
3.75833	2951.79
3.7625	2935.23
3.76667	2909.41
3.77083	2884.29
3.775	2870.42
3.77917	2844.54
3.78333	2831.63
3.7875	2812.09
3.79167	2782.43
3.79583	2763.47
3.8	2745.81
3.80417	2722.21
3.80833	2707.56
3.8125	2682.81
3.81667	2663.26
3.82083	2641.14
3.825	2622.12
3.82917	2607.18
3.83333	2581.81
3.8375	2573.59
3.84167	2542.04
3.84583	2525.73
3.85	2510.37
3.85417	2485.91
3.85833	2467.81
3.8625	2448.76
3.86667	2434.49
3.87083	2417.97
3.875	2400.33
3.87917	2387.98
3.88333	2362.77
3.8875	2350.53
3.89167	2335.01
3.89583	2317.26
3.9	2302.73
3.90417	2289
3.90833	2277.1
3.9125	2262.62
3.91667	2253.2
3.92083	2247.99
3.925	2234.47
3.92917	2220.12
3.93333	2212.38
3.9375	2210.39
3.94167	2201.14
3.94583	2271.33
3.95	2191.26
3.95417	2175.67
3.95833	2163.86
3.9625	2158.2
3.96667	2156.49
3.97083	2143.94
3.975	2139.87
3.97917	2127.34
3.98333	2122.34
3.9875	2119.4
3.99167	2108.63
3.99583	2106.86
4	2099.39
4.00417	2092.22
4.00833	2093.39
4.0125	2087.83
4.01667	2087.8
4.02083	2082.03
4.025	2078.52
4.02917	2078.3
4.03333	2076.86
4.0375	2081.12
4.04167	2079.98
4.04583	2072.84
4.05	2079.19
4.05417	2083.54
4.05833	2086.44
4.0625	2082.63
4.06667	2089.8
4.07083	2089
4.075	2097.91
4.07917	2098.01
4.08333	2106.48
4.0875	2115.08
4.09167	2122.47
4.09583	2127.74
4.1	2138.36
4.10417	2146.63
4.10833	2154.42
4.1125	2164.12
4.11667	2176.87
4.12083	2187.49
4.125	2200.63
4.12917	2211.18
4.13333	2228.4
4.1375	2244.61
4.14167	2254.86
4.14583	2268.92
4.15	2286.49
4.15417	2299.61
4.15833	2322.83
4.1625	2335.64
4.16667	2351.21
4.17083	2373.27
4.175	2392.22
4.17917	2414.86
4.18333	2432.53
4.1875	2453.04
4.19167	2477.18
4.19583	2495.63
4.2	2518.96
4.20417	2541.62
4.20833	2564.01
4.2125	2581.99
4.21667	2608.18
4.22083	2634.3
4.225	2658.58
4.22917	2675.91
4.23333	2701.94
4.2375	2727.19
4.24167	2753.52
4.24583	2770.24
4.25	2796.82
4.25417	2819.78
4.25833	2836.63
4.2625	2864.23
4.26667	2892.51
4.27083	2917.34
4.275	2937.57
4.27917	2953.34
4.28333	2976.77
4.2875	3006.13
4.29167	3022.89
4.29583	3043.47
4.3	3066.23
4.30417	3092.87
4.30833	3111.24
4.3125	3131.74
4.31667	3151.98
4.32083	3168.42
4.325	3191.83
4.32917	3209.5
4.33333	3230.22
4.3375	3254.17
4.34167	3272.62
4.34583	3284.69
4.35	3301.3
4.35417	3323.34
4.35833	3338.76
4.3625	3355.84
4.36667	3374.62
4.37083	3388.33
4.375	3400.69
4.37917	3411.98
4.38333	3425.22
4.3875	3447.53
4.39167	3453.91
4.39583	3469.94
4.4	3482.48
4.40417	3494.73
4.40833	3501.66
4.4125	3507.47
4.41667	3522.81
4.42083	3523.81
4.425	3541.72
4.42917	3547.39
4.43333	3544.54
4.4375	3562.91
4.44167	3560.97
4.44583	3573.69
4.45	3581.16
4.45417	3583.51
4.45833	3582.56
4.4625	3586.52
4.46667	3591.81
4.47083	3595.19
4.475	3593.61
4.47917	3599.98
4.48333	3595.37
4.4875	3595.64
4.49167	3591.27
4.49583	3597.6
4.5	3596.37
4.50417	3591.88
4.50833	3594.14
4.5125	3585.33
4.51667	3577.39
4.52083	3577.88
4.525	3566.84
4.52917	3565.61
4.53333	3557.01
4.5375	3551.37
4.54167	3545.68
4.54583	3537.73
4.55	3523.04
4.55417	3515.74
4.55833	3511.83
4.5625	3499.04
4.56667	3491.02
4.57083	3479.32
4.575	3475.81
4.57917	3466.97
4.58333	3456.5
4.5875	3444.73
4.59167	3431.13
4.59583	3418.83
4.6	3411.03
4.60417	3394.06
4.60833	3392
4.6125	3372.98
4.61667	3366.84
4.62083	3352.99
4.625	3340.87
4.62917	3330.79
4.63333	3312.47
4.6375	3304.14
4.64167	3291.32
4.64583	3269.64
4.65	3257.02
4.65417	3248.07
4.65833	3224.27
4.6625	3214.84
4.66667	3195.2
4.67083	3182.93
4.675	3168.74
4.67917	3152.02
4.68333	3137.69
4.6875	3112.48
4.69167	3103.37
4.69583	3084.04
4.7	3072.29
4.70417	3056.44
4.70833	3043.58
4.7125	3020.37
4.71667	3003.28
4.72083	2994.72
4.725	2970.81
4.72917	2956.06
4.73333	2934.33
4.7375	2925.94
4.74167	2900.01
4.74583	2883.91
4.75	2865.47
4.75417	2850.28
4.75833	2833.37
4.7625	2811.34
4.76667	2793.39
4.77083	2776.18
4.775	2762.98
4.77917	2740.31
4.78333	2726.27
4.7875	2706.37
4.79167	2688.03
4.79583	2670.2
4.8	2653.96
4.80417	2636.33
4.80833	2622.84
4.8125	2597.13
4.81667	2583.38
4.82083	2564.44
4.825	2549.13
4.82917	2529.88
4.83333	2513.39
4.8375	2498.54
4.84167	2481.09
4.84583	2466.78
4.85	2446.03
4.85417	2434.69
4.85833	2415.16
4.8625	2402.38
4.86667	2390.3
4.87083	2369.33
4.875	2352.5
4.87917	2336.39
4.88333	2321.6
4.8875	2307.33
4.89167	2290.68
4.89583	2275.08
4.9	2267.26
4.90417	2250.9
4.90833	2236.1
4.9125	2228.18
4.91667	2216.73
4.92083	2205.57
4.925	2199.91
4.92917	2181.46
4.93333	2173.96
4.9375	2165.77
4.94167	2159.97
4.94583	2149.2
4.95	2142.19
4.95417	2129.48
4.95833	2118.42
4.9625	2112.71
4.96667	2104.9
4.97083	2092.14
4.975	2088.07
4.97917	2082.14
4.98333	2073.62
4.9875	2067.13
4.99167	2061.16
4.99583	2055.62
5	2051.67
5.00417	2047.37
5.00833	2042.81
5.0125	2037.28
5.01667	2033.01
5.02083	2030.31
5.025	2031.23
5.02917	2022.97
5.03333	2016.82
5.0375	2019.6
5.04167	2018.99
5.04583	2015.86
5.05	2011.17
5.05417	2012.08
5.05833	2013.22
5.0625	2014.69
5.06667	2024.07
5.07083	2022.76
5.075	2022.51
5.07917	2025.3
5.08333	2027.96
5.0875	2034.49
5.09167	2042.61
5.09583	2042.36
5.1	2045.63
5.10417	2054.59
5.10833	2063.76
5.1125	2068.12
5.11667	2077.73
5.12083	2087.3
5.125	2092.34
5.12917	2105.83
5.13333	2119.94
5.1375	2123.46
5.14167	2136.8
5.14583	2148.42
5.15	2161.72
5.15417	2175.07
5.15833	2187.61
5.1625	2205.57
5.16667	2221.14
5.17083	2232.34
5.175	2256.56
5.17917	2272.37
5.18333	2281.5
5.1875	2304.3
5.19167	2316.34
5.19583	2334.87
5.2	2357.04
5.20417	2374.23
5.20833	2392.99
5.2125	2414.24
5.21667	2426.83
5.22083	2453.01
5.225	2463.59
5.22917	2489.12
5.23333	2511.26
5.2375	2534.71
5.24167	2547.24
5.24583	2569.72
5.25	2588.84
5.25417	2609.24
5.25833	2627.91
5.2625	2649.49
5.26667	2669.99
5.27083	2686.99
5.275	2709.17
5.27917	2729.54
5.28333	2743.23
5.2875	2767.56
5.29167	2779.66
5.29583	2798.36
5.3	2821.57
5.30417	2840.54
5.30833	2864
5.3125	2884.09
5.31667	2901.4
5.32083	2920.54
5.325	2946.98
5.32917	2954.01
5.33333	2977.49
5.3375	2995.93
5.34167	3007.68
5.34583	3026.19
5.35	3045.09
5.35417	3051.53
5.35833	3070.72
5.3625	3086.11
5.36667	3106.64
5.37083	3117.31
5.375	3128.74
5.37917	3144.13
5.38333	3151.07
5.3875	3166.21
5.39167	3177.34
5.39583	3188.52
5.4	3194.56
5.40417	3215.29
5.40833	3222.28
5.4125	3228.81
5.41667	3239.68
5.42083	3246.48
5.425	3257.38
5.42917	3271.09
5.43333	3277.4
5.4375	3286.6
5.44167	3295.54
5.44583	3300.61
5.45	3304.62
5.45417	3308.44
5.45833	3316.43
5.4625	3319.49
5.46667	3324.19
5.47083	3328.83
5.475	3327.83
5.47917	3324.93
5.48333	3331.77
5.4875	3333.98
5.49167	3335.16
5.49583	3331.92
5.5	3335.97
5.50417	3333.27
5.50833	3336.31
5.5125	3330.22
5.51667	3326.11
5.52083	3322.78
5.525	3319.62
5.52917	3316.94
5.53333	3310.74
5.5375	3298.88
5.54167	3304.06
5.54583	3299.57
5.55	3286.17
5.55417	3280.23
5.55833	3281.69
5.5625	3267.97
5.56667	3262.91
5.57083	3249.88
5.575	3246.57
5.57917	3241.78
5.58333	3228.2
5.5875	3224.39
5.59167	3212.76
5.59583	3206.64
5.6	3194.58
5.60417	3189.47
5.60833	3174.11
5.6125	3163.86
5.61667	3159.44
5.62083	3145.3
5.625	3134.87
5.62917	3127.59
5.63333	3114.08
5.6375	3107.7
5.64167	3093.76
5.64583	3079.11
5.65	3070.13
5.65417	3055.16
5.65833	3044.84
5.6625	3029.59
5.66667	3021.53
5.67083	3002.77
5.675	2990.57
5.67917	2981.41
5.68333	2960.17
5.6875	2942.98
5.69167	2929.23
5.69583	2922
5.7	2904.92
5.70417	2894.97
5.70833	2877.19
5.7125	2860.82
5.71667	2845.84
5.72083	2830.64
5.725	2818.71
5.72917	2796.1
5.73333	2790.36
5.7375	2777.13
5.74167	2760.9
5.74583	2748.7
5.75	2727.28
5.75417	2720.3
5.75833	2698.1
5.7625	2688.21
5.76667	2669.29
5.77083	2645.28
5.775	2640.61
5.77917	2622.02
5.78333	2608.17
5.7875	2586.19
5.79167	2570.29
5.79583	2560.14
5.8	2542.64
5.80417	2524.81
5.80833	2508.27
5.8125	2497.92
5.81667	2481.42
5.82083	2469.59
5.825	2449.24
5.82917	2434.79
5.83333	2418.24
5.8375	2399.86
5.84167	2391.38
5.84583	2367.7
5.85	2359.32
5.85417	2344.38
5.85833	2329.47
5.8625	2318.92
5.86667	2301.86
5.87083	2289.82
5.875	2265.78
5.87917	2256.16
5.88333	2241.14
5.8875	2226.99
5.89167	2209.22
5.89583	2203.07
5.9	2192.23
5.90417	2183.2
5.90833	2167.57
5.9125	2155
5.91667	2146.04
5.92083	2135.51
5.925	2126.39
5.92917	2118.2
5.93333	2106.91
5.9375	2098.34
5.94167	2088.18
5.94583	2081.24
5.95	2071.47
5.95417	2062.93
5.95833	2055.74
5.9625	2048.79
5.96667	2038.67
5.97083	2024.92
5.975	2025.37
5.97917	2018.48
5.98333	2010.21
5.9875	2002.69
5.99167	1997.21
5.99583	1995.08
6	1984.72
6.00417	1982.92
6.00833	1979.2
6.0125	1972.5
6.01667	1972.67
6.02083	1965.74
6.025	1963.83
6.02917	1966.33
6.03333	1956.09
6.0375	1954.94
6.04167	1950.28
6.04583	1949.83
6.05	1953.16
6.05417	1950.36
6.05833	1950.44
6.0625	1952.16
6.06667	1954.03
6.07083	1954.51
6.075	1954.89
6.07917	1958.47
6.08333	1967.31
6.0875	1966.13
6.09167	1968.47
6.09583	1972.16
6.1	1979.83
6.10417	1986.59
6.10833	1989.23
6.1125	1996.19
6.11667	2003.19
6.12083	2008.38
6.125	2016.27
6.12917	2027.13
6.13333	2031.02
6.1375	2042.48
6.14167	2051.99
6.14583	2060.6
6.15	2069.61
6.15417	2082.51
6.15833	2096.32
6.1625	2108.13
6.16667	2117.81
6.17083	2132.91
6.175	2142.86
6.17917	2158.67
6.18333	2170.77
6.1875	2183.44
6.19167	2202.17
6.19583	2220.74
6.2	2230.17
6.20417	2248.61
6.20833	2265.54
6.2125	2279.47
6.21667	2299.23
6.22083	2313.38
6.225	2331.26
6.22917	2348.42
6.23333	2360.39
6.2375	2379.49
6.24167	2390.37
6.24583	2416.08
6.25	2430.93
6.25417	2448.74
6.25833	2467.02
6.2625	2485.66
6.26667	2500.27
6.27083	2519.84
6.275	2536.22
6.27917	2548.38
6.28333	2568.78
6.2875	2586.83
6.29167	2605.44
6.29583	2616.24
6.3	2631
6.30417	2652.97
6.30833	2665.88
6.3125	2684.04
6.31667	2700.2
6.32083	2718.26
6.325	2737.41
6.32917	2752
6.33333	2769.54
6.3375	2784.6
6.34167	2799.49
6.34583	2811.04
6.35	2829.3
6.35417	2835.88
6.35833	2857.3
6.3625	2867.81
6.36667	2880.37
6.37083	2891.72
6.375	2909.98
6.37917	2921.91
6.38333	2928.23
6.3875	2943.73
6.39167	2962.96
6.39583	2971.39
6.4	2980.76
6.40417	2994.38
6.40833	3004.58
6.4125	3013.83
6.41667	3023.8
6.42083	3028.86
6.425	3038.21
6.42917	3044.86
6.43333	3054.12
6.4375	3061.68
6.44167	3072.53
6.44583	3072.8
6.45	3083.02
6.45417	3087.16
6.45833	3100.46
6.4625	3091.56
6.46667	3106.52
6.47083	3107.27
6.475	3113.57
6.47917	3116.33
6.48333	3122.21
6.4875	3122.28
6.49167	3124.86
6.49583	3129.56
6.5	3132.84
6.50417	3129.5
6.50833	3125.36
6.5125	3126.29
6.51667	3127.91
6.52083	3125.69
6.525	3124.7
6.52917	3122.03
6.53333	3119.52
6.5375	3115.31
6.54167	3116.3
6.54583	3114.65
6.55	3106.76
6.55417	3097.63
6.55833	3097.9
6.5625	3096.29
6.56667	3086.81
6.57083	3082.16
6.575	3076.4
6.57917	3070.09
6.58333	3063.44
6.5875	3062.9
6.59167	3051.07
6.59583	3045.96
6.6	3032.72
6.60417	3028.93
6.60833	3020.41
6.6125	3007.82
6.61667	3002.97
6.62083	2988.67
6.625	2979.98
6.62917	2971.76
6.63333	2969.62
6.6375	2962.89
6.64167	2938.66
6.64583	2939.12
6.65	2925.74
6.65417	2914.33
6.65833	2904.13
6.6625	2896.13
6.66667	2881.27
6.67083	2869.71
6.675	2859.31
6.67917	2839.91
6.68333	2830.98
6.6875	2831.43
6.69167	2809.32
6.69583	2801.11
6.7	2789.71
6.70417	2784.04
6.70833	2769.41
6.7125	2754.63
6.71667	2739.92
6.72083	2734.16
6.725	2709.22
6.72917	2701.5
6.73333	2683.84
6.7375	2671.22
6.74167	2661.69
6.74583	2655.78
6.75	2636.72
6.75417	2619.06
6.75833	2604.7
6.7625	2590.84
6.76667	2578.93
6.77083	2564.21
6.775
6.77917		2926.24
6.78333		2795.57
6.7875		2714.46
6.79167		2647.63
6.79583		2602.82
6.8		2649.19
6.80417		2542.02
6.80833		2513.38
6.8125		2487.09
6.81667		2465.18
6.82083		2439.48
6.825		2417.69
6.82917		2397.77
6.83333		2379.23
6.8375		2361.56
6.84167		2347.8
6.84583		2328.3
6.85		2306.8
6.85417		2291.26
6.85833		2281.89
6.8625		2260.24
6.86667		2247.52
6.87083		2232.92
6.875		2225.44
6.87917		2204.68
6.88333		2197.81
6.8875		2189.86
6.89167		2171.69
6.89583		2162
6.9		2149.42
6.90417		2138.7
6.90833		2133.39
6.9125		2121.19
6.91667		2107.63
6.92083		2098.9
6.925		2092.28
6.92917		2078.52
6.93333		2073.37
6.9375		2065.44
6.94167		2056.17
6.94583		2049.12
6.95		2038.61
6.95417		2033.34
6.95833		2028.63
6.9625		2021.24
6.96667		2015.2
6.97083		2006.7
6.975		2000
6.97917		1995.02
6.98333		1985.46
6.9875		1984.97
6.99167		1977.01
6.99583		1975.31
7		1975.99
7.00417		1973.57
7.00833		1972.47
7.0125		1969.81
7.01667		1967.34
7.02083		1966.07
7.025		1967.63
7.02917		1964.47
7.03333		1964.98
7.0375		1964.87
7.04167		1969.13
7.04583		1969.81
7.05		1973.53
7.05417		1970.98
7.05833		1978.22
7.0625		1975.73
7.06667		1983.22
7.07083		1983.86
7.075		1991.98
7.07917		1999.12
7.08333		2001.88
7.0875		2003.88
7.09167		2014.18
7.09583		2020.32
7.1		2023.36
7.10417		2034.71
7.10833		2045.06
7.1125		2049.13
7.11667		2050.77
7.12083		2064.84
7.125		2071.97
7.12917		2084.26
7.13333		2093.34
7.1375		2107.02
7.14167		2116.36
7.14583		2125.19
7.15		2137.19
7.15417		2148.48
7.15833		2156.94
7.1625		2172.43
7.16667		2182.38
7.17083		2193.63
7.175		2205.68
7.17917		2221.3
7.18333		2236.09
7.1875		2245.34
7.19167		2259.26
7.19583		2272.63
7.2		2284.21
7.20417		2300.5
7.20833		2311.97
7.2125		2323.93
7.21667		2340.91
7.22083		2351.86
7.225		2360.89
7.22917		2370.03
7.23333		2385.88
7.2375		2401.94
7.24167		2409.18
7.24583		2421.36
7.25		2445.37
7.25417		2454.19
7.25833		2464.97
7.2625		2476.59
7.26667		2490.01
7.27083		2497.87
7.275		2516.29
7.27917		2530.07
7.28333		2536.82
7.2875		2550.04
7.29167		2561.52
7.29583		2577.06
7.3		2586.29
7.30417		2598.81
7.30833		2610.39
7.3125		2620.81
7.31667		2627.54
7.32083		2646.73
7.325		2654.02
7.32917		2666.47
7.33333		2676.49
7.3375		2685.19
7.34167		2696.58
7.34583		2705.44
7.35		2720.6
7.35417		2728.99
7.35833		2733.62
7.3625		2745.96
7.36667		2752.09
7.37083		2762.57
7.375		2766.92
7.37917		2778
7.38333		2781.88
7.3875		2795.53
7.39167		2803.03
7.39583		2807.72
7.4		2810.9
7.40417		2826.3
7.40833		2831.09
7.4125		2835.69
7.41667		2836.67
7.42083		2851.42
7.425		2850.8
7.42917		2859.16
7.43333		2865.29
7.4375		2868.6
7.44167		2867.56
7.44583		2875.62
7.45		2878.3
7.45417		2881.6
7.45833		2885.13
7.4625		2887.19
7.46667		2890.74
7.47083		2891.16
7.475		2892
7.47917		2894.56
7.48333		2891.61
7.4875		2891.92
7.49167		2896.46
7.49583		2891.11
7.5		2890.24
7.50417		2895.07
7.50833		2892.33
7.5125		2878.29
7.51667		2888.4
7.52083		2879.26
7.525		2875.58
7.52917		2875.68
7.53333		2863.42
7.5375		2868.31
7.54167		2862.07
7.54583		2859.62
7.55		2851
7.55417		2847.72
7.55833		2849.56
7.5625		2836.9
7.56667		2834.46
7.57083		2834.8
7.575		2821.91
7.57917		2816.92
7.58333		2808.83
7.5875		2804.1
7.59167		2790.8
7.59583		2784.49
7.6		2781.84
7.60417		2772.18
7.60833		2761.86
7.6125		2756.26
7.61667		2746.88
7.62083		2746.91
7.625		2733.36
7.62917		2729.31
7.63333		2719.33
7.6375		2709.82
7.64167		2699.93
7.64583		2685.96
7.65		2677.36
7.65417		2674.71
7.65833		2661.52
7.6625		2644.11
7.66667		2636.87
7.67083		2622.72
7.675		2616.53
7.67917		2606.92
7.68333		2590.44
7.6875		2583.2
7.69167		2571.27
7.69583		2560.54
7.7		2549.47
7.70417		2534.77
7.70833		2523.62
7.7125		2510.88
7.71667		2495.66
7.72083		2489.26
7.725		2475.41
7.72917		2463.14
7.73333		2448.91
7.7375		2434.63
7.74167		2426.83
7.74583		2418.28
7.75		2402.19
7.75417		2389.99
7.75833		2382.21
7.7625		2366.47
7.76667		2353.76
7.77083		2337.49
7.775		2329.89
7.77917		2311.12
7.78333		2301.42
7.7875		2287.9
7.79167		2274.02
7.79583		2262.07
7.8		2255.66
7.80417		2247.11
7.80833		2231.38
7.8125		2217.14
7.81667		2202.67
7.82083		2197.02
7.825		2180.96
7.82917		2168.57
7.83333		2151.89
7.8375		2143.36
7.84167		2126.47
7.84583		2122.76
7.85		2108.5
7.85417		2096.74
7.85833		2090.77
7.8625		2079.21
7.86667		2069.13
7.87083		2062.6
7.875		2055.36
7.87917		2046.73
7.88333		2033.27
7.8875		2023.2
7.89167		2017.43
7.89583		2008.96
7.9		2002.82
7.90417		1990.48
7.90833		1977.71
7.9125		1971.14
7.91667		1970.24
7.92083		1962.3
7.925		1954.11
7.92917		1946.49
7.93333		1933.48
7.9375		1929.5
7.94167		1926.12
7.94583		1918.23
7.95		1910.5
7.95417		1908
7.95833		1901.58
7.9625		1893.48
7.96667		1892.32
7.97083		1891.03
7.975		1880.6
7.97917		1880.81
7.98333		1872.89
7.9875		1874.78
7.99167		1868.2
7.99583		1868.16
8		1861.57
8.00417		1861.11
8.00833		1859.39
8.0125		1853.67
8.01667		1855.92
8.02083		1852.17
8.025		1857.99
8.02917		1859.64
8.03333		1855.33
8.0375		1860.28
8.04167		1857.01
8.04583		1862.5
8.05		1858.57
8.05417		1863.01
8.05833		1869.09
8.0625		1870.57
8.06667		1872.17
8.07083		1877.76
8.075		1882.3
8.07917		1885.07
8.08333		1891.23
8.0875		1898.7
8.09167		1901.63
8.09583		1907.83
8.1		1914.78
8.10417		1923.31
8.10833		1928.6
8.1125		1934.29
8.11667		1943.23
8.12083		1952.53
8.125		1956.57
8.12917		1966.19
8.13333		1977.01
8.1375		1987.74
8.14167		1995.1
8.14583		2006.43
8.15		2020.54
8.15417		2026.87
8.15833		2035.18
8.1625		2048.43
8.16667		2063.24
8.17083		2067.82
8.175		2081.94
8.17917		2087.66
8.18333		2103.89
8.1875		2113.6
8.19167		2126.06
8.19583		2140.28
8.2		2145.43
8.20417		2157.13
8.20833		2169.4
8.2125		2186.97
8.21667		2198.17
8.22083		2208.63
8.225		2223.82
8.22917		2231.67
8.23333		2245.33
8.2375		2250.6
8.24167		2268.14
8.24583		2277.77
8.25		2293.58
8.25417		2308.56
8.25833		2314.17
8.2625		2331.33
8.26667		2342.11
8.27083		2348.69
8.275		2359.12
8.27917		2372.92
8.28333		2385.98
8.2875		2392.56
8.29167		2409.23
8.29583		2423.79
8.3		2429.78
8.30417		2442.07
8.30833		2448.12
8.3125		2465.03
8.31667		2465.17
8.32083		2480.98
8.325		2489.71
[truncated: 8,172 more rows]

## Sheet: PF670462 alone
Time (days)	Pre	0.1 μM PF670462	WO
0	9493.32
0.00416667	10214.2
0.00833333	10270.8
0.0125	10186.6
0.0166667	10058.9
0.0208333	9920.9
0.025	9764.82
0.0291667	9584.87
0.0333333	9397.66
0.0375	9193.29
0.0416667	9005.51
0.0458333	8818
0.05	8638.43
0.0541667	8462.76
0.0583333	8300.73
0.0625	8147.69
0.0666667	8002.84
0.0708333	7853.4
0.075	7719.33
0.0791667	7596.12
0.0833333	7473.19
0.0875	7365.32
0.0916667	7260.13
0.0958333	7162.24
0.1	7064.7
0.104167	6969.24
0.108333	6881.54
0.1125	6808.91
0.116667	6739.59
0.120833	6661.62
0.125	6593.89
0.129167	6535.93
0.133333	6464.96
0.1375	6412.16
0.141667	6355.7
0.145833	6306.76
0.15	6263.43
0.154167	6219.83
0.158333	6175.44
0.1625	6133.32
0.166667	6088.26
0.170833	6059.73
0.175	6015.08
0.179167	5989.82
0.183333	5946.29
0.1875	5912.41
0.191667	5886.41
0.195833	5855.13
0.2	5816.94
0.204167	5775.99
0.208333	5752.26
0.2125	5722.52
0.216667	5682.09
0.220833	5649.12
0.225	5619.83
0.229167	5584.53
0.233333	5558.47
0.2375	5522.46
0.241667	5490.63
0.245833	5455.07
0.25	5424.58
0.254167	5391.53
0.258333	5342.83
0.2625	5310.9
0.266667	5279.71
0.270833	5243.48
0.275	5204.04
0.279167	5169.93
0.283333	5140.24
0.2875	5099.77
0.291667	5056.66
0.295833	5017
0.3	4981.68
0.304167	4936.5
0.308333	4901.26
0.3125	4860.93
0.316667	4820.84
0.320833	4773.18
0.325	4733.77
0.329167	4690.66
0.333333	4645.72
0.3375	4601.08
0.341667	4562.06
0.345833	4516.4
0.35	4472.89
0.354167	4420.46
0.358333	4368.09
0.3625	4324.46
0.366667	4276.44
0.370833	4230.29
0.375	4177.37
0.379167	4129.54
0.383333	4079.66
0.3875	4027.26
0.391667	3981.68
0.395833	3930.37
0.4	3886
0.404167	3829.97
0.408333	3780.94
0.4125	3734.74
0.416667	3687.33
0.420833	3632.99
0.425	3583.43
0.429167	3533.8
0.433333	3487.07
0.4375	3435.68
0.441667	3389.24
0.445833	3344.74
0.45	3298.84
0.454167	3252.96
0.458333	3207.5
0.4625	3163.46
0.466667	3119.8
0.470833	3074.14
0.475	3028.61
0.479167	2989.54
0.483333	2943.58
0.4875	2905.88
0.491667	2862.07
0.495833	2830.17
0.5	2788.61
0.504167	2752.1
0.508333	2721.19
0.5125	2686.66
0.516667	2648.46
0.520833	2614.93
0.525	2592.47
0.529167	2561.8
0.533333	2531.94
0.5375	2502.4
0.541667	2476.79
0.545833	2445.7
0.55	2428.14
0.554167	2403.7
0.558333	2377.26
0.5625	2355.09
0.566667	2336.84
0.570833	2314.26
0.575	2300.81
0.579167	2279.07
0.583333	2259.66
0.5875	2242.48
0.591667	2227.38
0.595833	2212.99
0.6	2197.36
0.604167	2186.51
0.608333	2179.51
0.6125	2163.72
0.616667	2152.19
0.620833	2141.3
0.625	2131.99
0.629167	2124.97
0.633333	2126.76
0.6375	2122.89
0.641667	2114.27
0.645833	2113.42
0.65	2108.8
0.654167	2105.33
0.658333	2104.03
0.6625	2102.03
0.666667	2101
0.670833	2102.02
0.675	2105.06
0.679167	2109.43
0.683333	2108.79
0.6875	2112.26
0.691667	2115.02
0.695833	2121.06
0.7	2126.27
0.704167	2135.34
0.708333	2144.93
0.7125	2148.71
0.716667	2156.04
0.720833	2169.6
0.725	2187.36
0.729167	2189.24
0.733333	2205.33
0.7375	2218.14
0.741667	2231.12
0.745833	2246.89
0.75	2272.63
0.754167	2286.06
0.758333	2306.17
0.7625	2323.68
0.766667	2357.4
0.770833	2379.08
0.775	2407.54
0.779167	2431.61
0.783333	2466.36
0.7875	2498.08
0.791667	2533.23
0.795833	2563.72
0.8	2600.1
0.804167	2634.11
0.808333	2679.4
0.8125	2721.88
0.816667	2765.74
0.820833	2811.83
0.825	2855.63
0.829167	2904.89
0.833333	2957.06
0.8375	3004.82
0.841667	3060.88
0.845833	3113.77
0.85	3183.64
0.854167	3235.09
0.858333	3301.77
0.8625	3359.39
0.866667	3431.21
0.870833	3496.89
0.875	3569.17
0.879167	3635.7
0.883333	3705.23
0.8875	3776.91
0.891667	3845.11
0.895833	3928.07
0.9	4006.47
0.904167	4080.14
0.908333	4150.13
0.9125	4231.54
0.916667	4309.4
0.920833	4391.71
0.925	4473.83
0.929167	4555.52
0.933333	4627.18
0.9375	4707.74
0.941667	4787.02
0.945833	4870.8
0.95	4944.07
0.954167	5024.7
0.958333	5093.7
0.9625	5162.34
0.966667	5241.13
0.970833	5314.81
0.975	5387.51
0.979167	5455.12
0.983333	5531.08
0.9875	5594.79
0.991667	5661.11
0.995833	5715.56
1	5786.08
1.00417	5848.28
1.00833	5907.3
1.0125	5948.63
1.01667	6014.91
1.02083	6056.1
1.025	6106.31
1.02917	6152.86
1.03333	6203.78
1.0375	6250.04
1.04167	6283.32
1.04583	6321.59
1.05	6355.67
1.05417	6385.93
1.05833	6422.57
1.0625	6455.38
1.06667	6472.11
1.07083	6503.61
1.075	6528.21
1.07917	6547.52
1.08333	6567.92
1.0875	6580.81
1.09167	6594.67
1.09583	6606.11
1.1	6610.37
1.10417	6625.78
1.10833	6625.81
1.1125	6631.3
1.11667	6623.92
1.12083	6625.11
1.125	6621.98
1.12917	6629.87
1.13333	6622.06
1.1375	6615
1.14167	6610
1.14583	6589.71
1.15	6586.81
1.15417	6574.27
1.15833	6556.58
1.1625	6531.74
1.16667	6521.58
1.17083	6504.07
1.175	6483.4
1.17917	6474.67
1.18333	6448.64
1.1875	6430.27
1.19167	6401.8
1.19583	6380.92
1.2	6359.13
1.20417	6332.28
1.20833	6310.28
1.2125	6280.86
1.21667	6261.47
1.22083	6237.32
1.225	6204.74
1.22917	6172.84
1.23333	6153.1
1.2375	6118.28
1.24167	6099.03
1.24583	6060.43
1.25	6038.17
1.25417	6005.58
1.25833	5985.59
1.2625	5955.93
1.26667	5924.93
1.27083	5893.64
1.275	5857.39
1.27917	5834.07
1.28333	5797.26
1.2875	5769.74
1.29167	5733.7
1.29583	5705.76
1.3	5670.8
1.30417	5636.77
1.30833	5609.81
1.3125	5577.31
1.31667	5539.62
1.32083	5503.56
1.325	5461.17
1.32917	5428.58
1.33333	5399.9
1.3375	5361.16
1.34167	5320.73
1.34583	5288.68
1.35	5254.6
1.35417	5212.52
1.35833	5178
1.3625	5142.47
1.36667	5096.54
1.37083	5061.87
1.375	5023.17
1.37917	4978.6
1.38333	4936.39
1.3875	4898.48
1.39167	4857.34
1.39583	4823.43
1.4	4774.32
1.40417	4735.11
1.40833	4699.11
1.4125	4651.93
1.41667	4615.43
1.42083	4576.44
1.425	4537.88
1.42917	4493.32
1.43333	4450.23
1.4375	4408.29
1.44167	4373.97
1.44583	4322.96
1.45	4290.97
1.45417	4253.07
1.45833	4209.14
1.4625	4172.3
1.46667	4137.58
1.47083	4098.07
1.475	4060.11
1.47917	4022.37
1.48333	3992.22
1.4875	3953.39
1.49167	3911.23
1.49583	3881.09
1.5	3845.29
1.50417	3814.83
1.50833	3790.21
1.5125	3751.02
1.51667	3722.62
1.52083	3688.57
1.525	3667.21
1.52917	3641.32
1.53333	3608.56
1.5375	3577.92
1.54167	3556.06
1.54583	3534.3
1.55	3499.18
1.55417	3484.16
1.55833	3458.2
1.5625	3435.52
1.56667	3403.96
1.57083	3391.08
1.575	3364.57
1.57917	3348.23
1.58333	3324.1
1.5875	3309.29
1.59167	3284.67
1.59583	3271.56
1.6	3251.34
1.60417	3236.61
1.60833	3221.77
1.6125	3209.58
1.61667	3188.49
1.62083	3178.34
1.625	3165.4
1.62917	3160.09
1.63333	3138.19
1.6375	3130.34
1.64167	3128.27
1.64583	3111.81
1.65	3106.99
1.65417	3094.39
1.65833	3088.84
1.6625	3090.5
1.66667	3081.03
1.67083	3091
1.675	3082.29
1.67917	3076.76
1.68333	3078.37
1.6875	3077.37
1.69167	3079.61
1.69583	3078.5
1.7	3083.99
1.70417	3077.83
1.70833	3080.2
1.7125	3088.96
1.71667	3097.87
1.72083	3093.66
1.725	3099.68
1.72917	3104.67
1.73333	3117
1.7375	3123.38
1.74167	3134.78
1.74583	3141.44
1.75	3150.41
1.75417	3167.81
1.75833	3178
1.7625	3190.13
1.76667	3199.63
1.77083	3221.3
1.775	3239.28
1.77917	3249.68
1.78333	3273.48
1.7875	3287.44
1.79167	3311.6
1.79583	3329.22
1.8	3353.01
1.80417	3377.66
1.80833	3402.4
1.8125	3426.23
1.81667	3455.36
1.82083	3483.06
1.825	3516.58
1.82917	3552.62
1.83333	3575
1.8375	3614.88
1.84167	3649.91
1.84583	3688.67
1.85	3727.94
1.85417	3762.2
1.85833	3802.36
1.8625	3848.34
1.86667	3883.43
1.87083	3931.8
1.875	3977.23
1.87917	4020.97
1.88333	4075.16
1.8875	4117.44
1.89167	4169.49
1.89583	4223.28
1.9	4276.49
1.90417	4331.81
1.90833	4382.11
1.9125	4439.37
1.91667	4491.42
1.92083	4542.12
1.925	4588.98
1.92917	4645.04
1.93333	4705.36
1.9375	4757.51
1.94167	4808.11
1.94583	4867.76
1.95	4919.59
1.95417	4971
1.95833	5028
1.9625	5091.77
1.96667	5135.94
1.97083	5192.9
1.975	5245.94
1.97917	5288.77
1.98333	5338.08
1.9875	5388.24
1.99167	5429.66
1.99583	5484.08
2	5530.02
2.00417	5572.92
2.00833	5615.28
2.0125	5655.36
2.01667	5700.11
2.02083	5739.62
2.025	5787.47
2.02917	5814.72
2.03333	5842.18
2.0375	5888.66
2.04167	5913.46
2.04583	5946.73
2.05	5983.14
2.05417	6005.21
2.05833	6041.18
2.0625	6067.93
2.06667	6083.78
2.07083	6100.21
2.075	6129.7
2.07917	6144.5
2.08333	6161.83
2.0875	6176.91
2.09167	6199.93
2.09583	6206.18
2.1	6215.81
2.10417	6229.48
2.10833	6230.61
2.1125	6249.61
2.11667	6245.97
2.12083	6251.8
2.125	6255.34
2.12917	6259.99
2.13333	6253
2.1375	6262.83
2.14167	6257.18
2.14583	6254.67
2.15	6248.92
2.15417	6247.53
2.15833	6238.77
2.1625	6227.62
2.16667	6221.28
2.17083	6210.27
2.175	6204.58
2.17917	6179.52
2.18333	6167.91
2.1875	6162.19
2.19167	6143.1
2.19583	6133.06
2.2	6113.11
2.20417	6097.46
2.20833	6080.16
2.2125	6061.67
2.21667	6042.89
2.22083	6027.99
2.225	6010.23
2.22917	5990.37
2.23333	5964.19
2.2375	5944.83
2.24167	5922.76
2.24583	5903.37
2.25	5883.17
2.25417	5858.6
2.25833	5837
2.2625	5810.74
2.26667	5778.28
2.27083	5758.72
2.275	5732.61
2.27917	5712.1
2.28333	5679.89
2.2875	5656.47
2.29167	5626.82
2.29583	5594.24
2.3	5575.64
2.30417	5538.49
2.30833	5509.94
2.3125	5485.54
2.31667	5459.33
2.32083	5428.32
2.325	5398.98
2.32917	5361.2
2.33333	5332.18
2.3375	5303.64
2.34167	5275.99
2.34583	5243.7
2.35	5209.73
2.35417	5182.77
2.35833	5146.03
2.3625	5118.3
2.36667	5075.66
2.37083	5058.17
2.375	5018.14
2.37917	4989.94
2.38333	4954.46
2.3875	4911.73
2.39167	4881.22
2.39583	4848.19
2.4	4814.8
2.40417	4784.58
2.40833	4746.49
2.4125	4712.79
2.41667	4673.91
2.42083	4648.58
2.425	4609.83
2.42917	4580.68
2.43333	4540.38
2.4375	4512.92
2.44167	4471.49
2.44583	4434.69
2.45	4405.23
2.45417	4369.56
2.45833	4325.83
2.4625	4304.06
2.46667	4264.5
2.47083	4238.68
2.475	4202.51
2.47917	4162.94
2.48333	4143.66
2.4875	4105.18
2.49167	4073.66
2.49583	4042.36
2.5	4011.98
2.50417	3991.16
2.50833	3955.74
2.5125	3922.38
2.51667	3892.41
2.52083	3858.51
2.525	3830.07
2.52917	3793.16
2.53333	3765.04
2.5375	3725.28
2.54167	3702.56
2.54583	3675.99
2.55	3649.87
2.55417	3618.7
2.55833	3593.48
2.5625	3568.37
2.56667	3541.02
2.57083	3523.87
2.575	3500.41
2.57917	3479.26
2.58333	3455.58
2.5875	3424.13
2.59167	3408.43
2.59583	3387.53
2.6	3370.71
2.60417	3351.99
2.60833	3323.32
2.6125	3307.1
2.61667	3290.29
2.62083	3278.68
2.625	3254.29
2.62917	3245.22
2.63333	3224.09
2.6375	3208.16
2.64167	3195.48
2.64583	3183.16
2.65	3173.63
2.65417	3159.42
2.65833	3157.99
2.6625	3138.36
2.66667	3136.68
2.67083	3127.81
2.675	3117.29
2.67917	3121.31
2.68333	3105.43
2.6875	3095.6
2.69167	3098.09
2.69583	3085.62
2.7	3085.81
2.70417	3079.37
2.70833	3077.49
2.7125	3076.01
2.71667	3070.8
2.72083	3063.56
2.725	3066.32
2.72917	3058.81
2.73333	3066.23
2.7375	3061.22
2.74167	3066.1
2.74583	3060.49
2.75	3065.67
2.75417	3070.82
2.75833	3072.66
2.7625	3081.32
2.76667	3084.47
2.77083	3090.02
2.775	3101.94
2.77917	3107.28
2.78333	3110.22
2.7875	3130.04
2.79167	3138.5
2.79583	3153.27
2.8	3167.43
2.80417	3175.99
2.80833	3192.58
2.8125	3213.71
2.81667	3220.62
2.82083	3247.49
2.825	3261.43
2.82917	3279.16
2.83333	3311.22
2.8375	3323.73
2.84167	3351.8
2.84583	3379.87
2.85	3406.41
2.85417	3432.4
2.85833	3457.57
2.8625	3491.84
2.86667	3511.7
2.87083	3547.84
2.875	3578.9
2.87917	3617.47
2.88333	3653.01
2.8875	3682.96
2.89167	3721.26
2.89583	3742.23
2.9	3788.41
2.90417	3829.67
2.90833	3865.38
2.9125	3906.87
2.91667	3938.61
2.92083	3986.69
2.925	4020.46
2.92917	4073.44
2.93333	4115.33
2.9375	4152.44
2.94167	4194.25
2.94583	4237.18
2.95	4284.96
2.95417	4328.49
2.95833	4371.57
2.9625	4407.52
2.96667	4452.07
2.97083	4494.18
2.975	4546.51
2.97917	4591.53
2.98333	4631.38
2.9875	4674.74
2.99167	4714.72
2.99583	4747.02
3	4791.51
3.00417	4823.74
3.00833	4869.82
3.0125	4907.53
3.01667	4951.16
3.02083	4975.51
3.025	5017.03
3.02917	5050.68
3.03333	5088.78
3.0375	5118.08
3.04167	5148.17
3.04583	5174.63
3.05	5202.63
3.05417	5224.96
3.05833	5258.96
3.0625	5280.48
3.06667	5312.13
3.07083	5335.22
3.075	5360.47
3.07917	5384.72
3.08333	5407.84
3.0875	5419.31
3.09167	5432.69
3.09583	5454.67
3.1	5469.24
3.10417	5489.42
3.10833	5507.61
3.1125	5509.91
3.11667	5529.24
3.12083	5542.36
3.125	5545.07
3.12917	5555.49
3.13333	5561.8
3.1375	5565.5
3.14167	5573.27
3.14583	5573.47
3.15	5580.63
3.15417	5585.41
3.15833	5589.43
3.1625	5579.5
3.16667	5576.22
3.17083	5576.18
3.175	5576.22
3.17917	5567.6
3.18333	5564.06
3.1875	5552.08
3.19167	5546.22
3.19583	5536.26
3.2	5529.68
3.20417	5526.68
3.20833	5514.01
3.2125	5502.7
3.21667	5495.86
3.22083	5476.14
3.225	5464.4
3.22917	5444.43
3.23333	5434.31
3.2375	5418.89
3.24167	5401
3.24583	5390.64
3.25	5369.88
3.25417	5362.42
3.25833	5338.79
3.2625	5332.01
3.26667	5307.08
3.27083	5284.92
3.275	5264.36
3.27917	5239.76
3.28333	5222.92
3.2875	5208.79
3.29167	5189.1
3.29583	5175.56
3.3	5149.82
3.30417	5123.42
3.30833	5105.31
3.3125	5080.33
3.31667	5059.64
3.32083	5037.51
3.325	5015.98
3.32917	4989.79
3.33333	4967.18
3.3375	4939.18
3.34167	4924.03
3.34583	4904.26
3.35	4873.46
3.35417	4845.77
3.35833	4826.81
3.3625	4797.27
3.36667	4767.3
3.37083	4742.24
3.375	4714.8
3.37917	4688.82
3.38333	4663.11
3.3875	4631.86
3.39167	4609.31
3.39583	4584.49
3.4	4553.46
3.40417	4527.32
3.40833	4501.13
3.4125	4466.1
3.41667	4435.62
3.42083	4414.71
3.425	4385.72
3.42917	4351.73
3.43333	4322.52
3.4375	4296.43
3.44167	4271.12
3.44583	4240.62
3.45	4215.03
3.45417	4181.19
3.45833	4151.3
3.4625	4127.47
3.46667	4099.2
3.47083	4066.64
3.475	4039.73
3.47917	4012.02
3.48333	3981.83
3.4875	3961.81
3.49167	3936.24
3.49583	3905.5
3.5	3879.83
3.50417	3851.81
3.50833	3826.58
3.5125	3801.26
3.51667	3768.7
3.52083	3742.26
3.525	3719.9
3.52917	3693.09
3.53333	3664.96
3.5375	3646.31
3.54167	3618.46
3.54583	3591.57
3.55	3569.36
3.55417	3544.33
3.55833	3519.32
3.5625	3506.06
3.56667	3480.83
3.57083	3452.7
3.575	3439.32
3.57917	3413.54
3.58333	3396.99
3.5875	3374.14
3.59167	3350.57
3.59583	3339.93
3.6	3319.8
3.60417	3294.73
3.60833	3279.23
3.6125	3262.74
3.61667	3245.02
3.62083	3225.02
3.625	3210.11
3.62917	3191.51
3.63333	3177.99
3.6375	3156.12
3.64167	3143.33
3.64583	3130.38
3.65	3115.57
3.65417	3100.6
3.65833	3094.28
3.6625	3075.54
3.66667	3072.29
3.67083	3066.39
3.675	3050.59
3.67917	3040.89
3.68333	3029.32
3.6875	3025.73
3.69167	3021.76
3.69583	3012.53
3.7	3010.13
3.70417	3000.33
3.70833	2996.69
3.7125	2997.44
3.71667	2993.8
3.72083	2991.5
3.725	2985.43
3.72917	2978.22
3.73333	2979.92
3.7375	2971.09
3.74167	2972.98
3.74583	2974.17
3.75	2969.97
3.75417	2969.99
3.75833	2969.84
3.7625	2972.2
3.76667	2976.39
3.77083	2978.76
3.775	2983.42
3.77917	2989.6
3.78333	2991.07
3.7875	2991.49
3.79167	2997.01
3.79583	3012.43
3.8	3013.49
3.80417	3026.6
3.80833	3034.67
3.8125	3044.8
3.81667	3054.1
3.82083	3064.54
3.825	3075.46
3.82917	3090.78
3.83333	3104.82
3.8375	3121.86
3.84167	3136.36
3.84583	3154.23
3.85	3173.94
3.85417	3189.64
3.85833	3210.22
3.8625	3229.44
3.86667	3256.86
3.87083	3280.74
3.875	3299.21
3.87917	3323.38
3.88333	3350.94
3.8875	3372.27
3.89167	3398.28
3.89583	3428.7
3.9	3458.28
3.90417	3481.36
3.90833	3505.87
3.9125	3542.1
3.91667	3577.13
3.92083	3596.48
3.925	3631.63
3.92917	3663.13
3.93333	3695.13
3.9375	3732.71
3.94167	3760.32
3.94583	3799.74
3.95	3824.83
3.95417	3862.89
3.95833	3893.88
3.9625	3927.21
3.96667	3964.18
3.97083	4000.31
3.975	4028.91
3.97917	4064.63
3.98333	4097.43
3.9875	4134.67
3.99167	4165.42
3.99583	4204.59
4	4230.98
4.00417	4268.9
4.00833	4294.47
4.0125	4332.91
4.01667	4359.8
4.02083	4392.62
4.025	4425.09
4.02917	4448.46
4.03333	4481.38
4.0375	4502.39
4.04167	4538.27
4.04583	4562.72
4.05	4591.51
4.05417	4632.47
4.05833	4650.37
4.0625	4671.67
4.06667	4693.04
4.07083	4719.99
4.075	4748.09
4.07917	4760.37
4.08333	4786.16
4.0875	4812.54
4.09167	4828.6
4.09583	4844.32
4.1	4858.44
4.10417	4882.46
4.10833	4898.89
4.1125	4907.2
4.11667	4919.67
4.12083	4939.17
4.125	4947.08
4.12917	4963.23
4.13333	4971.76
4.1375	4981.54
4.14167	4993.52
4.14583	5006.2
4.15	5008.58
4.15417	5018.97
4.15833	5020.32
4.1625	5022.96
4.16667	5032.46
4.17083	5034.09
4.175	5037.64
4.17917	5042.4
4.18333	5033.39
4.1875	5038.76
4.19167	5041.9
4.19583	5032.06
4.2	5025.14
4.20417	5032.59
4.20833	5026.73
4.2125	5013.57
4.21667	5014.5
4.22083	5007.4
4.225	4999.87
4.22917	4989.89
4.23333	4989.04
4.2375	4979.29
4.24167	4970.31
4.24583	4954.72
4.25	4950.4
4.25417	4935.09
4.25833	4925.11
4.2625	4912.78
4.26667	4898.33
4.27083	4889.7
4.275	4872.41
4.27917	4852.9
4.28333	4841.02
4.2875	4833.62
4.29167	4813.08
4.29583	4801.76
4.3	4781.31
4.30417	4775.79
4.30833	4753.64
4.3125	4747.26
4.31667	4725.89
4.32083	4712.33
4.325	4693.36
4.32917	4679.37
4.33333	4657.96
4.3375	4645.68
4.34167	4623.82
4.34583	4603.88
4.35	4581.47
4.35417	4569.1
4.35833	4554.12
4.3625	4531.02
4.36667	4512.32
4.37083	4496.03
4.375	4468.98
4.37917	4452
4.38333	4441.42
4.3875	4422.37
4.39167	4394.38
4.39583	4379.51
4.4	4357.61
4.40417	4328.73
4.40833	4310.33
4.4125	4288.14
4.41667	4265.94
4.42083	4247.1
4.425	4224.67
4.42917	4195.58
4.43333	4175.2
4.4375	4152.33
4.44167	4132
4.44583	4103.26
4.45	4083.11
4.45417	4063.71
4.45833	4036.41
4.4625	4013.78
4.46667	3989.47
4.47083	3955.06
4.475	3942.72
4.47917	3913.2
4.48333	3896.66
4.4875	3877.69
4.49167	3851.29
4.49583	3825.63
4.5	3802.3
4.50417	3785.34
4.50833	3762.67
4.5125	3737.22
4.51667	3710.1
4.52083	3697.62
4.525	3669.06
4.52917	3644.98
4.53333	3623.28
4.5375	3600.3
4.54167	3577.18
4.54583	3559.87
4.55	3535.34
4.55417	3516.5
4.55833	3492.81
4.5625	3473.8
4.56667	3454.57
4.57083	3425.22
4.575	3418.37
4.57917	3392.62
4.58333	3368
4.5875	3351.04
4.59167	3325.07
4.59583	3316.09
4.6	3287.46
4.60417	3269.36
4.60833	3262.61
4.6125	3240.17
4.61667	3222.34
4.62083	3199.87
4.625	3187.5
4.62917	3172.41
4.63333	3160.58
4.6375	3142.59
4.64167	3118.76
4.64583	3110.38
4.65	3097.08
4.65417	3079.66
4.65833	3069.29
4.6625	3056.77
4.66667	3041.9
4.67083	3037.69
4.675	3015.22
4.67917	3004.06
4.68333	3001.61
4.6875	2991.88
4.69167	2982.92
4.69583	2975.52
4.7	2962.9
4.70417	2955.27
4.70833	2950.97
4.7125	2940.34
4.71667	2931.44
4.72083	2928.48
4.725	2926.08
4.72917	2922.11
4.73333	2916.81
4.7375	2910.56
4.74167	2903.72
4.74583	2904.27
4.75	2896.66
4.75417	2895.81
4.75833	2897.06
4.7625	2893.2
4.76667	2888.38
4.77083	2889.73
4.775	2894.68
4.77917	2895.18
4.78333	2897.36
4.7875	2897.18
4.79167	2900.1
4.79583	2907.38
4.8	2903.61
4.80417	2913.06
4.80833	2921.21
4.8125	2923.89
4.81667	2924.67
4.82083	2934.27
4.825	2943.91
4.82917	2954.27
4.83333	2960.51
4.8375	2972.63
4.84167	2988.96
4.84583	2988.94
4.85	3005.72
4.85417	3015.43
4.85833	3039.33
4.8625	3043.1
4.86667	3066.52
4.87083	3081.73
4.875	3096.24
4.87917	3114.12
4.88333	3138.29
4.8875	3147.4
4.89167	3180.1
4.89583	3193.79
4.9	3219.3
4.90417	3240.39
4.90833	3260.73
4.9125	3281.78
4.91667	3306.04
4.92083	3329.29
4.925	3351.41
4.92917	3381.79
4.93333	3410.64
4.9375	3429.76
4.94167	3460.53
4.94583	3482.41
4.95	3512.96
4.95417	3540.9
4.95833	3567.26
4.9625	3594.93
4.96667	3623.78
4.97083	3650.92
4.975	3670.5
4.97917	3706.46
4.98333	3733.42
4.9875	3762.68
4.99167	3788.94
4.99583	3815.87
5	3851.29
5.00417	3873.31
5.00833	3905.71
5.0125	3931.14
5.01667	3946.96
5.02083	3983.68
5.025	4003.4
5.02917	4038.99
5.03333	4058.02
5.0375	4088.47
5.04167	4110.62
5.04583	4135.96
5.05	4159.24
5.05417	4183.18
5.05833	4203.32
5.0625	4230.93
5.06667	4250.39
5.07083	4270.97
5.075	4286.58
5.07917	4312.39
5.08333	4330.33
5.0875	4350.01
5.09167	4371.76
5.09583	4389.83
5.1	4408.08
5.10417	4427.99
5.10833	4439.24
5.1125	4445.38
5.11667	4470.49
5.12083	4477.69
5.125	4487.79
5.12917	4508.42
5.13333	4514.42
5.1375	4531.57
5.14167	4538.53
5.14583	4554.33
5.15	4560.39
5.15417	4569.34
5.15833	4579.64
5.1625	4587.76
5.16667	4597.38
5.17083	4606.7
5.175	4603.51
5.17917	4612.96
5.18333	4624.7
5.1875	4623.38
5.19167	4624.03
5.19583	4632.02
5.2	4633.72
5.20417	4638.68
5.20833	4640.17
5.2125	4636.08
5.21667	4629.47
5.22083	4631.89
5.225	4632.29
5.22917	4626.66
5.23333	4626.06
5.2375	4623.1
5.24167	4604.6
5.24583	4606.17
5.25	4596.26
5.25417	4596.26
5.25833	4590.94
5.2625	4580.28
5.26667	4574.34
5.27083	4570.93
5.275	4554.41
5.27917	4547.19
5.28333	4537.13
5.2875	4531.02
5.29167	4521.2
5.29583	4510.01
5.3	4499.7
5.30417	4490.1
5.30833	4476.61
5.3125	4465.81
5.31667	4453.18
5.32083	4446.51
5.325	4428.96
5.32917	4419
5.33333	4414.5
5.3375	4390.3
5.34167	4387.28
5.34583	4370.37
5.35	4351.69
5.35417	4341.52
5.35833	4322.11
5.3625	4314.04
5.36667	4294.98
5.37083	4278.67
5.375	4263.8
5.37917	4252.7
5.38333	4239.7
5.3875	4221.01
5.39167	4212.4
5.39583	4178.33
5.4	4170.81
5.40417	4150.07
5.40833	4139.58
5.4125	4118.38
5.41667	4097.9
5.42083	4076.76
5.425	4058.34
5.42917	4045.99
5.43333	4021
5.4375	4008.38
5.44167	3982.62
5.44583	3975.09
5.45	3951.23
5.45417	3929.52
5.45833	3905.61
5.4625	3889.69
5.46667	3873.51
5.47083	3843.42
5.475	3824
5.47917	3810.59
5.48333	3782.74
5.4875	3764.9
5.49167	3748.51
5.49583	3723.21
5.5	3702.84
5.50417	3675.87
5.50833	3663.37
5.5125	3641.99
5.51667	3623.03
5.52083	3602.26
5.525	3579.43
5.52917	3556.76
5.53333	3542.52
5.5375	3516.57
5.54167	3506.59
5.54583	3484.21
5.55	3457.66
5.55417	3435.28
5.55833	3426.2
5.5625	3404.76
5.56667	3384.51
5.57083	3370.27
5.575	3348.87
5.57917	3326.67
5.58333	3315.42
5.5875	3293.81
5.59167	3280.52
5.59583	3255.52
5.6	3234.7
5.60417	3219.09
5.60833	3205.87
5.6125	3183.47
5.61667	3171.36
5.62083	3151.71
5.625	3135.91
5.62917	3123.58
5.63333	3103.66
5.6375	3096.11
5.64167	3073.81
5.64583	3059.77
5.65	3045.02
5.65417	3036.83
5.65833	3021.53
5.6625	3006.6
5.66667	2995.94
5.67083	2980.16
5.675	2976.49
5.67917	2960.63
5.68333	2954.22
5.6875	2948.96
5.69167	2935
5.69583	2930.31
5.7	2917.41
5.70417	2902.4
5.70833	2897.92
5.7125	2887.1
5.71667	2880.17
5.72083	2865.24
5.725	2866.77
5.72917	2868.38
5.73333	2859.01
5.7375	2846.73
5.74167	2843.54
5.74583	2837.76
5.75	2844.57
5.75417	2828.86
5.75833	2827.63
5.7625	2825.24
5.76667	2825.22
5.77083	2824.42
5.775	2819.53
5.77917	2817.29
5.78333	2812.28
5.7875	2818.83
5.79167	2820.63
5.79583	2821.13
5.8	2818.51
5.80417	2827.88
5.80833	2824.68
5.8125	2827.17
5.81667	2831.01
5.82083	2837.19
5.825	2844.24
5.82917	2842.47
5.83333	2854.69
5.8375	2857.5
5.84167	2862.26
5.84583	2874.93
5.85	2887.2
5.85417	2892.37
5.85833	2906.27
5.8625	2916.07
5.86667	2926.58
5.87083	2936.51
5.875	2956.18
5.87917	2971.09
5.88333	2985.67
5.8875	2998.73
5.89167	3014.04
5.89583	3034.1
5.9	3051.71
5.90417	3066.49
5.90833	3082.91
5.9125	3097.54
5.91667	3119.46
5.92083	3144.13
5.925	3159.76
5.92917	3180.88
5.93333	3198.27
5.9375	3218.4
5.94167	3242.78
5.94583	3270.02
5.95	3289.92
5.95417	3311.02
5.95833	3328.37
5.9625	3357.84
5.96667	3376.81
5.97083	3400.62
5.975	3426.01
5.97917	3453.64
5.98333	3472.43
5.9875	3492.3
5.99167	3517.43
5.99583	3532.27
6	3557.63
6.00417	3585.56
6.00833	3613.33
6.0125	3632.52
6.01667	3652.14
6.02083	3676.42
6.025	3694.31
6.02917	3719.6
6.03333	3743.49
6.0375	3758.04
6.04167	3784.03
6.04583	3806.4
6.05	3829.89
6.05417	3841.64
6.05833	3869.34
6.0625	3887.17
6.06667	3904.96
6.07083	3929.53
6.075	3946.77
6.07917	3959.71
6.08333	3983.87
6.0875	3996.59
6.09167	4016.71
6.09583	4031.29
6.1	4057.49
6.10417	4072.86
6.10833	4086.83
6.1125	4102.43
6.11667	4114.86
6.12083	4126.16
6.125	4143.99
6.12917	4159.38
6.13333	4161.16
6.1375	4181.97
6.14167	4187.3
6.14583	4202.5
6.15	4205.76
6.15417	4219.84
6.15833	4227.16
6.1625	4239.87
6.16667	4247.02
6.17083	4254.7
6.175	4260.14
6.17917	4263.79
6.18333	4266.09
6.1875	4276.16
6.19167	4282.36
6.19583	4288.07
6.2	4288.06
6.20417	4287.91
6.20833	4300.84
6.2125	4296.41
6.21667	4300.91
6.22083	4301.56
6.225	4300.08
6.22917	4299.51
6.23333	4296.53
6.2375	4299.52
6.24167	4293.16
6.24583	4295.6
6.25	4295.83
6.25417	4287.88
6.25833	4286.99
6.2625	4274.08
6.26667	4273.32
6.27083	4269.91
6.275	4266.4
6.27917	4255.97
6.28333	4245.51
6.2875	4249.04
6.29167	4240.97
6.29583	4227.73
6.3	4220.54
6.30417	4218.2
6.30833	4211.56
6.3125	4200.48
6.31667	4187.22
6.32083	4178.24
6.325	4171.36
6.32917	4164.58
6.33333	4156.49
6.3375	4146.36
6.34167	4137.19
6.34583	4127.24
6.35	4118.54
6.35417	4101.56
6.35833	4091.38
6.3625	4092.24
6.36667	4067.93
6.37083	4055.22
6.375	4038.13
6.37917	4026.24
6.38333	4013.62
6.3875	4004.63
6.39167	3989.32
6.39583	3982.41
6.4	3967.33
6.40417	3950.64
6.40833	3933.07
6.4125	3918.26
6.41667	3908.52
6.42083	3892.47
6.425	3873.51
6.42917	3858.39
6.43333	3840.79
6.4375	3833.5
6.44167	3810.83
6.44583	3792.09
6.45	3779.44
6.45417	3766.84
6.45833	3746.36
6.4625	3731.22
6.46667	3709.3
6.47083	3694.73
6.475	3674.72
6.47917	3656.79
6.48333	3643.41
6.4875	3622.44
6.49167	3600.62
6.49583	3597.98
6.5	3573.5
6.50417	3552.16
6.50833	3536.4
6.5125	3515.89
6.51667	3503.11
6.52083	3484.83
6.525	3465.41
6.52917	3445.62
6.53333	3428.23
6.5375	3415.43
6.54167	3393.93
6.54583	3374.61
6.55	3356.7
6.55417	3340.4
6.55833	3323.17
6.5625	3307.86
6.56667	3287.1
6.57083	3268.09
6.575	3251.83
6.57917	3238.93
6.58333	3220.64
6.5875	3200.92
6.59167	3196.13
6.59583	3171.82
6.6	3160.09
6.60417	3142.96
6.60833	3127.84
6.6125	3108.8
6.61667	3096.1
6.62083	3082.41
6.625	3068.4
6.62917	3046.23
6.63333	3040.51
6.6375	3016.37
6.64167	3005.19
6.64583	2988.64
6.65	2976.26
6.65417	2971.68
6.65833	2950.01
6.6625	2940
6.66667	2924.34
6.67083	2919.17
6.675	2909.73
6.67917	2889.21
6.68333	2888.3
6.6875	2874.91
6.69167	2866.58
6.69583	2850.29
6.7	2843.68
6.70417	2839.04
6.70833	2823.13
6.7125	2812.39
6.71667	2804.46
6.72083	2796.93
6.725	2792.04
6.72917	2783.02
6.73333	2781.97
6.7375	2769.62
6.74167	2764.84
6.74583	2762.82
6.75	2757.49
6.75417	2757.21
6.75833	2746.5
6.7625	2739.71
6.76667	2735.4
6.77083	2730.06
6.775	2731.76
6.77917	2725.54
6.78333	2724.61
6.7875	2720.5
6.79167	2720.23
6.79583	2721.56
6.8	2724.68
6.80417	2719.57
6.80833	2721.67
6.8125	2722.96
6.81667	2716.61
6.82083	2718.64
6.825	2723.7
6.82917	2727.6
6.83333	2730.32
6.8375	2731.16
6.84167	2735.76
6.84583	2743.77
6.85	2750.63
6.85417	2756.16
6.85833	2762.66
6.8625	2777.73
6.86667	2780.22
6.87083	2785.83
6.875	2797.04
6.87917	2807.87
6.88333	2817.28
6.8875	2828.93
6.89167	2839.58
6.89583	2848.63
6.9	2862.49
6.90417	2877.5
6.90833	2896.42
6.9125	2905.74
6.91667	2917.6
6.92083	2935.97
6.925	2948.97
6.92917	2967.7
6.93333	2979.97
6.9375	3003.81
6.94167	3017.32
6.94583	3040.52
6.95	3054.31
6.95417	3070.26
6.95833	3093.79
6.9625	3107.76
6.96667	3119.61
6.97083	3151.49
6.975	3168.91
6.97917	3191.58
6.98333	3212.43
6.9875	3232.39
6.99167	3252.08
6.99583	3278.2
7	3294.47
7.00417	3314.96
7.00833	3336.11
7.0125	3355.68
7.01667	3381.01
7.02083	3400.48
7.025
7.02917		4307.23
7.03333		3888.91
7.0375		3776.09
7.04167		3727.8
7.04583		3700.01
7.05		3688.94
7.05417		3689.57
7.05833		3687.72
7.0625		3700.42
7.06667		3699.78
7.07083		3708.66
7.075		3719.48
7.07917		3721.24
7.08333		3730.14
7.0875		3732.9
7.09167		3748.48
7.09583		3761.21
7.1		3762.6
7.10417		3776
7.10833		3782.87
7.1125		3794.19
7.11667		3802.48
7.12083		3806.56
7.125		3817.82
7.12917		3826.34
7.13333		3842.64
7.1375		3843.93
7.14167		3854.59
7.14583		3857.96
7.15		3869.02
7.15417		3876.81
7.15833		3877.7
7.1625		3889.48
7.16667		3889.01
7.17083		3902.86
7.175		3906.83
7.17917		3912.83
7.18333		3918.91
7.1875		3921.47
7.19167		3926.58
7.19583		3925.95
7.2		3937.18
7.20417		3934.28
7.20833		3940.3
7.2125		3943.44
7.21667		3944.94
7.22083		3952.34
7.225		3946.43
7.22917		3950.99
7.23333		3947.03
7.2375		3945.99
7.24167		3948.59
7.24583		3946.66
7.25		3941.56
7.25417		3939.71
7.25833		3939.91
7.2625		3942.11
7.26667		3936.58
7.27083		3930.96
7.275		3923.09
7.27917		3921.24
7.28333		3926.71
7.2875		3923.81
7.29167		3914.9
7.29583		3913.97
7.3		3904.14
7.30417		3898.14
7.30833		3899.02
7.3125		3888.86
7.31667		3885.84
7.32083		3878.36
7.325		3874.66
7.32917		3868.97
7.33333		3857.07
7.3375		3854.1
7.34167		3849.3
7.34583		3845.7
7.35		3831.83
7.35417		3828.14
7.35833		3822.48
7.3625		3810.14
7.36667		3806.6
7.37083		3797.62
7.375		3786.83
7.37917		3780
7.38333		3772.62
7.3875		3768.71
7.39167		3755.62
7.39583		3753.38
7.4		3737.42
7.40417		3728.39
7.40833		3720.2
7.4125		3709
7.41667		3695.21
7.42083		3688.91
7.425		3679.96
7.42917		3669.69
7.43333		3653.1
7.4375		3645.26
7.44167		3639.19
7.44583		3628.44
7.45		3616.17
7.45417		3602.89
7.45833		3594.94
7.4625		3577.58
7.46667		3563.42
7.47083		3555.88
7.475		3547.1
7.47917		3530.07
7.48333		3525.71
7.4875		3504.44
7.49167		3502.09
7.49583		3480.83
7.5		3481.62
7.50417		3464.52
7.50833		3449.09
7.5125		3431.23
7.51667		3418.81
7.52083		3401.87
7.525		3398.6
7.52917		3381.87
7.53333		3366.73
7.5375		3354.4
7.54167		3340.78
7.54583		3325.5
7.55		3305.18
7.55417		3298.06
7.55833		3278.9
7.5625		3272.53
7.56667		3258.62
7.57083		3243.13
7.575		3227.56
7.57917		3210.79
7.58333		3205.98
7.5875		3185.96
7.59167		3173.14
7.59583		3157.27
7.6		3144.44
7.60417		3127.3
7.60833		3114.29
7.6125		3100
7.61667		3086.99
7.62083		3071.03
7.625		3063.02
7.62917		3047.11
7.63333		3034.9
7.6375		3024.07
7.64167		3008.39
7.64583		2990.09
7.65		2981.89
7.65417		2966.18
7.65833		2952.9
7.6625		2942.28
7.66667		2930.82
7.67083		2913.44
7.675		2903.46
7.67917		2891.4
7.68333		2878.54
7.6875		2870.73
7.69167		2856.83
7.69583		2838.92
7.7		2827.16
7.70417		2819.12
7.70833		2810.12
7.7125		2799.51
7.71667		2785.41
7.72083		2773.06
7.725		2760.42
7.72917		2755.2
7.73333		2744.43
7.7375		2733.46
7.74167		2722.9
7.74583		2709.59
7.75		2700.02
7.75417		2695.81
7.75833		2686.43
7.7625		2680.94
7.76667		2671.19
7.77083		2658.28
7.775		2656.83
7.77917		2643.3
7.78333		2636.47
7.7875		2635.26
7.79167		2621.81
7.79583		2616.22
7.8		2611.33
7.80417		2607.97
7.80833		2594.58
7.8125		2588.72
7.81667		2585.7
7.82083		2582.79
7.825		2572.23
7.82917		2567.08
7.83333		2567.44
7.8375		2562.4
7.84167		2558.16
7.84583		2554.61
7.85		2544.7
7.85417		2542.26
7.85833		2545.7
7.8625		2542.33
7.86667		2538.09
7.87083		2536.84
7.875		2531.57
7.87917		2529.84
7.88333		2530.02
7.8875		2526.57
7.89167		2526.11
7.89583		2529.82
7.9		2535.11
7.90417		2530.27
7.90833		2533.46
7.9125		2533.23
7.91667		2533.66
7.92083		2539.72
7.925		2540.58
7.92917		2546.23
7.93333		2553.49
7.9375		2555.63
7.94167		2558.69
7.94583		2561
7.95		2564.47
7.95417		2568.51
7.95833		2575.04
7.9625		2586.16
7.96667		2593.2
7.97083		2600.47
7.975		2612.76
7.97917		2618.17
7.98333		2626.62
7.9875		2630.49
7.99167		2643.71
7.99583		2648.36
8		2666.14
8.00417		2671.03
8.00833		2682.39
8.0125		2692.87
8.01667		2709.87
8.02083		2711.76
8.025		2731.5
8.02917		2736.43
8.03333		2755.01
8.0375		2763.09
8.04167		2773.61
8.04583		2789.08
8.05		2807.38
8.05417		2820.47
8.05833		2833.18
8.0625		2850.2
8.06667		2858.74
8.07083		2877.16
8.075		2888.74
8.07917		2906.71
8.08333		2919.28
8.0875		2934.94
8.09167		2943.56
8.09583		2961.46
8.1		2975.24
8.10417		2988.53
8.10833		3006.22
8.1125		3015.03
8.11667		3034
8.12083		3043.84
8.125		3060.2
8.12917		3077.5
8.13333		3083.2
8.1375		3094.07
8.14167		3116.83
8.14583		3130.59
8.15		3137.21
8.15417		3149.89
8.15833		3165.36
8.1625		3179.49
8.16667		3192.38
8.17083		3209.67
8.175		3220.33
8.17917		3230.74
8.18333		3251.29
8.1875		3252.01
8.19167		3265.49
8.19583		3282.04
8.2		3287.73
8.20417		3298.43
8.20833		3308.23
8.2125		3315.77
8.21667		3324.19
8.22083		3339.36
8.225		3344.89
8.22917		3350.16
8.23333		3369.68
8.2375		3376.4
8.24167		3380.91
8.24583		3384.84
8.25		3394.42
8.25417		3405.58
8.25833		3417.32
8.2625		3421.56
8.26667		3425.83
8.27083		3430.67
8.275		3445.63
8.27917		3445.88
8.28333		3456.27
8.2875		3458.07
8.29167		3462.61
8.29583		3470.88
8.3		3478.9
8.30417		3480.54
8.30833		3470.7
8.3125		3485.51
8.31667		3489.69
8.32083		3488.77
8.325		3498.14
[truncated: 8,172 more rows]

## Sheet: KL101 alone
Time (days)	Pre	0.5 μM KL101	WO
0	7943.62
0.00416667	7947.57
0.00833333	7755.04
0.0125	7526.74
0.0166667	7298.21
0.0208333	7080.54
0.025	6854.34
0.0291667	6652.46
0.0333333	6456.38
0.0375	6271.04
0.0416667	6103.92
0.0458333	5951.69
0.05	5815.02
0.0541667	5673.46
0.0583333	5572.09
0.0625	5460.94
0.0666667	5358.61
0.0708333	5276.1
0.075	5194.81
0.0791667	5128.46
0.0833333	5060.6
0.0875	5000.97
0.0916667	4960.41
0.0958333	4913.56
0.1	4884.93
0.104167	4840.97
0.108333	4827.7
0.1125	4794.2
0.116667	4773.09
0.120833	4761.67
0.125	4752.23
0.129167	4742.49
0.133333	4737.26
0.1375	4740.83
0.141667	4740.43
0.145833	4740.02
0.15	4753.32
0.154167	4764.84
0.158333	4772.69
0.1625	4784.76
0.166667	4796.76
0.170833	4815.5
0.175	4826.28
0.179167	4844.61
0.183333	4866.51
0.1875	4887.51
0.191667	4906.83
0.195833	4916.69
0.2	4943.51
0.204167	4954.77
0.208333	4986.19
0.2125	4995.79
0.216667	5014.34
0.220833	5035.47
0.225	5047.09
0.229167	5071.89
0.233333	5076.43
0.2375	5093.59
0.241667	5094.01
0.245833	5113.38
0.25	5122.24
0.254167	5119.7
0.258333	5123
0.2625	5127.63
0.266667	5131.89
0.270833	5125.94
0.275	5133.88
0.279167	5124
0.283333	5116.3
0.2875	5107.03
0.291667	5101.36
0.295833	5088.49
0.3	5076.81
0.304167	5059.14
0.308333	5039.32
0.3125	5022.03
0.316667	4993.48
0.320833	4979.71
0.325	4960.44
0.329167	4932.01
0.333333	4904.4
0.3375	4890.03
0.341667	4858.79
0.345833	4831.74
0.35	4804.03
0.354167	4775.83
0.358333	4753.5
0.3625	4723.76
0.366667	4697.62
0.370833	4664.08
0.375	4642.88
0.379167	4611.99
0.383333	4581.9
0.3875	4538.7
0.391667	4519.47
0.395833	4483.69
0.4	4458.1
0.404167	4418.8
0.408333	4391.5
0.4125	4364.3
0.416667	4324.51
0.420833	4298.63
0.425	4264.7
0.429167	4232.5
0.433333	4211.09
0.4375	4172.31
0.441667	4142.23
0.445833	4108.47
0.45	4071.54
0.454167	4046.88
0.458333	4009.86
0.4625	3962.02
0.466667	3937.99
0.470833	3905.14
0.475	3868.94
0.479167	3830.76
0.483333	3800.9
0.4875	3765.68
0.491667	3726.64
0.495833	3687.14
0.5	3654.8
0.504167	3615.04
0.508333	3574.97
0.5125	3528.09
0.516667	3498.82
0.520833	3459.49
0.525	3415.79
0.529167	3379.67
0.533333	3333.44
0.5375	3299.29
0.541667	3263.82
0.545833	3219.53
0.55	3176.16
0.554167	3134.47
0.558333	3098.47
0.5625	3052.92
0.566667	3015.16
0.570833	2968.66
0.575	2931.38
0.579167	2895.74
0.583333	2848.56
0.5875	2810
0.591667	2765.43
0.595833	2728.78
0.6	2688.71
0.604167	2650.18
0.608333	2611.72
0.6125	2577.08
0.616667	2536.16
0.620833	2501.62
0.625	2465.56
0.629167	2428.09
0.633333	2398.07
0.6375	2360.64
0.641667	2330.03
0.645833	2293.63
0.65	2261.76
0.654167	2231.32
0.658333	2200.34
0.6625	2161.42
0.666667	2139.76
0.670833	2107.18
0.675	2078.33
0.679167	2050.59
0.683333	2024.67
0.6875	1999.89
0.691667	1973.03
0.695833	1949.67
0.7	1926.07
0.704167	1898.42
0.708333	1883.72
0.7125	1861.93
0.716667	1837.1
0.720833	1820
0.725	1803.3
0.729167	1783.42
0.733333	1763.34
0.7375	1741.53
0.741667	1726.74
0.745833	1715.83
0.75	1699.86
0.754167	1686.22
0.758333	1670.14
0.7625	1656.96
0.766667	1649.24
0.770833	1636.28
0.775	1623.07
0.779167	1619.19
0.783333	1607.16
0.7875	1597.36
0.791667	1596.1
0.795833	1588.4
0.8	1585.07
0.804167	1582.76
0.808333	1572.87
0.8125	1577.27
0.816667	1576.68
0.820833	1571.03
0.825	1572
0.829167	1576.03
0.833333	1574.04
0.8375	1573.56
0.841667	1576.38
0.845833	1580.47
0.85	1584.84
0.854167	1587.7
0.858333	1591.87
0.8625	1594.56
0.866667	1606.06
0.870833	1609.71
0.875	1614.52
0.879167	1624.89
0.883333	1633.48
0.8875	1641.48
0.891667	1649.81
0.895833	1661.98
0.9	1673.13
0.904167	1685.9
0.908333	1697.24
0.9125	1708.58
0.916667	1732
0.920833	1740.02
0.925	1758.28
0.929167	1778.63
0.933333	1802.1
0.9375	1821.83
0.941667	1846.8
0.945833	1866.1
0.95	1885.2
0.954167	1909.94
0.958333	1941.38
0.9625	1974.59
0.966667	1999.89
0.970833	2029.91
0.975	2062.68
0.979167	2092.43
0.983333	2130.86
0.9875	2165.7
0.991667	2200.69
0.995833	2246.38
1	2281.28
1.00417	2326.38
1.00833	2366.34
1.0125	2407.17
1.01667	2449.66
1.02083	2496.64
1.025	2546.73
1.02917	2592.08
1.03333	2638.99
1.0375	2690.11
1.04167	2736.93
1.04583	2788.86
1.05	2843.76
1.05417	2901.31
1.05833	2944.87
1.0625	3004.64
1.06667	3055.84
1.07083	3109.24
1.075	3172.87
1.07917	3219.76
1.08333	3277.06
1.0875	3319.96
1.09167	3375.81
1.09583	3429.36
1.1	3484.72
1.10417	3538.08
1.10833	3592.37
1.1125	3647.73
1.11667	3702.74
1.12083	3751.41
1.125	3803.91
1.12917	3858.43
1.13333	3898.9
1.1375	3957.39
1.14167	4007.1
1.14583	4051.91
1.15	4095.74
1.15417	4145.08
1.15833	4182.84
1.1625	4233.5
1.16667	4278.42
1.17083	4309.1
1.175	4352.59
1.17917	4386.6
1.18333	4415.91
1.1875	4445.9
1.19167	4488.09
1.19583	4514.44
1.2	4549.44
1.20417	4578.82
1.20833	4594.52
1.2125	4634.01
1.21667	4651.77
1.22083	4667.43
1.225	4689.9
1.22917	4707.08
1.23333	4726.47
1.2375	4738.23
1.24167	4756.01
1.24583	4774.07
1.25	4782
1.25417	4792.81
1.25833	4795.8
1.2625	4804.79
1.26667	4808.1
1.27083	4816.87
1.275	4812.47
1.27917	4816.43
1.28333	4813.69
1.2875	4808.08
1.29167	4804.38
1.29583	4799.02
1.3	4798.14
1.30417	4791.12
1.30833	4788.57
1.3125	4783.16
1.31667	4769.88
1.32083	4764.87
1.325	4758.69
1.32917	4749.89
1.33333	4738.62
1.3375	4717.41
1.34167	4709.71
1.34583	4694.39
1.35	4684.56
1.35417	4671.57
1.35833	4655.19
1.3625	4629.51
1.36667	4624.02
1.37083	4606.77
1.375	4586.06
1.37917	4576.62
1.38333	4558.69
1.3875	4543.63
1.39167	4520.69
1.39583	4504.18
1.4	4484.33
1.40417	4464.66
1.40833	4441.64
1.4125	4420.31
1.41667	4401.89
1.42083	4380.2
1.425	4359.9
1.42917	4339.97
1.43333	4319.1
1.4375	4295.04
1.44167	4271.68
1.44583	4246.01
1.45	4219.91
1.45417	4198.7
1.45833	4167.29
1.4625	4143.4
1.46667	4116.88
1.47083	4089.3
1.475	4060.4
1.47917	4034.88
1.48333	4008.66
1.4875	3977.33
1.49167	3947.7
1.49583	3912.47
1.5	3882.97
1.50417	3854.34
1.50833	3822.97
1.5125	3790.86
1.51667	3756.14
1.52083	3722.67
1.525	3693.78
1.52917	3654.48
1.53333	3626.28
1.5375	3586.64
1.54167	3558.69
1.54583	3523.63
1.55	3488.41
1.55417	3451.43
1.55833	3419.39
1.5625	3383.41
1.56667	3348.79
1.57083	3316.86
1.575	3281.97
1.57917	3246.4
1.58333	3206.13
1.5875	3178.3
1.59167	3143.89
1.59583	3110.9
1.6	3075.37
1.60417	3047.08
1.60833	3005.84
1.6125	2976.49
1.61667	2939.19
1.62083	2911.24
1.625	2872.09
1.62917	2843.38
1.63333	2807.18
1.6375	2782.98
1.64167	2751.92
1.64583	2714.13
1.65	2694.21
1.65417	2665.88
1.65833	2635.19
1.6625	2607.76
1.66667	2578.24
1.67083	2556.86
1.675	2533.52
1.67917	2503.61
1.68333	2481.29
1.6875	2454.52
1.69167	2434.18
1.69583	2409.88
1.7	2388.74
1.70417	2360.54
1.70833	2343.39
1.7125	2319.56
1.71667	2300.2
1.72083	2284.73
1.725	2259.19
1.72917	2242.44
1.73333	2222.21
1.7375	2208.24
1.74167	2191.86
1.74583	2175.57
1.75	2158.54
1.75417	2144.34
1.75833	2124.12
1.7625	2115.39
1.76667	2099.98
1.77083	2090.32
1.775	2076
1.77917	2066.96
1.78333	2053.91
1.7875	2045.37
1.79167	2036.89
1.79583	2030.27
1.8	2024.7
1.80417	2017.8
1.80833	2012.56
1.8125	2007.18
1.81667	2010.06
1.82083	2002.53
1.825	1999.96
1.82917	1997.33
1.83333	1990.79
1.8375	1991.02
1.84167	1985.44
1.84583	1984.09
1.85	1985.66
1.85417	1990.73
1.85833	1994.66
1.8625	1995.14
1.86667	1992.91
1.87083	1999.32
1.875	2004.36
1.87917	2004.51
1.88333	2007.87
1.8875	2017.71
1.89167	2019.58
1.89583	2029.44
1.9	2032.16
1.90417	2045.01
1.90833	2054.86
1.9125	2063.52
1.91667	2077.92
1.92083	2088.52
1.925	2098.88
1.92917	2112.24
1.93333	2131.66
1.9375	2145.2
1.94167	2158.21
1.94583	2177.79
1.95	2197.43
1.95417	2218.36
1.95833	2241.61
1.9625	2255.89
1.96667	2283.13
1.97083	2303.89
1.975	2329.77
1.97917	2354.82
1.98333	2383.6
1.9875	2409.13
1.99167	2442.44
1.99583	2474.08
2	2498.86
2.00417	2536.81
2.00833	2568.18
2.0125	2602.66
2.01667	2638.34
2.02083	2672.86
2.025	2704.62
2.02917	2748.04
2.03333	2790.74
2.0375	2823.78
2.04167	2866.17
2.04583	2902.93
2.05	2948.9
2.05417	2994.88
2.05833	3032.57
2.0625	3072.13
2.06667	3110.77
2.07083	3155.28
2.075	3195.63
2.07917	3241.6
2.08333	3283.01
2.0875	3321.96
2.09167	3367.56
2.09583	3412.14
2.1	3447.61
2.10417	3490.36
2.10833	3534.26
2.1125	3574.16
2.11667	3614.53
2.12083	3660.01
2.125	3693.29
2.12917	3734.47
2.13333	3768.34
2.1375	3812.27
2.14167	3839.52
2.14583	3878.47
2.15	3910.83
2.15417	3944.94
2.15833	3982.74
2.1625	4014.9
2.16667	4040.01
2.17083	4077.82
2.175	4103.8
2.17917	4128.41
2.18333	4157.99
2.1875	4178.61
2.19167	4216.61
2.19583	4227.86
2.2	4254.63
2.20417	4270.87
2.20833	4289.84
2.2125	4314.33
2.21667	4333.36
2.22083	4345.41
2.225	4368.68
2.22917	4374.17
2.23333	4392.73
2.2375	4406.28
2.24167	4411
2.24583	4426.03
2.25	4435.57
2.25417	4451.87
2.25833	4445.64
2.2625	4452.21
2.26667	4469.47
2.27083	4461.53
2.275	4461.88
2.27917	4475.62
2.28333	4478.49
2.2875	4476.98
2.29167	4469.99
2.29583	4466.76
2.3	4471.64
2.30417	4460.47
2.30833	4463.66
2.3125	4451.68
2.31667	4446.13
2.32083	4446.94
2.325	4440.4
2.32917	4428.6
2.33333	4418.63
2.3375	4412.54
2.34167	4399.33
2.34583	4387.71
2.35	4380.04
2.35417	4368.68
2.35833	4357.01
2.3625	4338.48
2.36667	4321.09
2.37083	4304.44
2.375	4296.07
2.37917	4278.69
2.38333	4267.6
2.3875	4256.6
2.39167	4228.51
2.39583	4220.8
2.4	4197.49
2.40417	4187.93
2.40833	4163.9
2.4125	4154.5
2.41667	4124.53
2.42083	4119.49
2.425	4098.42
2.42917	4078.58
2.43333	4060.3
2.4375	4032.48
2.44167	4022.97
2.44583	4005.67
2.45	3983.32
2.45417	3960.09
2.45833	3932.46
2.4625	3916.38
2.46667	3894.92
2.47083	3875.77
2.475	3848.48
2.47917	3832.16
2.48333	3805.58
2.4875	3787.69
2.49167	3763.43
2.49583	3733.36
2.5	3709.94
2.50417	3679.88
2.50833	3654.43
2.5125	3626.7
2.51667	3600.22
2.52083	3583
2.525	3554.06
2.52917	3527.77
2.53333	3500.46
2.5375	3476.12
2.54167	3440.19
2.54583	3416.97
2.55	3390.3
2.55417	3360.52
2.55833	3339.02
2.5625	3301.87
2.56667	3271.82
2.57083	3249.97
2.575	3222.11
2.57917	3192.16
2.58333	3164.66
2.5875	3140.27
2.59167	3106.74
2.59583	3076.41
2.6	3049.82
2.60417	3022.99
2.60833	2998.96
2.6125	2968.46
2.61667	2944.03
2.62083	2918.93
2.625	2892.9
2.62917	2862.94
2.63333	2837.44
2.6375	2816.02
2.64167	2783.28
2.64583	2763.1
2.65	2733.11
2.65417	2713.06
2.65833	2681.89
2.6625	2661.77
2.66667	2635.91
2.67083	2614.08
2.675	2589.77
2.67917	2559.99
2.68333	2550.98
2.6875	2520.96
2.69167	2500.99
2.69583	2480.49
2.7	2462.6
2.70417	2439.73
2.70833	2424.33
2.7125	2404.74
2.71667	2384.38
2.72083	2363.5
2.725	2353.06
2.72917	2336.96
2.73333	2315.82
2.7375	2301.3
2.74167	2290.92
2.74583	2272.37
2.75	2256.26
2.75417	2236.47
2.75833	2229.46
2.7625	2212.62
2.76667	2203.34
2.77083	2186.92
2.775	2179.39
2.77917	2170.88
2.78333	2164.18
2.7875	2152.88
2.79167	2146.37
2.79583	2143.52
2.8	2129.63
2.80417	2128.84
2.80833	2122.14
2.8125	2114.67
2.81667	2109.43
2.82083	2105.13
2.825	2100.76
2.82917	2095.46
2.83333	2098.34
2.8375	2091.99
2.84167	2093.4
2.84583	2088.6
2.85	2086.48
2.85417	2087.73
2.85833	2092.17
2.8625	2081.39
2.86667	2089.1
2.87083	2093.06
2.875	2089.18
2.87917	2088.64
2.88333	2093.32
2.8875	2101.17
2.89167	2104.89
2.89583	2108.49
2.9	2113.18
2.90417	2118.68
2.90833	2126.08
2.9125	2134.53
2.91667	2142.78
2.92083	2154.18
2.925	2161.09
2.92917	2174
2.93333	2189.33
2.9375	2201.71
2.94167	2210.37
2.94583	2224.52
2.95	2240.56
2.95417	2258.29
2.95833	2272.43
2.9625	2295.3
2.96667	2310.64
2.97083	2327.69
2.975	2344.66
2.97917	2370.59
2.98333	2394.99
2.9875	2417.43
2.99167	2442.34
2.99583	2466.13
3	2487.08
3.00417	2521.04
3.00833	2542.22
3.0125	2575.4
3.01667	2601.04
3.02083	2631.39
3.025	2661.71
3.02917	2695.08
3.03333	2732.89
3.0375	2765.66
3.04167	2795.46
3.04583	2828.64
3.05	2855.81
3.05417	2898.68
3.05833	2930.79
3.0625	2968.29
3.06667	2998.06
3.07083	3039.88
3.075	3075.66
3.07917	3106.46
3.08333	3145.39
3.0875	3174.96
3.09167	3212
3.09583	3250.96
3.1	3284.94
3.10417	3319.43
3.10833	3349.41
3.1125	3388.46
3.11667	3418.01
3.12083	3447.56
3.125	3490.69
3.12917	3521.83
3.13333	3549.5
3.1375	3577.17
3.14167	3602.89
3.14583	3631.84
3.15	3670.73
3.15417	3685.88
3.15833	3726.87
3.1625	3744.53
3.16667	3776.99
3.17083	3797.23
3.175	3818.33
3.17917	3849.87
3.18333	3869.39
3.1875	3883.73
3.19167	3915.74
3.19583	3936.04
3.2	3950.76
3.20417	3969.51
3.20833	3992.58
3.2125	4010.08
3.21667	4022.86
3.22083	4032.59
3.225	4055.19
3.22917	4059.67
3.23333	4079.72
3.2375	4088.28
3.24167	4106.23
3.24583	4107.54
3.25	4124.83
3.25417	4123.68
3.25833	4138.19
3.2625	4137.41
3.26667	4143.74
3.27083	4144.56
3.275	4156.52
3.27917	4158.44
3.28333	4163.8
3.2875	4157.87
3.29167	4165.2
3.29583	4161.71
3.3	4164.18
3.30417	4157.47
3.30833	4151.96
3.3125	4156.13
3.31667	4149.53
3.32083	4144.32
3.325	4145.51
3.32917	4135.18
3.33333	4131.2
3.3375	4122.47
3.34167	4110.04
3.34583	4109.64
3.35	4089.47
3.35417	4087
3.35833	4073.81
3.3625	4068.51
3.36667	4056.13
3.37083	4048.64
3.375	4035.74
3.37917	4031.2
3.38333	4011.21
3.3875	4005.38
3.39167	3998.11
3.39583	3979.38
3.4	3975.58
3.40417	3953.48
3.40833	3937.26
3.4125	3920.9
3.41667	3915.6
3.42083	3900.38
3.425	3884.87
3.42917	3868.78
3.43333	3849.62
3.4375	3845.41
3.44167	3821.78
3.44583	3801.69
3.45	3791.62
3.45417	3776.76
3.45833	3750.53
3.4625	3737.78
3.46667	3721.1
3.47083	3695.93
3.475	3682.74
3.47917	3654.41
3.48333	3644.11
3.4875	3619.43
3.49167	3601.3
3.49583	3581.38
3.5	3561.5
3.50417	3538.2
3.50833	3517.93
3.5125	3497.36
3.51667	3470.27
3.52083	3449.86
3.525	3430.74
3.52917	3404.5
3.53333	3380.04
3.5375	3352.2
3.54167	3330.02
3.54583	3309.51
3.55	3288.92
3.55417	3268.92
3.55833	3240.83
3.5625	3214.8
3.56667	3188.19
3.57083	3165.1
3.575	3139.59
3.57917	3114.36
3.58333	3091.32
3.5875	3067.02
3.59167	3046.11
3.59583	3025.1
3.6	2993.67
3.60417	2967.06
3.60833	2945.79
3.6125	2914.69
3.61667	2897.6
3.62083	2879.54
3.625	2850.52
3.62917	2826.02
3.63333	2804.6
3.6375	2785.67
3.64167	2764.52
3.64583	2741.7
3.65	2710.19
3.65417	2697.12
3.65833	2668.1
3.6625	2655.22
3.66667	2629.5
3.67083	2611.07
3.675	2594.14
3.67917	2567.42
3.68333	2545.26
3.6875	2524.68
3.69167	2516.98
3.69583	2490.62
3.7	2473.94
3.70417	2455.42
3.70833	2437.02
3.7125	2422.26
3.71667	2408.19
3.72083	2388.74
3.725	2376.89
3.72917	2351.52
3.73333	2337.34
3.7375	2324.97
3.74167	2313.22
3.74583	2301.66
3.75	2279.18
3.75417	2270.29
3.75833	2251.88
3.7625	2245.41
3.76667	2227.24
3.77083	2218.61
3.775	2210.51
3.77917	2202.76
3.78333	2191.73
3.7875	2185.2
3.79167	2175.28
3.79583	2164.95
3.8	2164.59
3.80417	2154.01
3.80833	2150.93
3.8125	2140.41
3.81667	2141.7
3.82083	2134.08
3.825	2130.6
3.82917	2125.64
3.83333	2123.69
3.8375	2120.92
3.84167	2122.02
3.84583	2110.76
3.85	2109.57
3.85417	2110.17
3.85833	2110.12
3.8625	2107.92
3.86667	2108.29
3.87083	2105.73
3.875	2107.37
3.87917	2103.43
3.88333	2106.36
3.8875	2107.59
3.89167	2116.12
3.89583	2114.36
3.9	2119.28
3.90417	2124.79
3.90833	2133.53
3.9125	2135.63
3.91667	2139.43
3.92083	2148.32
3.925	2153.13
3.92917	2166
3.93333	2174.38
3.9375	2188.24
3.94167	2200.04
3.94583	2207.06
3.95	2225.01
3.95417	2232.6
3.95833	2247.21
3.9625	2261.93
3.96667	2277.48
3.97083	2300.04
3.975	2314.22
3.97917	2331.11
3.98333	2349.3
3.9875	2367.43
3.99167	2389.28
3.99583	2408.33
4	2432.61
4.00417	2453.07
4.00833	2477.46
4.0125	2501.81
4.01667	2525.12
4.02083	2547.07
4.025	2579.66
4.02917	2606.79
4.03333	2631.32
4.0375	2655.51
4.04167	2684.32
4.04583	2711.27
4.05	2740.73
4.05417	2775.51
4.05833	2803.43
4.0625	2827.28
4.06667	2860.86
4.07083	2887.91
4.075	2913.63
4.07917	2948.02
4.08333	2977.09
4.0875	3005.39
4.09167	3036.26
4.09583	3065.52
4.1	3096.06
4.10417	3125.03
4.10833	3146.08
4.1125	3180.76
4.11667	3206.84
4.12083	3231.69
4.125	3259.89
4.12917	3290.28
4.13333	3321.31
4.1375	3341.61
4.14167	3359.51
4.14583	3393.01
4.15	3419.73
4.15417	3439.62
4.15833	3466.17
4.1625	3487.74
4.16667	3503.83
4.17083	3526.93
4.175	3549.92
4.17917	3572.29
4.18333	3590.03
4.1875	3610.78
4.19167	3629.33
4.19583	3642.73
4.2	3663.83
4.20417	3681.57
4.20833	3693.82
4.2125	3711.92
4.21667	3727.17
4.22083	3739.56
4.225	3754.19
4.22917	3767.97
4.23333	3777.68
4.2375	3792.16
4.24167	3801.76
4.24583	3813.69
4.25	3820.3
4.25417	3833.6
4.25833	3844.43
4.2625	3852.87
4.26667	3856.48
4.27083	3863.49
4.275	3864.42
4.27917	3871.32
4.28333	3875.06
4.2875	3876.76
4.29167	3880.46
4.29583	3881.93
4.3	3877.28
4.30417	3884.48
4.30833	3883.04
4.3125	3887.22
4.31667	3881.64
4.32083	3878.52
4.325	3874.29
4.32917	3869.21
4.33333	3865.24
4.3375	3861.37
4.34167	3857.28
4.34583	3849.27
4.35	3842.98
4.35417	3833.78
4.35833	3822.81
4.3625	3819.6
4.36667	3809.34
4.37083	3798.59
4.375	3791.57
4.37917	3787.23
4.38333	3781.14
4.3875	3772.54
4.39167	3757.39
4.39583	3745.18
4.4	3734.11
4.40417	3729.8
4.40833	3717.71
4.4125	3698.57
4.41667	3692.73
4.42083	3669.84
4.425	3659.77
4.42917	3648.17
4.43333	3640.12
4.4375	3617.43
4.44167	3608.37
4.44583	3590.78
4.45	3584.74
4.45417	3569.44
4.45833	3549.53
4.4625	3537.72
4.46667	3526.76
4.47083	3506.02
4.475	3487.22
4.47917	3475.59
4.48333	3455.96
4.4875	3440.07
4.49167	3424.23
4.49583	3406.67
4.5	3385.08
4.50417	3373.12
4.50833	3350.53
4.5125	3333.81
4.51667	3315.72
4.52083	3286.63
4.525	3273.33
4.52917	3248.89
4.53333	3233.8
4.5375	3207.38
4.54167	3191.56
4.54583	3170.72
4.55	3150.72
4.55417	3127.78
4.55833	3102.97
4.5625	3087.34
4.56667	3069.93
4.57083	3040.58
4.575	3021.16
4.57917	3001.68
4.58333	2980.31
4.5875	2964.59
4.59167	2936.58
4.59583	2915.43
4.6	2894.48
4.60417	2875.61
4.60833	2852.7
4.6125	2829.52
4.61667	2814.77
4.62083	2792.11
4.625	2770.63
4.62917	2745.11
4.63333	2726.01
4.6375	2708.52
4.64167	2687.29
4.64583	2663.1
4.65	2645.9
4.65417	2635.22
4.65833	2608.83
4.6625	2592.4
4.66667	2572.41
4.67083	2548.32
4.675	2535.59
4.67917	2519.42
4.68333	2495.43
4.6875	2486.33
4.69167	2463.9
4.69583	2448.54
4.7	2437.67
4.70417	2416.74
4.70833	2405.94
4.7125	2382.67
4.71667	2369.49
4.72083	2350.86
4.725	2339.16
4.72917	2322.67
4.73333	2306.74
4.7375	2294.9
4.74167	2281.8
4.74583	2266.22
4.75	2256.78
4.75417	2244.23
4.75833	2234.19
4.7625	2224.39
4.76667	2211.69
4.77083	2204.53
4.775	2193.69
4.77917	2182.39
4.78333	2180.84
4.7875	2172.04
4.79167	2162.81
4.79583	2152.51
4.8	2146.71
4.80417	2139.82
4.80833	2134.38
4.8125	2123.57
4.81667	2119.39
4.82083	2112.28
4.825	2106.38
4.82917	2106.87
4.83333	2096.34
4.8375	2092.66
4.84167	2092.97
4.84583	2086.88
4.85	2080.31
4.85417	2080.56
4.85833	2077.1
4.8625	2074.3
4.86667	2076.94
4.87083	2068.63
4.875	2077.19
4.87917	2072.77
4.88333	2077.67
4.8875	2074.23
4.89167	2083.58
4.89583	2082.72
4.9	2080.42
4.90417	2088.96
4.90833	2096.99
4.9125	2098.36
4.91667	2107.11
4.92083	2111.49
4.925	2118.19
4.92917	2132.39
4.93333	2134.51
4.9375	2147.49
4.94167	2154.76
4.94583	2161.18
4.95	2174.66
4.95417	2185.34
4.95833	2195.12
4.9625	2209.02
4.96667	2218.97
4.97083	2234.6
4.975	2251.19
4.97917	2264.68
4.98333	2281.46
4.9875	2300.64
4.99167	2318.21
4.99583	2337.18
5	2352.43
5.00417	2372.28
5.00833	2393.41
5.0125	2410.52
5.01667	2432.7
5.02083	2453.17
5.025	2473.23
5.02917	2500.38
5.03333	2523.11
5.0375	2541.79
5.04167	2564.81
5.04583	2587.28
5.05	2615.1
5.05417	2634.1
5.05833	2661.7
5.0625	2686.03
5.06667	2705.11
5.07083	2734.42
5.075	2757.79
5.07917	2786.07
5.08333	2808.69
5.0875	2830.59
5.09167	2857.13
5.09583	2882.74
5.1	2909.67
5.10417	2930.31
5.10833	2956.5
5.1125	2985.3
5.11667	3009.28
5.12083	3027.89
5.125	3055.82
5.12917	3075.42
5.13333	3103.77
5.1375	3116.37
5.14167	3134.51
5.14583	3165.39
5.15	3177.12
5.15417	3200.16
5.15833	3220.34
5.1625	3240.6
5.16667	3257.97
5.17083	3277.19
5.175	3295.36
5.17917	3308.48
5.18333	3327.43
5.1875	3347.6
5.19167	3359.41
5.19583	3376.76
5.2	3390.7
5.20417	3404.93
5.20833	3419.82
5.2125	3438.34
5.21667	3443.43
5.22083	3462.78
5.225	3469.06
5.22917	3490.7
5.23333	3498.3
5.2375	3506.47
5.24167	3512.33
5.24583	3516.98
5.25	3524.87
5.25417	3537.39
5.25833	3545.01
5.2625	3546.14
5.26667	3551.47
5.27083	3557.52
5.275	3562.32
5.27917	3568.1
5.28333	3567.97
5.2875	3565.39
5.29167	3575.56
5.29583	3574.51
5.3	3580.68
5.30417	3576.2
5.30833	3580.61
5.3125	3578.74
5.31667	3578.76
5.32083	3579.76
5.325	3579.49
5.32917	3568.04
5.33333	3565.26
5.3375	3559.28
5.34167	3548.93
5.34583	3548.76
5.35	3550.8
5.35417	3548.69
5.35833	3537.97
5.3625	3528.66
5.36667	3517.83
5.37083	3513.49
5.375	3500.24
5.37917	3502.66
5.38333	3496.42
5.3875	3480.93
5.39167	3480.07
5.39583	3465.72
5.4	3457.47
5.40417	3454.5
5.40833	3444.04
5.4125	3429.98
5.41667	3423.69
5.42083	3405.34
5.425	3406.72
5.42917	3393.49
5.43333	3376.43
5.4375	3365.6
5.44167	3361.43
5.44583	3345.29
5.45	3333.57
5.45417	3323.93
5.45833	3312.58
5.4625	3293.24
5.46667	3284.82
5.47083	3271.7
5.475	3250.37
5.47917	3236.8
5.48333	3226.16
5.4875	3212.38
5.49167	3193.66
5.49583	3179.29
5.5	3164.7
5.50417	3147.56
5.50833	3130.69
5.5125	3114.78
5.51667	3098.51
5.52083	3083.68
5.525	3069.92
5.52917	3052.52
5.53333	3033.74
5.5375	3014.92
5.54167	3001.84
5.54583	2979.12
5.55	2960.89
5.55417	2943.32
5.55833	2924.4
5.5625	2901.98
5.56667	2889.03
5.57083	2873.42
5.575	2853.14
5.57917	2835.41
5.58333	2814.03
5.5875	2794.02
5.59167	2776.11
5.59583	2757.76
5.6	2738.09
5.60417	2716.89
5.60833	2696.12
5.6125	2686.82
5.61667	2668.51
5.62083	2649.89
5.625	2633.53
5.62917	2604.5
5.63333	2586.01
5.6375	2570.97
5.64167	2554.68
5.64583	2536.56
5.65	2516.93
5.65417	2506.63
5.65833	2485.7
5.6625	2468.32
5.66667	2452.61
5.67083	2437.11
5.675	2421.26
5.67917	2407.51
5.68333	2392.77
5.6875	2379.06
5.69167	2352.8
5.69583	2340.92
5.7	2330.72
5.70417	2312.87
5.70833	2301.95
5.7125	2287.2
5.71667	2271.14
5.72083	2253.71
5.725	2247.93
5.72917	2229.38
5.73333	2219.74
5.7375	2204.83
5.74167	2191.22
5.74583	2180.54
5.75	2172.11
5.75417	2158.53
5.75833	2154.22
5.7625	2143.96
5.76667	2135.97
5.77083	2129.28
5.775	2121.94
5.77917	2110.86
5.78333	2103.24
5.7875	2097.02
5.79167	2086.71
5.79583	2081.19
5.8	2073.29
5.80417	2066.28
5.80833	2061.57
5.8125	2058.39
5.81667	2052.32
5.82083	2044.04
5.825	2045.64
5.82917	2039.76
5.83333	2028.17
5.8375	2025.96
5.84167	2023.83
5.84583	2017.56
5.85	2019.32
5.85417	2013.26
5.85833	2012.77
5.8625	2011.7
5.86667	2013.76
5.87083	2009.81
5.875	2006.46
5.87917	2013
5.88333	2009.56
5.8875	2006.44
5.89167	2016.28
5.89583	2017.9
5.9	2016.99
5.90417	2021.76
5.90833	2030.14
5.9125	2028.44
5.91667	2038.58
5.92083	2045.74
5.925	2054.18
5.92917	2062.14
5.93333	2062.8
5.9375	2069.12
5.94167	2079.43
5.94583	2090.47
5.95	2099.44
5.95417	2106.89
5.95833	2115.39
5.9625	2133.19
5.96667	2146.24
5.97083	2158.61
5.975	2172.54
5.97917	2186.74
5.98333	2201.34
5.9875	2213.5
5.99167	2230.7
5.99583	2247.68
6	2267.96
6.00417	2282.2
6.00833	2295.56
6.0125	2319.49
6.01667	2330.91
6.02083	2351.96
6.025	2377.93
6.02917	2390.03
6.03333	2413.58
6.0375	2436.72
6.04167	2452.09
6.04583	2476.17
6.05	2497.61
6.05417	2519.49
6.05833	2544.02
6.0625	2561.86
6.06667	2581.99
6.07083	2599.89
6.075	2619.61
6.07917	2647.22
6.08333	2668.83
6.0875	2682.9
6.09167	2707.74
6.09583	2731.6
6.1	2750.77
6.10417	2764.61
6.10833	2791.4
6.1125	2806.97
6.11667	2833.01
6.12083	2852.59
6.125	2869.74
6.12917	2888.77
6.13333	2906.09
6.1375	2924.72
6.14167	2943.06
6.14583	2969.76
6.15	2979.32
6.15417	2998.46
6.15833	3013.57
6.1625	3031.91
6.16667	3051.1
6.17083	3063.43
6.175	3075.6
6.17917	3094.57
6.18333	3100.54
6.1875	3121.38
6.19167	3131.5
6.19583	3151.89
6.2	3169.08
6.20417	3167.63
6.20833	3187.29
6.2125	3197.06
6.21667	3208.56
6.22083	3217.14
6.225	3231.52
6.22917	3238.84
6.23333	3246.81
6.2375	3257.67
6.24167	3268.81
6.24583	3278.84
6.25	3285.11
6.25417	3290.14
6.25833	3297.39
6.2625	3301.9
6.26667	3311.34
6.27083	3309.61
6.275	3316.58
6.27917	3327.77
6.28333	3323.37
6.2875	3333.86
6.29167	3329.8
6.29583	3331.56
6.3	3338.18
6.30417	3337.63
6.30833	3338.14
6.3125	3338.46
6.31667	3337.4
6.32083	3338.29
6.325	3331.87
6.32917	3330.82
6.33333	3328.44
6.3375	3330.09
6.34167	3318.25
6.34583	3321.63
6.35	3312.52
6.35417	3304.67
6.35833	3303.58
6.3625	3296.94
6.36667	3297.18
6.37083	3283.12
6.375	3282.46
6.37917	3279.47
6.38333	3272.46
6.3875	3263.59
6.39167	3256.3
6.39583	3251.2
6.4	3243.59
6.40417	3237.69
6.40833	3230.18
6.4125	3223.46
6.41667	3212.9
6.42083	3201.13
6.425	3194.16
6.42917	3183.38
6.43333	3176.46
6.4375	3162.46
6.44167	3150.26
6.44583	3139.67
6.45	3126.09
6.45417	3115.13
6.45833	3104.23
6.4625	3095.56
6.46667	3087.5
6.47083	3068.09
6.475	3058.02
6.47917	3048.83
6.48333	3030.63
6.4875	3018.79
6.49167	2999.32
6.49583	2988.82
6.5	2980.26
6.50417	2962.96
6.50833	2952.92
6.5125	2938.23
6.51667	2916.72
6.52083	2904.28
6.525	2886.53
6.52917	2874.08
6.53333	2865.89
6.5375	2845.4
6.54167	2826.49
6.54583	2812.24
6.55	2797.34
6.55417	2782.63
6.55833	2761.04
6.5625	2748.49
6.56667	2731.78
6.57083	2715.04
6.575	2698.13
6.57917	2679.43
6.58333	2666.63
6.5875	2651.94
6.59167	2631.27
6.59583	2620.31
6.6	2604.86
6.60417	2584.62
6.60833	2571.28
6.6125	2555.17
6.61667	2535.11
6.62083	2519.83
6.625	2504.18
6.62917	2485.7
6.63333	2475.38
6.6375	2453.97
6.64167	2443.23
6.64583	2427.03
6.65	2408.59
6.65417	2392.06
6.65833	2380.74
6.6625	2365.32
6.66667	2354.13
6.67083	2334.58
6.675	2319.31
6.67917	2307.76
6.68333	2294.88
6.6875	2279
6.69167	2263.34
6.69583	2251.26
6.7	2232.39
6.70417	2222.3
6.70833	2209.44
6.7125	2196.81
6.71667	2185.39
6.72083	2167.68
6.725	2154.48
6.72917	2144.29
6.73333	2133.39
6.7375	2121.79
6.74167	2112.29
6.74583	2099.58
6.75	2088.57
6.75417	2084.69
6.75833	2074.77
6.7625	2064.51
6.76667	2060.23
6.77083	2047.96
6.775	2037.77
6.77917	2029.52
6.78333	2027.67
6.7875	2015.92
6.79167	2009.46
6.79583	2000.38
6.8	1996.43
6.80417	1989.48
6.80833	1978.81
6.8125	1973.37
6.81667	1974.02
6.82083	1967.4
6.825	1959.59
6.82917	1957.2
6.83333	1953.33
6.8375	1951.1
6.84167	1944.23
6.84583	1945.12
6.85	1941.33
6.85417	1938.53
6.85833	1934.69
6.8625	1931.34
6.86667	1931.86
6.87083	1926.04
6.875	1929.2
6.87917	1930.79
6.88333	1926.39
6.8875	1932.97
6.89167	1932.94
6.89583	1932.86
6.9	1932.2
6.90417	1943.32
6.90833	1942.48
6.9125	1947.91
6.91667	1951.49
6.92083	1954.46
6.925	1967
6.92917	1967.08
6.93333	1976.43
6.9375	1982.94
6.94167	1992.72
6.94583	1994.71
6.95	2006.41
6.95417	2015.31
6.95833	2027.12
6.9625	2034.66
6.96667	2052.4
6.97083	2062.74
6.975	2069.67
6.97917	2086.91
6.98333	2098.76
6.9875	2114.83
6.99167	2129.91
6.99583	2136.83
7	2155.07
7.00417	2175.12
7.00833	2186.52
7.0125	2204.43
7.01667	2223.22
7.02083	2238.06
7.025	2258.26
7.02917	2272.88
7.03333	2291.14
7.0375	2307.86
7.04167	2328.74
7.04583	2342.44
7.05	2359.21
7.05417	2382.94
7.05833	2400.19
7.0625	2419.28
7.06667	2436.83
7.07083	2452.38
7.075	2472.6
7.07917	2490.97
7.08333	2510.78
7.0875	2532.02
7.09167	2549.89
7.09583	2568.56
7.1	2579.48
7.10417	2606.92
7.10833	2626.72
7.1125	2639.3
7.11667	2654.47
7.12083	2676.34
7.125	2692.92
7.12917	2713.99
7.13333	2727.99
7.1375	2740.91
7.14167	2759.26
7.14583	2781.32
7.15	2795.49
7.15417	2809.62
7.15833	2817.83
7.1625	2833.57
7.16667	2851.63
7.17083	2865.48
7.175	2877.48
7.17917	2890.24
7.18333	2901.57
7.1875	2914.51
7.19167	2924.86
7.19583	2943.58
7.2	2955.6
7.20417	2966.33
7.20833	2970.27
7.2125	2984.72
7.21667	2996.22
7.22083	3005.68
7.225	3011.87
7.22917	3022.14
7.23333	3029.5
7.2375	3049.27
7.24167	3048.89
7.24583	3052.63
7.25	3064.98
7.25417	3077.36
7.25833	3077.9
7.2625	3084.36
7.26667	3090.08
7.27083	3093.6
7.275	3103.68
7.27917	3101.24
7.28333	3109.98
7.2875	3110.82
7.29167	3114.4
7.29583	3124.51
7.3	3120.44
7.30417	3123.4
7.30833	3124.63
7.3125	3122.53
7.31667	3119.02
7.32083	3117.76
7.325	3121.21
7.32917	3119.26
7.33333	3108.64
7.3375	3110.19
7.34167	3110.03
7.34583	3108.69
7.35	3099.36
7.35417	3102.56
7.35833	3093.3
7.3625	3091.06
7.36667	3081.94
7.37083	3082.32
7.375	3080.9
7.37917	3076.2
7.38333	3066.78
7.3875	3059.79
7.39167	3054.2
7.39583	3047.21
7.4	3042.88
7.40417	3028.87
7.40833	3031.09
7.4125	3024.24
7.41667	3013.86
7.42083	3003.73
7.425	2996.3
7.42917	2988.42
7.43333	2978.39
7.4375	2969.58
7.44167	2960.09
7.44583	2953.5
7.45	2944.29
7.45417	2932.57
7.45833	2923.77
7.4625	2911.58
7.46667	2905.64
7.47083	2893.4
7.475	2876.57
7.47917	2867
7.48333	2860.7
7.4875	2850.64
7.49167	2833.1
7.49583	2817.33
7.5	2816.69
7.50417	2796.97
7.50833	2789.21
7.5125	2778.8
7.51667	2766.38
7.52083	2749.76
7.525	2737.46
7.52917	2725.97
7.53333	2707.04
7.5375	2694.7
7.54167	2680.67
7.54583	2666.18
7.55	2654.77
7.55417	2640.4
7.55833	2620.1
7.5625	2606.57
7.56667	2591.9
7.57083	2574.46
7.575	2562.53
7.57917	2553.42
7.58333	2531.78
7.5875	2523.44
7.59167	2503.56
7.59583	2491.41
7.6	2479.23
7.60417	2464.3
7.60833	2449.62
7.6125	2435.44
7.61667	2424.47
7.62083	2401.21
7.625	2393.29
7.62917	2374.63
7.63333	2362.42
7.6375	2347.1
7.64167	2332.53
7.64583	2320.63
7.65	2305.23
7.65417	2291.34
7.65833	2277.08
7.6625	2265.13
7.66667	2250.21
7.67083	2240.28
7.675	2221.94
7.67917	2211.42
7.68333	2191.32
7.6875	2179.31
7.69167	2165.18
7.69583	2153.93
7.7	2138.83
7.70417	2134.51
7.70833	2121.23
7.7125	2106.29
7.71667	2096.67
7.72083	2077.68
7.725	2071.03
7.72917	2059.64
7.73333	2044.38
7.7375	2038.39
7.74167	2027.83
7.74583	2014.66
7.75	2007.08
7.75417	2002.44
7.75833	1992.33
7.7625	1983.82
7.76667	1974.57
7.77083	1967.21
7.775	1962.19
7.77917	1951.86
7.78333	1946.66
7.7875	1937.48
7.79167	1925.94
7.79583	1923.72
7.8	1916.08
7.80417	1910.62
7.80833	1903.62
7.8125	1898.34
7.81667	1893.03
7.82083	1886.63
7.825	1883.32
7.82917	1874.42
7.83333	1874.7
7.8375	1865.69
7.84167	1865.08
7.84583	1865.8
7.85	1862.16
7.85417	1861.63
7.85833	1852.08
7.8625	1857.61
7.86667	1852.78
7.87083	1851.44
7.875	1850.04
7.87917	1850.09
7.88333	1855.81
7.8875	1853.4
7.89167	1855.94
7.89583	1856.73
7.9	1859.66
7.90417	1858.77
7.90833	1865.96
7.9125	1868.56
7.91667	1870.98
7.92083	1877.82
7.925	1881.41
7.92917	1890.61
7.93333	1893.89
7.9375	1905.14
7.94167	1909.54
7.94583	1919.32
7.95	1921.38
7.95417	1932.99
7.95833	1943.1
7.9625	1950.97
7.96667	1955.68
7.97083	1967.34
7.975	1978.44
7.97917	1988.81
7.98333	1999.66
7.9875	2012.58
7.99167	2024.13
7.99583	2035.48
8	2050.52
8.00417	2059.87
8.00833	2076.86
8.0125	2090.38
8.01667	2106.22
8.02083	2122.66
8.025	2133.46
8.02917	2151.6
8.03333	2166.31
8.0375	2185.1
8.04167	2193.19
8.04583	2212.38
8.05	2230.29
8.05417	2246.78
8.05833	2260.26
8.0625	2276.8
8.06667	2294.33
8.07083	2305.64
8.075	2326.7
8.07917	2342.28
8.08333	2358.79
8.0875	2373.14
8.09167	2386.93
8.09583	2402.96
8.1	2414.82
8.10417	2434.42
8.10833	2450.5
8.1125	2468.23
8.11667	2484.58
8.12083	2498.83
8.125	2514.82
8.12917	2533.2
8.13333	2543.84
8.1375	2558.26
8.14167	2575.01
8.14583	2584.5
8.15	2603.17
8.15417	2616.33
8.15833	2628.5
8.1625	2643.64
8.16667	2652.32
8.17083	2664.59
8.175	2681.8
8.17917	2697.32
8.18333	2711.39
8.1875	2723.31
8.19167	2734.88
8.19583	2741.24
8.2	2756.94
8.20417	2759.38
8.20833	2770.49
8.2125	2783.97
8.21667	2795.21
8.22083	2803.82
8.225	2809.47
8.22917	2820.66
8.23333	2827.12
8.2375	2836.04
8.24167	2847.07
8.24583	2844.46
8.25	2849.98
8.25417	2857.36
8.25833	2862.17
8.2625	2869.13
8.26667	2876.51
8.27083	2882.76
8.275	2885.48
8.27917	2896.79
8.28333	2893.54
8.2875	2894.58
8.29167	2897.78
8.29583	2901.18
8.3	2902.29
8.30417	2902.02
8.30833	2898.42
8.3125	2900.11
8.31667	2898.77
8.32083	2900.74
8.325	2904.38
[truncated: 8,172 more rows]

## Sheet: PF670462 + KL101
Time (days)	Pre	0.1 μM PF 0.5 μM KL101	WO
0	10162
0.00416667	11081.2
0.00833333	11474.8
0.0125	11560
0.0166667	11462
0.0208333	11300.6
0.025	11104.3
0.0291667	10884.8
0.0333333	10695.3
0.0375	10503.4
0.0416667	10323.7
0.0458333	10147
0.05	9985.06
0.0541667	9831.64
0.0583333	9674.11
0.0625	9532.8
0.0666667	9406.3
0.0708333	9287.9
0.075	9164.28
0.0791667	9058.59
0.0833333	8947.17
0.0875	8852.83
0.0916667	8748.91
0.0958333	8657.74
0.1	8571.8
0.104167	8493.3
0.108333	8406.46
0.1125	8331.48
0.116667	8266.48
0.120833	8196.83
0.125	8128.84
0.129167	8063.16
0.133333	8004.59
0.1375	7956.71
0.141667	7899.69
0.145833	7837.53
0.15	7790.76
0.154167	7749.12
0.158333	7700.44
0.1625	7654.7
0.166667	7605.9
0.170833	7579.67
0.175	7536.73
0.179167	7493.96
0.183333	7464
0.1875	7432.19
0.191667	7393.89
0.195833	7359.1
0.2	7328.21
0.204167	7316.32
0.208333	7278.41
0.2125	7247.81
0.216667	7226.27
0.220833	7189.99
0.225	7162.99
0.229167	7132.62
0.233333	7106.81
0.2375	7076.43
0.241667	7049.84
0.245833	7015.94
0.25	6993.49
0.254167	6953.68
0.258333	6931.56
0.2625	6903
0.266667	6870.75
0.270833	6839.63
0.275	6813.3
0.279167	6777.17
0.283333	6748.4
0.2875	6725.47
0.291667	6685.71
0.295833	6641.24
0.3	6608.88
0.304167	6569.19
0.308333	6534.89
0.3125	6502.96
0.316667	6462
0.320833	6431.63
0.325	6396.69
0.329167	6359.52
0.333333	6308.43
0.3375	6275.83
0.341667	6247.63
0.345833	6212.02
0.35	6170.56
0.354167	6126.73
0.358333	6089.41
0.3625	6047.46
0.366667	6008.2
0.370833	5968.74
0.375	5924.97
0.379167	5887.46
0.383333	5844.76
0.3875	5811.87
0.391667	5775.67
0.395833	5731.08
0.4	5694.97
0.404167	5653.23
0.408333	5619.04
0.4125	5580.16
0.416667	5529.96
0.420833	5491.06
0.425	5443.54
0.429167	5406.89
0.433333	5366.86
0.4375	5320.12
0.441667	5285.37
0.445833	5248.89
0.45	5199.03
0.454167	5164
0.458333	5131.07
0.4625	5085.23
0.466667	5053.02
0.470833	5009.63
0.475	4968.86
0.479167	4936
0.483333	4886.27
0.4875	4850.04
0.491667	4815.42
0.495833	4779.33
0.5	4736.07
0.504167	4693.29
0.508333	4656.68
0.5125	4622.26
0.516667	4587.27
0.520833	4546.53
0.525	4511.94
0.529167	4478.14
0.533333	4438.29
0.5375	4409.81
0.541667	4364.91
0.545833	4336.21
0.55	4298.86
0.554167	4255.53
0.558333	4223.16
0.5625	4196.8
0.566667	4160.4
0.570833	4129.36
0.575	4090.26
0.579167	4060.87
0.583333	4023.41
0.5875	3998.74
0.591667	3964.57
0.595833	3933.44
0.6	3903.26
0.604167	3867.61
0.608333	3831.19
0.6125	3811.26
0.616667	3772.06
0.620833	3749.27
0.625	3715.76
0.629167	3690.68
0.633333	3664.91
0.6375	3636.42
0.641667	3617.03
0.645833	3593.06
0.65	3574.01
0.654167	3550.57
0.658333	3523.16
0.6625	3507.36
0.666667	3490.19
0.670833	3467.06
0.675	3461.78
0.679167	3430.01
0.683333	3421.87
0.6875	3406.3
0.691667	3391.23
0.695833	3376.39
0.7	3368
0.704167	3355.23
0.708333	3340.92
0.7125	3330.66
0.716667	3328.12
0.720833	3314.51
0.725	3301.3
0.729167	3302.08
0.733333	3291.61
0.7375	3296.08
0.741667	3288.84
0.745833	3289.78
0.75	3288.5
0.754167	3283.79
0.758333	3286.19
0.7625	3291.01
0.766667	3294.61
0.770833	3294.84
0.775	3298.54
0.779167	3309.71
0.783333	3318.52
0.7875	3328.78
0.791667	3341.52
0.795833	3348.04
0.8	3362.68
0.804167	3375.41
0.808333	3388.53
0.8125	3407.39
0.816667	3421.52
0.820833	3436.11
0.825	3456.11
0.829167	3476.11
0.833333	3498.21
0.8375	3524.97
0.841667	3545.94
0.845833	3565.72
0.85	3602.22
0.854167	3619.81
0.858333	3646.94
0.8625	3672.72
0.866667	3694.73
0.870833	3735.82
0.875	3760.29
0.879167	3792.17
0.883333	3828.02
0.8875	3858.18
0.891667	3895.08
0.895833	3922.78
0.9	3955.26
0.904167	3988.66
0.908333	4019.58
0.9125	4055.52
0.916667	4092.11
0.920833	4138.34
0.925	4160.18
0.929167	4204.13
0.933333	4239.89
0.9375	4265.71
0.941667	4300.89
0.945833	4346.51
0.95	4378.83
0.954167	4421.2
0.958333	4455.78
0.9625	4481.41
0.966667	4524.46
0.970833	4560.8
0.975	4605.38
0.979167	4631.99
0.983333	4663.12
0.9875	4701.27
0.991667	4737.84
0.995833	4769.53
1	4800.62
1.00417	4834.88
1.00833	4868.21
1.0125	4908.42
1.01667	4940.14
1.02083	4971.44
1.025	4999.42
1.02917	5023.59
1.03333	5063.53
1.0375	5090.16
1.04167	5113.68
1.04583	5138.89
1.05	5158.5
1.05417	5185.96
1.05833	5212.69
1.0625	5233.83
1.06667	5256.27
1.07083	5278.14
1.075	5295.01
1.07917	5320.52
1.08333	5342.23
1.0875	5366.14
1.09167	5379.87
1.09583	5403.81
1.1	5426.74
1.10417	5441.94
1.10833	5462.59
1.1125	5468.7
1.11667	5487.61
1.12083	5505.6
1.125	5513.04
1.12917	5535.99
1.13333	5547.73
1.1375	5557.71
1.14167	5580.26
1.14583	5584.16
1.15	5598.38
1.15417	5605.83
1.15833	5619.4
1.1625	5628.29
1.16667	5640.17
1.17083	5651.17
1.175	5653.22
1.17917	5655.47
1.18333	5650.8
1.1875	5661.14
1.19167	5665.64
1.19583	5667.63
1.2	5681.86
1.20417	5680.8
1.20833	5685.47
1.2125	5693.04
1.21667	5697.53
1.22083	5691.93
1.225	5690.98
1.22917	5688.14
1.23333	5694.89
1.2375	5684.97
1.24167	5682.41
1.24583	5673.16
1.25	5669.64
1.25417	5664.42
1.25833	5657.8
1.2625	5652.74
1.26667	5637.2
1.27083	5632.22
1.275	5613
1.27917	5608.01
1.28333	5585.13
1.2875	5572.5
1.29167	5562.78
1.29583	5544.13
1.3	5514.87
1.30417	5505.17
1.30833	5490.34
1.3125	5472.64
1.31667	5445.5
1.32083	5425.52
1.325	5403.41
1.32917	5380.73
1.33333	5357.58
1.3375	5328.04
1.34167	5322.51
1.34583	5294.46
1.35	5269.43
1.35417	5251.12
1.35833	5227.81
1.3625	5189.56
1.36667	5179.28
1.37083	5152.59
1.375	5129.28
1.37917	5100.02
1.38333	5074.07
1.3875	5048.34
1.39167	5026.9
1.39583	4989.81
1.4	4971.94
1.40417	4944.48
1.40833	4918.53
1.4125	4892.97
1.41667	4861.21
1.42083	4837.73
1.425	4806.3
1.42917	4784.23
1.43333	4763.16
1.4375	4728.43
1.44167	4703.03
1.44583	4676.21
1.45	4640.3
1.45417	4625.1
1.45833	4586.5
1.4625	4562.24
1.46667	4539.29
1.47083	4508.31
1.475	4479.29
1.47917	4444.64
1.48333	4419.08
1.4875	4396.48
1.49167	4363.99
1.49583	4342.71
1.5	4313.76
1.50417	4279.77
1.50833	4255.5
1.5125	4227.88
1.51667	4203.04
1.52083	4168.58
1.525	4146.13
1.52917	4121.2
1.53333	4088.48
1.5375	4063.56
1.54167	4030.1
1.54583	3998.39
1.55	3971.52
1.55417	3948.9
1.55833	3921.16
1.5625	3896.58
1.56667	3867.41
1.57083	3840.07
1.575	3817.01
1.57917	3788.52
1.58333	3759.81
1.5875	3738.14
1.59167	3712.11
1.59583	3689.54
1.6	3661.36
1.60417	3626.81
1.60833	3606.37
1.6125	3583.31
1.61667	3555.36
1.62083	3539.7
1.625	3515.71
1.62917	3494.92
1.63333	3476.37
1.6375	3464.64
1.64167	3443.63
1.64583	3431.26
1.65	3405.37
1.65417	3392.07
1.65833	3378.54
1.6625	3358.66
1.66667	3342.77
1.67083	3333.26
1.675	3316.01
1.67917	3309.06
1.68333	3293.37
1.6875	3280.87
1.69167	3268.38
1.69583	3254.24
1.7	3244.52
1.70417	3236.47
1.70833	3229.34
1.7125	3221.04
1.71667	3211.9
1.72083	3210.31
1.725	3204.7
1.72917	3198.58
1.73333	3189.82
1.7375	3186.47
1.74167	3188.19
1.74583	3185.08
1.75	3185.5
1.75417	3190.57
1.75833	3191.11
1.7625	3186.41
1.76667	3192.42
1.77083	3199.1
1.775	3198.09
1.77917	3193.28
1.78333	3219.13
1.7875	3225.88
1.79167	3229.3
1.79583	3234.77
1.8	3250.3
1.80417	3262.06
1.80833	3275.57
1.8125	3279.78
1.81667	3294.76
1.82083	3306.21
1.825	3322.03
1.82917	3341.13
1.83333	3351.71
1.8375	3369.84
1.84167	3397.67
1.84583	3404.53
1.85	3423
1.85417	3442.09
1.85833	3462.58
1.8625	3488.92
1.86667	3503.84
1.87083	3529.24
1.875	3548.83
1.87917	3572.6
1.88333	3595.52
1.8875	3620.51
1.89167	3645.14
1.89583	3666.02
1.9	3694.22
1.90417	3718.34
1.90833	3739.84
1.9125	3763.24
1.91667	3789.38
1.92083	3816.41
1.925	3841.12
1.92917	3867.21
1.93333	3892.66
1.9375	3921.76
1.94167	3943.33
1.94583	3974.1
1.95	3998.52
1.95417	4028.74
1.95833	4052.96
1.9625	4081.48
1.96667	4106.54
1.97083	4137.89
1.975	4164.96
1.97917	4182.72
1.98333	4213.32
1.9875	4243.24
1.99167	4262.04
1.99583	4296.1
2	4306.26
2.00417	4337.71
2.00833	4364.09
2.0125	4383.18
2.01667	4415.92
2.02083	4431.86
2.025	4460.54
2.02917	4483.51
2.03333	4507.07
2.0375	4527.14
2.04167	4552.37
2.04583	4571.09
2.05	4592.2
2.05417	4607.81
2.05833	4631.78
2.0625	4650.5
2.06667	4670.97
2.07083	4684.03
2.075	4705.33
2.07917	4726.88
2.08333	4745.72
2.0875	4756
2.09167	4773.46
2.09583	4795.48
2.1	4810.94
2.10417	4825.97
2.10833	4835.67
2.1125	4848.2
2.11667	4859.98
2.12083	4882.93
2.125	4891.4
2.12917	4903.27
2.13333	4917.54
2.1375	4923.38
2.14167	4940.66
2.14583	4943.84
2.15	4962.27
2.15417	4969.86
2.15833	4969.04
2.1625	4988.41
2.16667	4997.51
2.17083	4995.08
2.175	5002.64
2.17917	5008.92
2.18333	5021.68
2.1875	5021.78
2.19167	5025.5
2.19583	5034.78
2.2	5048.61
2.20417	5050.24
2.20833	5051.89
2.2125	5052.11
2.21667	5050.97
2.22083	5052.31
2.225	5063.39
2.22917	5063.94
2.23333	5062.38
2.2375	5053.9
2.24167	5059.01
2.24583	5048.6
2.25	5051.38
2.25417	5048.31
2.25833	5042.93
2.2625	5033.82
2.26667	5028.13
2.27083	5016.87
2.275	5016.28
2.27917	5006.08
2.28333	4998.18
2.2875	4987.81
2.29167	4975.54
2.29583	4966.49
2.3	4953.63
2.30417	4938.89
2.30833	4921.91
2.3125	4917.26
2.31667	4900
2.32083	4882.14
2.325	4873.89
2.32917	4859.13
2.33333	4834.41
2.3375	4828.11
2.34167	4807.76
2.34583	4789.58
2.35	4785.49
2.35417	4753.07
2.35833	4735.67
2.3625	4714.66
2.36667	4702.73
2.37083	4689.31
2.375	4670.11
2.37917	4648.64
2.38333	4628.84
2.3875	4609.07
2.39167	4594.7
2.39583	4570.91
2.4	4554.07
2.40417	4535.33
2.40833	4504.58
2.4125	4485.61
2.41667	4469.06
2.42083	4453.37
2.425	4424.24
2.42917	4404.32
2.43333	4381.64
2.4375	4364.54
2.44167	4338.18
2.44583	4323.5
2.45	4294.38
2.45417	4270.12
2.45833	4241.63
2.4625	4224.8
2.46667	4204.41
2.47083	4189.86
2.475	4161.79
2.47917	4141.62
2.48333	4123.82
2.4875	4096.22
2.49167	4071.86
2.49583	4059.62
2.5	4027.49
2.50417	4013.79
2.50833	3985.82
2.5125	3967.6
2.51667	3944.53
2.52083	3915.47
2.525	3898.63
2.52917	3875.38
2.53333	3858.98
2.5375	3845.7
2.54167	3819.29
2.54583	3801.83
2.55	3770.57
2.55417	3752.98
2.55833	3732.07
2.5625	3715.22
2.56667	3697.9
2.57083	3677.64
2.575	3648.39
2.57917	3637.34
2.58333	3608.62
2.5875	3584.54
2.59167	3568.46
2.59583	3548.94
2.6	3530.31
2.60417	3503.11
2.60833	3487.7
2.6125	3466.77
2.61667	3455.67
2.62083	3438
2.625	3418.19
2.62917	3398.3
2.63333	3382.37
2.6375	3371.96
2.64167	3354.24
2.64583	3340.11
2.65	3319.6
2.65417	3305.1
2.65833	3289.99
2.6625	3278.84
2.66667	3266.57
2.67083	3256.39
2.675	3239.13
2.67917	3231.14
2.68333	3223.38
2.6875	3208.53
2.69167	3210.93
2.69583	3192.97
2.7	3194.66
2.70417	3172.71
2.70833	3171.74
2.7125	3166.04
2.71667	3147.57
2.72083	3147.67
2.725	3147.01
2.72917	3140.26
2.73333	3132.16
2.7375	3131.99
2.74167	3125.07
2.74583	3131.21
2.75	3123.86
2.75417	3126.93
2.75833	3123.71
2.7625	3122.87
2.76667	3126.39
2.77083	3123.84
2.775	3127.22
2.77917	3128.39
2.78333	3134.73
2.7875	3141.42
2.79167	3139.84
2.79583	3143.94
2.8	3149.02
2.80417	3152.52
2.80833	3156.5
2.8125	3166.08
2.81667	3174.29
2.82083	3188.28
2.825	3185.87
2.82917	3206.06
2.83333	3218.21
2.8375	3226.1
2.84167	3240.76
2.84583	3256.6
2.85	3268.7
2.85417	3274.76
2.85833	3284.98
2.8625	3302.49
2.86667	3322.37
2.87083	3338.62
2.875	3350.17
2.87917	3363.64
2.88333	3387.38
2.8875	3397.17
2.89167	3414.36
2.89583	3436.31
2.9	3450.62
2.90417	3473.52
2.90833	3491.56
2.9125	3508.06
2.91667	3530.14
2.92083	3547.11
2.925	3571.51
2.92917	3587.48
2.93333	3606.03
2.9375	3629.64
2.94167	3642.03
2.94583	3666.73
2.95	3685.03
2.95417	3702.36
2.95833	3728.61
2.9625	3747.18
2.96667	3768.76
2.97083	3785.18
2.975	3812.71
2.97917	3826.76
2.98333	3845.89
2.9875	3864.51
2.99167	3883.28
2.99583	3905.23
3	3921.22
3.00417	3943.92
3.00833	3956.47
3.0125	3978.73
3.01667	3997.58
3.02083	4017.4
3.025	4030.27
3.02917	4046.79
3.03333	4068.78
3.0375	4083.88
3.04167	4104.71
3.04583	4117.41
3.05	4144.56
3.05417	4152.17
3.05833	4170.7
3.0625	4184.45
3.06667	4196.93
3.07083	4216.42
3.075	4225.48
3.07917	4239.92
3.08333	4252.89
3.0875	4262.2
3.09167	4282.61
3.09583	4290.21
3.1	4313.38
3.10417	4322.54
3.10833	4333.92
3.1125	4356.9
3.11667	4360.11
3.12083	4370.14
3.125	4375.24
3.12917	4393.2
3.13333	4407.2
3.1375	4411.33
3.14167	4421.58
3.14583	4432.97
3.15	4441.87
3.15417	4455.68
3.15833	4454.53
3.1625	4470.81
3.16667	4480.46
3.17083	4479.21
3.175	4484.02
3.17917	4492.64
3.18333	4507.58
3.1875	4502.74
3.19167	4520.29
3.19583	4523.08
3.2	4527.76
3.20417	4535.8
3.20833	4544.32
3.2125	4545.42
3.21667	4554.82
3.22083	4553.42
3.225	4561.04
3.22917	4563.2
3.23333	4570.27
3.2375	4567.2
3.24167	4568.46
3.24583	4567.04
3.25	4564.18
3.25417	4562.88
3.25833	4563.63
3.2625	4556.26
3.26667	4555.24
3.27083	4549.83
3.275	4547.32
3.27917	4547.91
3.28333	4529.23
3.2875	4525.8
3.29167	4513.04
3.29583	4508.12
3.3	4498.88
3.30417	4499.76
3.30833	4480.54
3.3125	4474.17
3.31667	4463.67
3.32083	4447.51
3.325	4440.99
3.32917	4431.97
3.33333	4421.39
3.3375	4406.06
3.34167	4391.91
3.34583	4379.72
3.35	4369.01
3.35417	4360.16
3.35833	4343.57
3.3625	4331.69
3.36667	4320.21
3.37083	4297.1
3.375	4291.92
3.37917	4281.09
3.38333	4261.06
3.3875	4241.82
3.39167	4226.78
3.39583	4207.74
3.4	4195.73
3.40417	4180.89
3.40833	4158.03
3.4125	4152.74
3.41667	4129.74
3.42083	4114.54
3.425	4099.02
3.42917	4082.77
3.43333	4056.13
3.4375	4050.99
3.44167	4032.4
3.44583	4012.6
3.45	3994.03
3.45417	3981.08
3.45833	3962.56
3.4625	3946.18
3.46667	3923.84
3.47083	3907.03
3.475	3894.81
3.47917	3875.42
3.48333	3859.32
3.4875	3826.81
3.49167	3811.99
3.49583	3800.89
3.5	3781.3
3.50417	3764.17
3.50833	3741.38
3.5125	3722.53
3.51667	3709.87
3.52083	3687.89
3.525	3672.16
3.52917	3659.77
3.53333	3629.37
3.5375	3619.36
3.54167	3590.9
3.54583	3580.81
3.55	3561.23
3.55417	3542.19
3.55833	3532.76
3.5625	3508.51
3.56667	3486.31
3.57083	3463.46
3.575	3446.4
3.57917	3438.32
3.58333	3414.74
3.5875	3402.97
3.59167	3379.27
3.59583	3368.5
3.6	3351.56
3.60417	3337.47
3.60833	3313.7
3.6125	3303.18
3.61667	3284.71
3.62083	3270.88
3.625	3255.4
3.62917	3244.87
3.63333	3234.32
3.6375	3218.71
3.64167	3207.06
3.64583	3192.49
3.65	3180.11
3.65417	3159.92
3.65833	3154.53
3.6625	3140.52
3.66667	3134.28
3.67083	3122.66
3.675	3113.53
3.67917	3100.67
3.68333	3102.53
3.6875	3083.12
3.69167	3081.67
3.69583	3069.91
3.7	3056.53
3.70417	3053.36
3.70833	3044.06
3.7125	3037.3
3.71667	3034.88
3.72083	3033.6
3.725	3026.73
3.72917	3024.13
3.73333	3014.12
3.7375	3014.5
3.74167	3017.86
3.74583	3014.28
3.75	3007.18
3.75417	3003.02
3.75833	3006.14
3.7625	3004.56
3.76667	3007.09
3.77083	3005.27
3.775	3014.01
3.77917	3013.16
3.78333	3008.18
3.7875	3021.77
3.79167	3018.04
3.79583	3020.73
3.8	3035.17
3.80417	3029.96
3.80833	3038.9
3.8125	3044.26
3.81667	3053.34
3.82083	3057.08
3.825	3069.44
3.82917	3077.64
3.83333	3082.64
3.8375	3095.21
3.84167	3104.34
3.84583	3110.5
3.85	3125.57
3.85417	3131.52
3.85833	3147.79
3.8625	3154.09
3.86667	3165.26
3.87083	3184.76
3.875	3196.99
3.87917	3210.98
3.88333	3216.99
3.8875	3237.99
3.89167	3253.48
3.89583	3269.08
3.9	3277.72
3.90417	3288.56
3.90833	3312.01
3.9125	3325.82
3.91667	3341.73
3.92083	3360.24
3.925	3372.78
3.92917	3388.34
3.93333	3406.91
3.9375	3424.5
3.94167	3440
3.94583	3451.93
3.95	3468.27
3.95417	3492.18
3.95833	3509.34
3.9625	3519.34
3.96667	3541.62
3.97083	3560.97
3.975	3572.18
3.97917	3595.63
3.98333	3609.46
3.9875	3622.72
3.99167	3642.59
3.99583	3652.21
4	3674.76
4.00417	3686.82
4.00833	3703.27
4.0125	3714.99
4.01667	3730.69
4.02083	3744.38
4.025	3764.58
4.02917	3774.63
4.03333	3790.42
4.0375	3810.92
4.04167	3823.43
4.04583	3838.6
4.05	3847.91
4.05417	3866.46
4.05833	3879.77
4.0625	3890.73
4.06667	3905.87
4.07083	3918.24
4.075	3933.04
4.07917	3948.26
4.08333	3950.47
4.0875	3968.37
4.09167	3980.73
4.09583	3990.12
4.1	4002.28
4.10417	4007.3
4.10833	4024.29
4.1125	4028.62
4.11667	4045.63
4.12083	4057.43
4.125	4072.28
4.12917	4073.94
4.13333	4089.92
4.1375	4097.91
4.14167	4108.93
4.14583	4118.16
4.15	4125.54
4.15417	4142.34
4.15833	4144.88
4.1625	4148.68
4.16667	4164.96
4.17083	4165.72
4.175	4164.27
4.17917	4181.64
4.18333	4187.53
4.1875	4189.24
4.19167	4193.88
4.19583	4201.88
4.2	4213.72
4.20417	4220.19
4.20833	4221.52
4.2125	4223.21
4.21667	4233.47
4.22083	4233.98
4.225	4239.03
4.22917	4237.34
4.23333	4235.53
4.2375	4242.84
4.24167	4241.37
4.24583	4241.22
4.25	4248.96
4.25417	4239.81
4.25833	4243.27
4.2625	4238.18
4.26667	4239.41
4.27083	4224.99
4.275	4227.34
4.27917	4218.84
4.28333	4216.61
4.2875	4210.23
4.29167	4208.32
4.29583	4199.82
4.3	4187.87
4.30417	4181.49
4.30833	4181.68
4.3125	4171.34
4.31667	4165.72
4.32083	4143.1
4.325	4146.39
4.32917	4141.36
4.33333	4122.98
4.3375	4116.06
4.34167	4104.74
4.34583	4092.63
4.35	4086.49
4.35417	4075.34
4.35833	4064.37
4.3625	4052.41
4.36667	4040.09
4.37083	4027.54
4.375	4010.72
4.37917	4000.6
4.38333	3992.17
4.3875	3973.58
4.39167	3960.73
4.39583	3943.76
4.4	3930.17
4.40417	3915.62
4.40833	3907.61
4.4125	3886.32
4.41667	3869.24
4.42083	3854
4.425	3839.54
4.42917	3835.78
4.43333	3813.14
4.4375	3799.46
4.44167	3779.71
4.44583	3769.1
4.45	3753.48
4.45417	3735.22
4.45833	3719.65
4.4625	3699.67
4.46667	3683.74
4.47083	3670.77
4.475	3664.11
4.47917	3648.99
4.48333	3623.62
4.4875	3606.26
4.49167	3596.22
4.49583	3579.73
4.5	3559.9
4.50417	3543.87
4.50833	3537.14
4.5125	3515.88
4.51667	3503.29
4.52083	3480.19
4.525	3466.8
4.52917	3448.22
4.53333	3435.29
4.5375	3424.48
4.54167	3405.19
4.54583	3391.26
4.55	3372.49
4.55417	3355.94
4.55833	3340.76
4.5625	3328.67
4.56667	3308.94
4.57083	3294.79
4.575	3279.82
4.57917	3262.09
4.58333	3246.26
4.5875	3231.52
4.59167	3217.9
4.59583	3203.63
4.6	3194.48
4.60417	3177.48
4.60833	3162.7
4.6125	3148.69
4.61667	3137.13
4.62083	3122.04
4.625	3110.79
4.62917	3100.08
4.63333	3086.84
4.6375	3074.49
4.64167	3061.51
4.64583	3049.58
4.65	3039.28
4.65417	3028.01
4.65833	3016.59
4.6625	3015.26
4.66667	3001.21
4.67083	2990.66
4.675	2985.76
4.67917	2978.62
4.68333	2967.39
4.6875	2957.4
4.69167	2953.23
4.69583	2949.5
4.7	2940
4.70417	2932.42
4.70833	2924.7
4.7125	2916.23
4.71667	2913.01
4.72083	2914.24
4.725	2910.12
4.72917	2898.63
4.73333	2896.56
4.7375	2898.16
4.74167	2893.18
4.74583	2894.3
4.75	2884.28
4.75417	2887.24
4.75833	2890.07
4.7625	2891.52
4.76667	2887
4.77083	2887.36
4.775	2892.67
4.77917	2890.9
4.78333	2888.57
4.7875	2896.04
4.79167	2900.73
4.79583	2907.14
4.8	2900.56
4.80417	2912.09
4.80833	2913.43
4.8125	2916.68
4.81667	2929.91
4.82083	2929.32
4.825	2938.01
4.82917	2951.6
4.83333	2953.58
4.8375	2961.48
4.84167	2975.56
4.84583	2978.21
4.85	2987.23
4.85417	2993.7
4.85833	2998.17
4.8625	3011.32
4.86667	3027.33
4.87083	3039.96
4.875	3041.59
4.87917	3060.63
4.88333	3062.02
4.8875	3073.63
4.89167	3083.21
4.89583	3099.96
4.9	3111.63
4.90417	3125.27
4.90833	3137.51
4.9125	3145.94
4.91667	3158.6
4.92083	3172.04
4.925	3181.58
4.92917	3196.67
4.93333	3212.14
4.9375	3222.14
4.94167	3234.34
4.94583	3245.51
4.95	3258.36
4.95417	3275.28
4.95833	3289.66
4.9625	3304.44
4.96667	3313.13
4.97083	3327.41
4.975	3345.81
4.97917	3346.59
4.98333	3367.02
4.9875	3379.57
4.99167	3392.49
4.99583	3402.71
5	3423.48
5.00417	3423.77
5.00833	3441.13
5.0125	3459.99
5.01667	3464.98
5.02083	3481.81
5.025	3489.87
5.02917	3507.33
5.03333	3521.6
5.0375	3534.84
5.04167	3543.77
5.04583	3560.31
5.05	3570.01
5.05417	3582.77
5.05833	3594.42
5.0625	3604.09
5.06667	3617.43
5.07083	3627.43
5.075	3642.64
5.07917	3653.46
5.08333	3663.54
5.0875	3677.23
5.09167	3686.63
5.09583	3692.1
5.1	3714.52
5.10417	3717.21
5.10833	3731.81
5.1125	3741.24
5.11667	3750.81
5.12083	3761.01
5.125	3768.81
5.12917	3785.91
5.13333	3787.72
5.1375	3795.74
5.14167	3803.13
5.14583	3819.07
5.15	3834.08
5.15417	3835.97
5.15833	3842.8
5.1625	3848.08
5.16667	3857.2
5.17083	3860.93
5.175	3868.21
5.17917	3869.12
5.18333	3875.89
5.1875	3881.66
5.19167	3891.36
5.19583	3894.38
5.2	3905.64
5.20417	3910.9
5.20833	3911.78
5.2125	3919.16
5.21667	3915.97
5.22083	3924.19
5.225	3928.04
5.22917	3926.28
5.23333	3934.6
5.2375	3933.04
5.24167	3928.22
5.24583	3926.17
5.25	3925.41
5.25417	3921.29
5.25833	3921.31
5.2625	3923.54
5.26667	3926.5
5.27083	3918.08
5.275	3912.11
5.27917	3906.5
5.28333	3900.59
5.2875	3898.81
5.29167	3890.93
5.29583	3884.66
5.3	3884.16
5.30417	3874.4
5.30833	3872.72
5.3125	3859.98
5.31667	3848.48
5.32083	3839.39
5.325	3838.71
5.32917	3829.27
5.33333	3821.69
5.3375	3816.1
5.34167	3808.63
5.34583	3799.14
5.35	3787.63
5.35417	3778.13
5.35833	3764.13
5.3625	3757.29
5.36667	3748.59
5.37083	3741.96
5.375	3725.7
5.37917	3711.58
5.38333	3699.79
5.3875	3690.01
5.39167	3675.57
5.39583	3660.71
5.4	3656.41
5.40417	3639.46
5.40833	3626.76
5.4125	3614.56
5.41667	3602.62
5.42083	3588.34
5.425	3574.03
5.42917	3555.92
5.43333	3549.06
5.4375	3531.58
5.44167	3516.48
5.44583	3504.46
5.45	3495.68
5.45417	3481.71
5.45833	3469.52
5.4625	3446.47
5.46667	3436.72
5.47083	3425.64
5.475	3409.29
5.47917	3390.61
5.48333	3378.92
5.4875	3368.78
5.49167	3352.19
5.49583	3332.96
5.5	3319.9
5.50417	3309.08
5.50833	3291.11
5.5125	3279.46
5.51667	3261.16
5.52083	3249.77
5.525	3234.7
5.52917	3218.88
5.53333	3207.29
5.5375	3197.78
5.54167	3184.28
5.54583	3157.36
5.55	3145.14
5.55417	3133.62
5.55833	3128.57
5.5625	3104.68
5.56667	3093.4
5.57083	3080.2
5.575	3065.83
5.57917	3050.86
5.58333	3033.38
5.5875	3019.31
5.59167	3020.04
5.59583	2993.31
5.6	2987.49
5.60417	2974.59
5.60833	2959.59
5.6125	2948.06
5.61667	2931.61
5.62083	2929.03
5.625	2911.7
5.62917	2905.37
5.63333	2893.09
5.6375	2882.37
5.64167	2876.03
5.64583	2863.43
5.65	2852.83
5.65417	2844.77
5.65833	2835.48
5.6625	2827.16
5.66667	2815.59
5.67083	2814.96
5.675	2798.3
5.67917	2795.73
5.68333	2793.17
5.6875	2784.97
5.69167	2774.5
5.69583	2770.3
5.7	2765.6
5.70417	2759.13
5.70833	2754.63
5.7125	2745.32
5.71667	2741.38
5.72083	2737.89
5.725	2737.68
5.72917	2730.52
5.73333	2730.29
5.7375	2724.97
5.74167	2726.28
5.74583	2721.54
5.75	2721.81
5.75417	2717.63
5.75833	2721.71
5.7625	2721.92
5.76667	2716.88
5.77083	2718.27
5.775	2714.46
5.77917	2721.03
5.78333	2728.48
5.7875	2722.79
5.79167	2729.68
5.79583	2737.28
5.8	2735.01
5.80417	2734.18
5.80833	2741.81
5.8125	2748.67
5.81667	2748.53
5.82083	2771.2
5.825	2758.84
5.82917	2768.3
5.83333	2776.32
5.8375	2784.23
5.84167	2791.26
5.84583	2803.14
5.85	2808.89
5.85417	2808.8
5.85833	2819.79
5.8625	2831.33
5.86667	2841.97
5.87083	2849.61
5.875	2859.54
5.87917	2867.7
5.88333	2880.23
5.8875	2883.9
5.89167	2897.42
5.89583	2905.32
5.9	2913.19
5.90417	2924.67
5.90833	2935.62
5.9125	2947.86
5.91667	2956.93
5.92083	2969.36
5.925	2974.31
5.92917	2988.29
5.93333	3000.94
5.9375	3007.37
5.94167	3017.21
5.94583	3024.02
5.95	3041.08
5.95417	3048.21
5.95833	3058.93
5.9625	3075.84
5.96667	3084.57
5.97083	3092.99
5.975	3116.37
5.97917	3124.24
5.98333	3134.33
5.9875	3150.92
5.99167	3160.79
5.99583	3169.08
6	3179.46
6.00417	3187.86
6.00833	3187.86
6.0125	3227.92
6.01667	3240.43
6.02083	3244.23
6.025	3250.52
6.02917	3250.52
6.03333	3282.27
6.0375	3289.84
6.04167	3296.11
6.04583	3303.03
6.05	3318.89
6.05417	3331.66
6.05833	3340.3
6.0625	3352.09
6.06667	3366.12
6.07083	3373.26
6.075	3384.09
6.07917	3392.24
6.08333	3402.9
6.0875	3413.22
6.09167	3434.19
6.09583	3441.27
6.1	3441.67
6.10417	3455.32
6.10833	3462.67
6.1125	3472.21
6.11667	3482.76
6.12083	3490.07
6.125	3498.44
6.12917	3507.46
6.13333	3515.32
6.1375	3525.28
6.14167	3526.61
6.14583	3542.51
6.15	3550.42
6.15417	3552.28
6.15833	3559.06
6.1625	3564
6.16667	3579.5
6.17083	3578.12
6.175	3589.71
6.17917	3598.89
6.18333	3593.88
6.1875	3603.2
6.19167	3608.66
6.19583	3617.88
6.2	3622.2
6.20417	3629.67
6.20833	3635.29
6.2125	3633.12
6.21667	3642.37
6.22083	3647.96
6.225	3644.37
6.22917	3642.42
6.23333	3649.86
6.2375	3647.04
6.24167	3644.77
6.24583	3646.37
6.25	3643.54
6.25417	3635.17
6.25833	3637.93
6.2625	3640.17
6.26667	3632.87
6.27083	3631.68
6.275	3624.23
6.27917	3625.81
6.28333	3614.43
6.2875	3609.84
6.29167	3605.07
6.29583	3598.28
6.3	3601.37
6.30417	3590.09
6.30833	3585.81
6.3125	3572.84
6.31667	3564.77
6.32083	3561.78
6.325	3554.84
6.32917	3544.44
6.33333	3538.07
6.3375	3524.27
6.34167	3520.78
6.34583	3513.08
6.35	3507.6
6.35417	3489.31
6.35833	3483.86
6.3625	3475.31
6.36667	3466.87
6.37083	3455.72
6.375	3443.21
6.37917	3432.1
6.38333	3425.26
6.3875	3414.56
6.39167	3400.28
6.39583	3390.63
6.4	3384.66
6.40417	3366.12
6.40833	3352.69
6.4125	3343.88
6.41667	3332.81
6.42083	3319.07
6.425	3315.73
6.42917	3288.79
6.43333	3279.11
6.4375	3265.59
6.44167	3263.1
6.44583	3247.06
6.45	3240.61
6.45417	3228.71
6.45833	3213.96
6.4625	3193.96
6.46667	3184.34
6.47083	3167.94
6.475	3155.76
6.47917	3142.37
6.48333	3128.16
6.4875	3123.12
6.49167	3106.76
6.49583	3097.16
6.5	3076.01
6.50417	3066.98
6.50833	3049.28
6.5125	3034.19
6.51667	3027.51
6.52083	3011.17
6.525	2998.98
6.52917	2988.56
6.53333	2976.77
6.5375	2960.32
6.54167	2944.23
6.54583	2929.96
6.55	2925.39
6.55417	2906.71
6.55833	2892.89
6.5625	2880.62
6.56667	2865.16
6.57083	2859.52
6.575	2843.37
6.57917	2825.72
6.58333	2813.96
6.5875	2804.13
6.59167	2791.02
6.59583	2779.56
6.6	2770.96
6.60417	2766.37
6.60833	2753.22
6.6125	2738.82
6.61667	2728.8
6.62083	2717
6.625	2712.59
6.62917	2695.23
6.63333	2687.1
6.6375	2682.79
6.64167	2670.1
6.64583	2662.18
6.65	2652.58
6.65417	2644.9
6.65833	2641.43
6.6625	2623.94
6.66667	2617.52
6.67083	2613.41
6.675	2610.03
6.67917	2604.62
6.68333	2591.68
6.6875	2586.12
6.69167	2582.61
6.69583	2576.66
6.7	2566.69
6.70417	2560.82
6.70833	2553.57
6.7125	2556.57
6.71667	2553.94
6.72083	2549.9
6.725	2547.16
6.72917	2537.36
6.73333	2531.28
6.7375	2532.46
6.74167	2526.78
6.74583	2524.7
6.75	2536.36
6.75417	2529.57
6.75833	2530.44
6.7625	2524.13
6.76667	2526.09
6.77083	2526.67
6.775	2523.68
6.77917	2526.21
6.78333	2531.09
6.7875	2529.52
6.79167	2530.81
6.79583	2531.89
6.8	2533.12
6.80417	2541
6.80833	2541.84
6.8125	2546.33
6.81667	2548.76
6.82083	2557.02
6.825	2557.32
6.82917	2566.26
6.83333	2569.93
6.8375	2574.6
6.84167	2583.74
6.84583	2589.54
6.85	2590.24
6.85417	2596.58
6.85833	2605.11
6.8625	2612.34
6.86667	2616.87
6.87083	2629.16
6.875	2636.52
6.87917	2641.6
6.88333	2647.34
6.8875	2653.63
6.89167	2665.26
6.89583	2673.47
6.9	2677.92
6.90417	2701.47
6.90833
6.9125		2784.77
6.91667		2662.59
6.92083		2629.82
6.925		2629.82
6.92917		2624.86
6.93333		2640.73
6.9375		2647.12
6.94167		2653.66
6.94583		2671.4
6.95		2688.52
6.95417		2706.51
6.95833		2719.73
6.9625		2729.72
6.96667		2745.86
6.97083		2745.86
6.975		2781.7
6.97917		2788.72
6.98333		2794.83
6.9875		2806.51
6.99167		2815.34
6.99583		2825.58
7		2836.34
7.00417		2842.57
7.00833		2853.01
7.0125		2859.9
7.01667		2865.69
7.02083		2876.26
7.025		2885.29
7.02917		2893.97
7.03333		2905.76
7.0375		2908.83
7.04167		2919.97
7.04583		2927.99
7.05		2929.77
7.05417		2943.73
7.05833		2946.04
7.0625		2953.47
7.06667		2964.19
7.07083		2965.13
7.075		2983.08
7.07917		2983.12
7.08333		2988.1
7.0875		2998.98
7.09167		3007.06
7.09583		3009.71
7.1		3014.92
7.10417		3022.34
7.10833		3030.61
7.1125		3034.52
7.11667		3038.34
7.12083		3041.19
7.125		3045.37
7.12917		3048.47
7.13333		3058.31
7.1375		3063.56
7.14167		3069.21
7.14583		3076.28
7.15		3073.73
7.15417		3070.96
7.15833		3088.49
7.1625		3092.04
7.16667		3095.27
7.17083		3099.64
7.175		3097.07
7.17917		3106.97
7.18333		3109.13
7.1875		3105.9
7.19167		3110.52
7.19583		3114.04
7.2		3110.38
7.20417		3122.83
7.20833		3123.79
7.2125		3122.89
7.21667		3122.5
7.22083		3125.99
7.225		3124.81
7.22917		3125.21
7.23333		3123.39
7.2375		3124.52
7.24167		3128.43
7.24583		3120.25
7.25		3122.67
7.25417		3117.41
7.25833		3119.49
7.2625		3112.9
7.26667		3107.5
7.27083		3099.63
7.275		3096.54
7.27917		3094.7
7.28333		3092.18
7.2875		3086.21
7.29167		3081.22
7.29583		3067.79
7.3		3064.99
7.30417		3064.8
7.30833		3054.39
7.3125		3049.97
7.31667		3046.92
7.32083		3037.61
7.325		3036.62
7.32917		3027.32
7.33333		3014.66
7.3375		3010.38
7.34167		2997.73
7.34583		2991.69
7.35		2986.97
7.35417		2976.21
7.35833		2974.49
7.3625		2957.46
7.36667		2954.74
7.37083		2947.11
7.375		2930.92
7.37917		2921.98
7.38333		2912.44
7.3875		2909.01
7.39167		2896.04
7.39583		2882.47
7.4		2872.1
7.40417		2862.8
7.40833		2853.79
7.4125		2840.21
7.41667		2837.42
7.42083		2824.23
7.425		2813.42
7.42917		2807.3
7.43333		2796.84
7.4375		2776.01
7.44167		2772.27
7.44583		2760.61
7.45		2752.42
7.45417		2737.31
7.45833		2726.91
7.4625		2713.78
7.46667		2697.7
7.47083		2691.86
7.475		2679.96
7.47917		2664.94
7.48333		2649.94
7.4875		2639.18
7.49167		2624.98
7.49583		2610.38
7.5		2598.96
7.50417		2584.87
7.50833		2571.09
7.5125		2567.4
7.51667		2537.58
7.52083		2535.71
7.525		2520.7
7.52917		2513.32
7.53333		2498.11
7.5375		2481.09
7.54167		2469.93
7.54583		2457.81
7.55		2437.1
7.55417		2433.24
7.55833		2412.58
7.5625		2400.71
7.56667		2385.38
7.57083		2375.02
7.575		2361.94
7.57917		2348.5
7.58333		2338.39
7.5875		2325.74
7.59167		2304.03
7.59583		2299.51
7.6		2285.06
7.60417		2266.12
7.60833		2256.57
7.6125		2241.61
7.61667		2236.9
7.62083		2212.84
7.625		2205.06
7.62917		2193.02
7.63333		2179.12
7.6375		2172.61
7.64167		2153.24
7.64583		2141.5
7.65		2130.59
7.65417		2114.79
7.65833		2105.01
7.6625		2088.63
7.66667		2076.24
7.67083		2070.17
7.675		2058.8
7.67917		2048.81
7.68333		2040.54
7.6875		2029.54
7.69167		2011.79
7.69583		2005.77
7.7		1996.1
7.70417		1985.21
7.70833		1974.1
7.7125		1969.17
7.71667		1957.09
7.72083		1946.39
7.725		1932.47
7.72917		1923.76
7.73333		1915.81
7.7375		1911.11
7.74167		1900.13
7.74583		1889.8
7.75		1881.12
7.75417		1873.22
7.75833		1866.42
7.7625		1858.07
7.76667		1849.38
7.77083		1844.28
7.775		1834.78
7.77917		1827.39
7.78333		1823.2
7.7875		1812.18
7.79167		1808.32
7.79583		1800.64
7.8		1792.03
7.80417		1788.02
7.80833		1781.54
7.8125		1775.94
7.81667		1767.41
7.82083		1762.02
7.825		1761.2
7.82917		1754.44
7.83333		1749.9
7.8375		1747.12
7.84167		1737.36
7.84583		1732.2
7.85		1729.63
7.85417		1729.31
7.85833		1725.93
7.8625		1717.84
7.86667		1721.08
7.87083		1712.04
7.875		1714.81
7.87917		1707.08
7.88333		1702.36
7.8875		1704.18
7.89167		1696.77
7.89583		1695.29
7.9		1697.22
7.90417		1693.8
7.90833		1694.6
7.9125		1689.59
7.91667		1694.56
7.92083		1689.53
7.925		1688.32
7.92917		1693.18
7.93333		1689.01
7.9375		1686.63
7.94167		1693.34
7.94583		1692.52
7.95		1691.4
7.95417		1694.53
7.95833		1694.79
7.9625		1695.96
7.96667		1698
7.97083		1701.39
7.975		1700.94
7.97917		1705.39
7.98333		1703.72
7.9875		1709.37
7.99167		1714.23
7.99583		1716.79
8		1722.34
8.00417		1719.61
8.00833		1725.47
8.0125		1732.09
8.01667		1731.11
8.02083		1734.49
8.025		1744.73
8.02917		1745.38
8.03333		1752.62
8.0375		1757.5
8.04167		1761.24
8.04583		1772.33
8.05		1768.13
8.05417		1782.38
8.05833		1786.44
8.0625		1792.93
8.06667		1798.79
8.07083		1802.28
8.075		1815.17
8.07917		1813.79
8.08333		1821.56
8.0875		1824.73
8.09167		1838.32
8.09583		1843.73
8.1		1848.58
8.10417		1854.46
8.10833		1857.64
8.1125		1869.83
8.11667		1879.51
8.12083		1882.42
8.125		1888.3
8.12917		1901.63
8.13333		1906.67
8.1375		1912.24
8.14167		1918.69
8.14583		1927.27
8.15		1936.61
8.15417		1947.44
8.15833		1959.13
8.1625		1957.54
8.16667		1974.2
8.17083		1972.13
8.175		1988.07
8.17917		1995.78
8.18333		1997.62
8.1875		2004.76
8.19167		2016.18
8.19583		2023.23
8.2		2037.68
8.20417		2040.46
8.20833		2052.54
8.2125		2055.3
8.21667		2064.57
8.22083		2073.71
8.225		2080.41
8.22917		2088.86
8.23333		2102.51
8.2375		2106.71
8.24167		2117.59
8.24583		2121.33
8.25		2128.74
8.25417		2142.69
8.25833		2149.91
8.2625		2154.17
8.26667		2163.43
8.27083		2167.2
8.275		2175.43
8.27917		2182.82
8.28333		2196.93
8.2875		2194.71
8.29167		2205.62
8.29583		2212.94
8.3		2223.41
8.30417		2228.1
8.30833		2235.73
8.3125		2247.43
8.31667		2251.19
8.32083		2254.18
8.325		2266.67
[truncated: 8,172 more rows]
