# Supplementary material for: Quantitative measures of clock protein dynamics in the mouse suprachiasmatic nucleus extends the circadian time-keeping model
Source: EMBO J. 2025 Apr 17;44(13):3614–44. doi: 10.1038/s44318-025-00426-z (PMC12218236; doi:10.1038/s44318-025-00426-z)
Supplement: Supplementary file 9 — Source data Fig. 7 [file 44318_2025_426_MOESM9_ESM.zip › Figure 7/7H/Figure 7H.xlsx]

## Sheet: Sheet1
Vehicle	0.1 μM PF670462	0.5 μM KL101	Both (0.1 μM PF670462 + 0.5 μM KL101)
96.9044	95.6938	98.8465	85.5799
95.5711	96.8929	93.0836	92.4007
106.418	85.8586	87.4189	88.8718
99.2	88.0785	113.319	94.8307
98.5669	96.2137	71.338	88.7786
100.156	93.0108	92.8521	91.3784
101.937	86.7159	94.8667	87.9355
98.1163	99.3492	86.4895	96.7647
102.176	99.9094	97.4414	94.8276
98.2192	90.0735	94.0794	87.0748
95.3449	95.7686	97.7918
		102.804
